# Supplementary material for: Interferon‐Driven Biomarkers and Synergistic Therapy for PRMT5 Inhibition in Triple‐Negative Breast Cancer
Source: Adv Sci (Weinh). 2025 Nov 19;13(6):e05787. doi: 10.1002/advs.202505787 (PMC12866763; doi:10.1002/advs.202505787)
Supplement: Supplementary file 2 — Supplemental Table 1 [file ADVS-13-e05787-s011.xlsx]

## Sheet: Supplementary Table 1
Name	Classification
MDA-MB-468	BL1
HCC3153	BL1
HCC1395	UNS
HCC1143	BL1
HCC1806	BL2
HCC38	BL1
HCC70	BL2
BT549	M
MDA-MB-231	MSL
MB157	UNS
CAL120	M
MDA-MB-436	MSL
SUM149	BL2
Hs 578T	MSL
SUM159	MSL
Supplementary Table 1 Cell lines used in this paper
