# Supplementary material for: Interferon‐Driven Biomarkers and Synergistic Therapy for PRMT5 Inhibition in Triple‐Negative Breast Cancer
Source: Adv Sci (Weinh). 2025 Nov 19;13(6):e05787. doi: 10.1002/advs.202505787 (PMC12866763; doi:10.1002/advs.202505787)
Supplement: Supplementary file 3 — Supplemental Table 2 [file ADVS-13-e05787-s009.xlsx]

## Sheet: Supplementary Table 2
Inhibitor	PDB ID	Mechanism	Activity
GSK591	NA	Substrate- binding pocket and making additional contact with the SAM- binding pocket	IC50 = 11 nM in vitro; EC50 = 56 nM in cells
LLY-283	6CKC	SAM- binding pocket	IC50 = 22 nM in vitro; EC50 = 25 nM in cells
Abbreviations: PDB ID, Protein Data Bank ID; IC50, Inhibitory Concentration 50%; EC50, Effective Concentration 50%; NA, not applicable.
Supplementary Table 2 Commercially available PRMT5 inhibitors
