# Supplementary material for: Interferon‐Driven Biomarkers and Synergistic Therapy for PRMT5 Inhibition in Triple‐Negative Breast Cancer
Source: Adv Sci (Weinh). 2025 Nov 19;13(6):e05787. doi: 10.1002/advs.202505787 (PMC12866763; doi:10.1002/advs.202505787)
Supplement: Supplementary file 4 — Supplemental Table 3 [file ADVS-13-e05787-s006.xlsx]

## Sheet: Supplementary Table 3
IFN-α-signature	IFN-γ-signature
1 "MX1"	1 "STAT1"
2 "ISG15"	2 "ISG15"
3 "OAS1"	3 "IFIT1"
4 "IFIT3"	4 "MX1"
5 "IFI44"	5 "IFIT3"
6 "IFI35"	6 "IFI35"
7 "IRF7"	7 "IRF7"
8 "RSAD2"	8 "IFIT2"
9 "IFI44L"	9 "OAS2"
10 "IFITM1"	10 "TAP1"
11 "IFI27"	11 "EIF2AK2"
12 "IRF9"	12 "RSAD2"
13 "OASL"	13 "MX2"
14 "EIF2AK2"	14 "IRF1"
15 "IFIT2"	15 "OAS3"
16 "CXCL10"	16 "TNFSF10"
17 "TAP1"	17 "IRF9"
18 "SP110"	18 "CXCL10"
19 "DDX60"	19 "IFI44"
20 "UBE2L6"	20 "BST2"
21 "USP18"	21 "XAF1"
22 "PSMB8"	22 "SP110"
23 "IFIH1"	23 "OASL"
24 "BST2"	24 "PSMB8"
25 "LGALS3BP"	25 "IFI44L"
26 "ADAR"	26 "IFITM3"
27 "ISG20"	27 "DDX60"
28 "GBP2"	28 "LGALS3BP"
29 "IRF1"	29 "GBP4"
30 "PLSCR1"	30 "IRF8"
31 "PSMB9"	31 "PSMB9"
32 "HERC6"	32 "PML"
33 "SAMD9"	33 "IFIH1"
34 "CMPK2"	34 "UBE2L6"
35 "IFITM3"	35 "IFI27"
36 "RTP4"	36 "ADAR"
37 "STAT2"	37 "LY6E"
38 "SAMD9L"	38 "STAT2"
39 "LY6E"	39 "CXCL9"
40 "IFITM2"	40 "IL10RA"
41 "HELZ2"	41 "PLA2G4A"
42 "CXCL11"	42 "TRIM21"
43 "TRIM21"	43 "USP18"
44 "PARP14"	44 "PTGS2"
45 "TRIM26"	45 "EPSTI1"
46 "PARP12"	46 "C1S"
47 "NMI"	47 "DDX58"
48 "RNF31"	48 "IL15"
49 "HLA-C"	49 "NLRC5"
50 "CASP1"	50 "NMI"
51 "TRIM14"	51 "IDO1"
52 "TDRD7"	52 "PSMB10"
53 "DHX58"	53 "CXCL11"
54 "PARP9"	54 "ITGB7"
55 "PNPT1"	55 "SAMHD1"
56 "TRIM25"	56 "HERC6"
57 "PSME1"	57 "CMPK2"
58 "WARS1"	58 "SAMD9L"
59 "EPSTI1"	59 "RTP4"
60 "UBA7"	60 "PTPN2"
61 "PSME2"	61 "PARP14"
62 "B2M"	62 "TNFAIP2"
63 "TRIM5"	63 "IFITM2"
64 "C1S"	64 "PLSCR1"
65 "LAP3"	65 "SOCS1"
66 "LAMP3"	66 "CASP1"
67 "GBP4"	67 "ICAM1"
68 "NCOA7"	68 "WARS1"
69 "TMEM140"	69 "PSME1"
70 "CD74"	70 "ISG20"
71 "GMPR"	71 "IRF2"
72 "PSMA3"	72 "TRIM14"
73 "PROCR"	73 "FCGR1A"
74 "IL7"	74 "MARCHF1"
75 "IFI30"	75 "SOCS3"
76 "IRF2"	76 "JAK2"
77 "CSF1"	77 "HLA-DMA"
78 "IL15"	78 "PARP12"
79 "CNP"	79 "TNFAIP6"
80 "TENT5A"	80 "TRIM26"
81 "IL4R"	81 "VCAM1"
82 "CMTR1"	82 "CD274"
83 "CD47"	83 "CIITA"
84 "LPAR6"	84 "NAMPT"
85 "MOV10"	85 "SELP"
86 "CASP8"	86 "GPR18"
87 "TXNIP"	87 "FPR1"
88 "SLC25A28"	88 "HELZ2"
89 "SELL"	89 "PSME2"
90 "TRAFD1"	90 "SERPING1"
91 "BATF2"	91 "CCL5"
92 "RIPK2"	92 "RNF31"
93 "CCRL2"	93 "SOD2"
94 "NUB1"	94 "TRIM25"
95 "OGFR"	95 "LAP3"
96 "MVB12A"	96 "PSMA3"
97 "ELF1"	97 "RNF213"
	98 "PELI1"
	99 "CFB"
	100 "CD86"
	101 "TXNIP"
	102 "HLA-DQA1"
	103 "GCH1"
	104 "PNP"
	105 "CCL7"
	106 "PTPN6"
	107 "SPPL2A"
	108 "IL4R"
	109 "PNPT1"
	110 "DHX58"
	111 "BTG1"
	112 "CASP8"
	113 "IFI30"
	114 "CCL2"
	115 "FGL2"
	116 "CASP7"
	117 "SECTM1"
	118 "IL15RA"
	119 "CD40"
	120 "TRAFD1"
	121 "HLA-DRB1"
	122 "GBP6"
	123 "LCP2"
	124 "HLA-G"
	125 "MT2A"
	126 "RIPK1"
	127 "KLRK1"
	128 "UPP1"
	129 "PSMB2"
	130 "TDRD7"
	131 "HIF1A"
	132 "EIF4E3"
	133 "VAMP8"
	134 "PFKP"
	135 "CD38"
	136 "ZBP1"
	137 "BANK1"
	138 "TOR1B"
	139 "RBCK1"
	140 "PDE4B"
	141 "MVP"
	142 "IL7"
	143 "BPGM"
	144 "CMTR1"
	145 "AUTS2"
	146 "B2M"
	147 "RIPK2"
	148 "CD69"
	149 "MYD88"
	150 "PSMA2"
	151 "PIM1"
	152 "NOD1"
	153 "CFH"
	154 "TAPBP"
	155 "SLC25A28"
	156 "PTPN1"
	157 "TNFAIP3"
	158 "SSPN"
	159 "NUP93"
	160 "MTHFD2"
	161 "CDKN1A"
	162 "IRF4"
	163 "NFKB1"
	164 "BATF2"
	165 "HLA-B"
	166 "LATS2"
	167 "IRF5"
	168 "SLAMF7"
	169 "ISOC1"
	170 "P2RY14"
	171 "STAT3"
	172 "NCOA3"
	173 "HLA-A"
	174 "IL6"
	175 "GZMA"
	176 "IFNAR2"
	177 "CD74"
	178 "RAPGEF6"
	179 "CASP4"
	180 "FAS"
	181 "OGFR"
	182 "ARL4A"
	183 "SRI"
	184 "LYSMD2"
	185 "CSF2RB"
	186 "ST3GAL5"
	187 "C1R"
	188 "CASP3"
	189 "CMKLR1"
	190 "NFKBIA"
	191 "METTL7B"
	192 "ST8SIA4"
	193 "XCL1"
	194 "IL2RB"
	195 "VAMP5"
	196 "IL18BP"
	197 "ZNFX1"
	198 "ARID5B"
	199 "APOL6"
	200 "STAT4"
Supplementary Table 3 The gene list of interferon signature
