# Supplementary material for: Interferon‐Driven Biomarkers and Synergistic Therapy for PRMT5 Inhibition in Triple‐Negative Breast Cancer
Source: Adv Sci (Weinh). 2025 Nov 19;13(6):e05787. doi: 10.1002/advs.202505787 (PMC12866763; doi:10.1002/advs.202505787)
Supplement: Supplementary file 5 — Supplemental Table 4 [file ADVS-13-e05787-s015.xlsx]

## Sheet: Supplementary Table 4
Classification	Genes
antigen-presentation genes	CEACAM1, TAP1, HLA-A, HLA-B, HLA-C, HLA-E, HLA-F, HLA-DQB1, TAP2
viral mimic signaling	TLR6, IFITM1, IFITM10, IFNL3, IL36RN, IL3RA, IL17RE, TRAFD1, GAS8, LAMTOR2, TLR5
IFN-response genes	TRIM47, CMTM8, OAS1, TRIM59, TRIM14, TRIM55, TRIM16, OAS3, OAS2, STAT3, IRF6, CCL16, MX1, DHX16
IFN genes	VAV3, CD6, CD79A, CD24, CD83, CD46, CD164, CD164L2, MAP3K14-AS1, MAPK3, MAPK8IP2, MYD88, RPS6KA5, RPS6KA1, MYO15B
Supplementary Table 4 List of genes involved in oncogenic interferon immune signaling
