# Supplementary material for: Interferon‐Driven Biomarkers and Synergistic Therapy for PRMT5 Inhibition in Triple‐Negative Breast Cancer
Source: Adv Sci (Weinh). 2025 Nov 19;13(6):e05787. doi: 10.1002/advs.202505787 (PMC12866763; doi:10.1002/advs.202505787)
Supplement: Supplementary file 6 — Supplemental Table 5 [file ADVS-13-e05787-s004.xlsx]

## Sheet: Supplementary Table 5
	inf_sig
BT.549	0.215028
CAL.120	0.913297
HCC1143	1.07537
HCC1395	0.775178
HCC1806	0.831956
HCC3153	0.752712
HCC38	0.930702
HCC70	1.02254
Hs.578.T	0.157166
MB.157	0.751971
MDA.MB.231	1.15717
MDA.MB.436	0.626123
MDA.MB.468	0.832835
SUM.149PT	0.684748
SUM.159PT	0.307567
DCBXTO.58	1.07015
DCBPTO.19	0.95222
DCBPTO.66	0.721862
DCBXTO.28	0.283907
Supplementary Table 5 The list of interferon score
