# Supplementary material for: Interferon‐Driven Biomarkers and Synergistic Therapy for PRMT5 Inhibition in Triple‐Negative Breast Cancer
Source: Adv Sci (Weinh). 2025 Nov 19;13(6):e05787. doi: 10.1002/advs.202505787 (PMC12866763; doi:10.1002/advs.202505787)
Supplement: Supplementary file 7 — Supplemental Table 6 [file ADVS-13-e05787-s013.xlsx]

## Sheet: Supplementary Table 6
GO_ID	GO_Term	GO_Category	P.value	Q.value	gene_id	gene_name	fc	log2(fc)	pval	qval	regulation	significant	FPKM.alpha1	FPKM.alpha2	FPKM.alpha3	FPKM.control1	FPKM.control2	FPKM.control3
GO:0005515	protein binding	Molecular Function	9.62914e-27	3.65041e-23	ENSG00000135114	OASL	7.98556	2.99739	0	0	up	yes	14.1949	14.5122	14.339	1.91564	1.86186	1.613
GO:0005515	protein binding	Molecular Function	9.62914e-27	3.65041e-23	ENSG00000157601	MX1	45.5881	5.51058	0	0	up	yes	33.9555	33.3532	33.3075	0.714799	0.746843	0.745433
GO:0005515	protein binding	Molecular Function	9.62914e-27	3.65041e-23	ENSG00000185885	IFITM1	7.48811	2.9046	0	0	up	yes	661.001	648.317	628.799	81.1336	88.9926	88.6997
GO:0005515	protein binding	Molecular Function	9.62914e-27	3.65041e-23	ENSG00000188313	PLSCR1	4.15819	2.05596	0	0	up	yes	72.4615	73.7772	75.1266	18.1661	16.9167	18.1532
GO:0005515	protein binding	Molecular Function	9.62914e-27	3.65041e-23	ENSG00000132274	TRIM22	9.391	3.23128	0	0	up	yes	7.98529	8.25334	8.1106	0.872438	0.820107	0.900281
GO:0005515	protein binding	Molecular Function	9.62914e-27	3.65041e-23	ENSG00000163565	IFI16	1.79179	0.841398	5.99679e-135	2.49773e-132	up	yes	51.3754	52.5515	50.4326	29.9628	27.9006	28.285
GO:0005515	protein binding	Molecular Function	9.62914e-27	3.65041e-23	ENSG00000041982	TNC	0.670851	-0.575935	1.02654e-103	3.53037e-101	down	yes	38.9238	39.1923	37.7094	59.3127	56.3091	57.0327
GO:0005515	protein binding	Molecular Function	9.62914e-27	3.65041e-23	ENSG00000100911	PSME2	1.70093	0.766328	1.81364e-69	4.27585e-67	up	yes	41.0941	40.7485	38.0796	23.8952	22.4192	24.1893
GO:0005515	protein binding	Molecular Function	9.62914e-27	3.65041e-23	ENSG00000072274	TFRC	0.786299	-0.34685	6.8839e-43	1.08882e-40	down	yes	16.6587	16.1323	16.3835	21.3025	20.6726	20.564
GO:0005515	protein binding	Molecular Function	9.62914e-27	3.65041e-23	ENSG00000219481	NBPF1	0.69684	-0.521101	7.77253e-39	1.15619e-36	down	yes	4.34433	4.77847	4.5459	6.35599	6.65112	6.60817
GO:0005515	protein binding	Molecular Function	9.62914e-27	3.65041e-23	ENSG00000010030	ETV7	4.18215	2.06425	8.77066e-37	1.236e-34	up	yes	2.10995	2.38946	2.14594	0.585842	0.522256	0.480881
GO:0005515	protein binding	Molecular Function	9.62914e-27	3.65041e-23	ENSG00000133101	CCNA1	1.94089	0.956716	1.1006e-34	1.47875e-32	up	yes	7.41903	7.60833	7.76869	3.87693	4.00516	3.86309
GO:0005515	protein binding	Molecular Function	9.62914e-27	3.65041e-23	ENSG00000084623	EIF3I	0.782389	-0.354041	6.01905e-30	7.02898e-28	down	yes	21.6961	20.429	20.172	26.6002	26.7551	26.2688
GO:0005515	protein binding	Molecular Function	9.62914e-27	3.65041e-23	ENSG00000166598	HSP90B1	1.22669	0.294767	8.8359e-30	1.02864e-27	up	yes	146.385	154.748	151.937	123.509	120.66	125.175
GO:0005515	protein binding	Molecular Function	9.62914e-27	3.65041e-23	ENSG00000115677	HDLBP	0.849216	-0.235796	7.76105e-29	8.7105e-27	down	yes	51.7173	52.2673	50.4	61.2483	60.4997	60.0485
GO:0005515	protein binding	Molecular Function	9.62914e-27	3.65041e-23	ENSG00000144895	EIF2A	0.82427	-0.27881	3.45321e-27	3.61584e-25	down	yes	20.9341	21.3555	21.0607	25.4172	25.5231	25.9158
GO:0005515	protein binding	Molecular Function	9.62914e-27	3.65041e-23	ENSG00000167779	IGFBP6	1.32859	0.4099	7.25958e-27	7.41506e-25	up	yes	76.3892	77.1388	77.7274	56.1292	58.9375	58.9936
GO:0005515	protein binding	Molecular Function	9.62914e-27	3.65041e-23	ENSG00000154175	ABI3BP	0.795045	-0.330891	4.7533e-24	4.4324e-22	down	yes	5.66128	5.78791	5.70423	7.17492	7.11538	7.2851
GO:0005515	protein binding	Molecular Function	9.62914e-27	3.65041e-23	ENSG00000100867	DHRS2	1.86118	0.896215	8.34626e-23	7.46701e-21	up	yes	1.57566	1.61822	1.58175	0.869369	0.854305	0.842248
GO:0005515	protein binding	Molecular Function	9.62914e-27	3.65041e-23	ENSG00000198755	RPL10A	0.844065	-0.244574	1.95286e-22	1.71843e-20	down	yes	288.339	283.702	276.781	339.176	325.277	341.185
GO:0005515	protein binding	Molecular Function	9.62914e-27	3.65041e-23	ENSG00000182979	MTA1	0.840152	-0.251277	4.23317e-21	3.51851e-19	down	yes	18.5546	18.3942	18.9616	21.8608	22.1169	22.5701
GO:0005515	protein binding	Molecular Function	9.62914e-27	3.65041e-23	ENSG00000113328	CCNG1	0.824222	-0.278895	5.1692e-21	4.26812e-19	down	yes	44.2451	45.4869	43.3618	54.5874	52.0523	54.8383
GO:0005515	protein binding	Molecular Function	9.62914e-27	3.65041e-23	ENSG00000215021	PHB2	0.830983	-0.267108	1.81883e-20	1.46625e-18	down	yes	64.272	59.9072	61.139	75.1486	73.3534	74.5087
GO:0005515	protein binding	Molecular Function	9.62914e-27	3.65041e-23	ENSG00000118985	ELL2	1.26367	0.337618	3.45239e-20	2.7303e-18	up	yes	21.1422	22.8161	22.0904	17.4289	17.7393	17.0991
GO:0005515	protein binding	Molecular Function	9.62914e-27	3.65041e-23	ENSG00000119487	MAPKAP1	0.782113	-0.354551	3.87135e-20	3.03601e-18	down	yes	15.9352	15.212	14.535	20.2322	18.9251	19.2513
GO:0005515	protein binding	Molecular Function	9.62914e-27	3.65041e-23	ENSG00000090006	LTBP4	0.84671	-0.24006	2.35598e-18	1.65697e-16	down	yes	20.7893	21.3333	21.7942	24.2663	25.4269	25.7953
GO:0005515	protein binding	Molecular Function	9.62914e-27	3.65041e-23	ENSG00000079459	FDFT1	1.2602	0.333655	6.03906e-18	4.1235e-16	up	yes	36.3807	33.9257	34.5964	27.7123	27.4708	28.0597
GO:0005515	protein binding	Molecular Function	9.62914e-27	3.65041e-23	ENSG00000112159	MDN1	0.802485	-0.317453	6.59302e-18	4.49357e-16	down	yes	1.54655	1.57929	1.62911	1.93781	2.02581	1.96167
GO:0005515	protein binding	Molecular Function	9.62914e-27	3.65041e-23	ENSG00000187240	DYNC2H1	0.729413	-0.455192	9.66256e-17	6.12877e-15	down	yes	1.46601	1.55049	1.53093	2.13078	2.14048	1.96312
GO:0005515	protein binding	Molecular Function	9.62914e-27	3.65041e-23	ENSG00000133706	LARS1	0.864288	-0.210416	4.60614e-15	2.66871e-13	down	yes	9.38563	9.69925	9.23492	11.2603	10.7794	10.727
GO:0005515	protein binding	Molecular Function	9.62914e-27	3.65041e-23	ENSG00000169432	SCN9A	0.635137	-0.654861	5.78135e-15	3.31883e-13	down	yes	0.528026	0.566254	0.576484	0.918673	0.855819	0.856067
GO:0005515	protein binding	Molecular Function	9.62914e-27	3.65041e-23	ENSG00000197256	KANK2	0.87063	-0.199869	4.80117e-14	2.58959e-12	down	yes	18.5014	18.8353	17.9943	21.2276	21.3581	20.9672
GO:0005515	protein binding	Molecular Function	9.62914e-27	3.65041e-23	ENSG00000114416	FXR1	0.881049	-0.182706	1.96935e-13	1.01966e-11	down	yes	14.6837	14.6911	14.6431	16.8246	16.9375	16.1987
GO:0005515	protein binding	Molecular Function	9.62914e-27	3.65041e-23	ENSG00000177119	ANO6	0.865649	-0.208146	3.43895e-13	1.73037e-11	down	yes	16.5186	16.9405	16.5073	19.8789	19.3212	18.5213
GO:0005515	protein binding	Molecular Function	9.62914e-27	3.65041e-23	ENSG00000104529	EEF1D	0.883277	-0.179061	4.00482e-13	1.999e-11	down	yes	24.8395	24.201	24.0453	27.0034	27.728	28.0125
GO:0005515	protein binding	Molecular Function	9.62914e-27	3.65041e-23	ENSG00000125826	RBCK1	1.18173	0.240896	1.01088e-12	4.89583e-11	up	yes	17.8321	17.4091	17.3215	14.7378	14.8155	14.9264
GO:0005515	protein binding	Molecular Function	9.62914e-27	3.65041e-23	ENSG00000087053	MTMR2	0.85639	-0.22366	2.5186e-12	1.17428e-10	down	yes	7.32273	7.17241	7.04176	8.561	8.48802	8.09944
GO:0005515	protein binding	Molecular Function	9.62914e-27	3.65041e-23	ENSG00000113441	LNPEP	1.352	0.435097	5.99573e-12	2.68847e-10	up	yes	3.29136	3.69562	3.4454	2.61272	2.73161	2.37191
GO:0005515	protein binding	Molecular Function	9.62914e-27	3.65041e-23	ENSG00000121753	ADGRB2	1.27044	0.345329	9.78904e-11	3.89546e-09	up	yes	6.65726	6.83471	7.07455	5.67927	5.17416	5.33506
GO:0005515	protein binding	Molecular Function	9.62914e-27	3.65041e-23	ENSG00000143458	GABPB2	0.688548	-0.538371	1.32718e-09	4.70678e-08	down	yes	0.756494	0.791861	0.720127	1.13442	1.07931	1.08086
GO:0005515	protein binding	Molecular Function	9.62914e-27	3.65041e-23	ENSG00000177628	GBA1	1.20306	0.266713	2.54998e-09	8.71362e-08	up	yes	29.9716	27.7705	28.7499	24.2796	24.0323	23.5813
GO:0005515	protein binding	Molecular Function	9.62914e-27	3.65041e-23	ENSG00000112139	MDGA1	1.52424	0.608092	6.87715e-09	2.24757e-07	up	yes	0.619018	0.64594	0.617548	0.391287	0.404976	0.43878
GO:0005515	protein binding	Molecular Function	9.62914e-27	3.65041e-23	ENSG00000123983	ACSL3	1.18177	0.240948	8.57705e-09	2.78372e-07	up	yes	16.3944	16.2778	15.959	14.556	13.2037	13.3915
GO:0005515	protein binding	Molecular Function	9.62914e-27	3.65041e-23	ENSG00000118058	KMT2A	0.871652	-0.198176	1.01724e-08	3.28161e-07	down	yes	3.58469	3.8016	3.8704	4.29603	4.52666	4.0915
GO:0005515	protein binding	Molecular Function	9.62914e-27	3.65041e-23	ENSG00000177565	TBL1XR1	0.905391	-0.143387	1.27164e-08	4.03288e-07	down	yes	17.2534	18.0355	17.6166	20.1789	19.3691	18.8859
GO:0005515	protein binding	Molecular Function	9.62914e-27	3.65041e-23	ENSG00000108298	RPL19	0.936882	-0.0940607	2.31834e-08	7.12414e-07	down	yes	233.455	228.363	230.02	244.774	246.43	247.243
GO:0005515	protein binding	Molecular Function	9.62914e-27	3.65041e-23	ENSG00000122512	PMS2	0.850387	-0.233808	2.39615e-08	7.34442e-07	down	yes	2.84525	2.9556	2.98952	3.50084	3.40088	3.43519
GO:0005515	protein binding	Molecular Function	9.62914e-27	3.65041e-23	ENSG00000124406	ATP8A1	0.776086	-0.365711	3.75095e-08	1.12307e-06	down	yes	1.41674	1.49879	1.29783	1.79483	1.83639	1.79777
GO:0005515	protein binding	Molecular Function	9.62914e-27	3.65041e-23	ENSG00000117899	MESD	1.18772	0.248194	3.92926e-08	1.17271e-06	up	yes	8.98122	8.9144	9.31869	7.76557	7.52759	7.61993
GO:0005515	protein binding	Molecular Function	9.62914e-27	3.65041e-23	ENSG00000111424	VDR	0.843076	-0.246266	1.74832e-07	4.81539e-06	down	yes	5.99228	5.95322	6.18418	7.21669	7.52135	6.76617
GO:0005515	protein binding	Molecular Function	9.62914e-27	3.65041e-23	ENSG00000111247	RAD51AP1	1.2814	0.357719	2.12082e-07	5.77769e-06	up	yes	9.54855	10.6077	10.2875	7.85638	7.68752	8.21438
GO:0005515	protein binding	Molecular Function	9.62914e-27	3.65041e-23	ENSG00000164733	CTSB	0.938061	-0.0922459	3.24865e-07	8.56994e-06	down	yes	53.7927	55.1515	53.1781	57.8528	56.5379	58.4363
GO:0005515	protein binding	Molecular Function	9.62914e-27	3.65041e-23	ENSG00000134759	ELP2	0.870348	-0.200336	3.51078e-07	9.2225e-06	down	yes	4.49861	4.56189	4.4289	5.39572	5.15162	4.95151
GO:0005515	protein binding	Molecular Function	9.62914e-27	3.65041e-23	ENSG00000069849	ATP1B3	1.16849	0.224648	3.95613e-07	1.03057e-05	up	yes	62.2569	57.5097	62.3352	53.1423	50.6817	52.0194
GO:0005515	protein binding	Molecular Function	9.62914e-27	3.65041e-23	ENSG00000020577	SAMD4A	0.87919	-0.185754	8.53845e-07	2.10435e-05	down	yes	3.62316	3.55027	3.6143	4.04535	4.21223	4.01251
GO:0005515	protein binding	Molecular Function	9.62914e-27	3.65041e-23	ENSG00000141376	BCAS3	0.80782	-0.307895	1.27225e-06	3.03963e-05	down	yes	2.11894	1.9183	1.80758	2.57433	2.26551	2.39546
GO:0005515	protein binding	Molecular Function	9.62914e-27	3.65041e-23	ENSG00000183495	EP400	0.900677	-0.150919	2.24643e-06	5.13475e-05	down	yes	5.76015	5.94378	5.93066	6.55219	6.8338	6.19328
GO:0005515	protein binding	Molecular Function	9.62914e-27	3.65041e-23	ENSG00000049656	CLPTM1L	1.13026	0.176659	3.04505e-06	6.8066e-05	up	yes	43.7557	41.9404	41.5644	38.2422	36.8452	37.5064
GO:0005515	protein binding	Molecular Function	9.62914e-27	3.65041e-23	ENSG00000128641	MYO1B	0.931474	-0.102412	3.30796e-06	7.33306e-05	down	yes	19.7509	19.836	19.6941	21.8081	21.0311	20.8028
GO:0005515	protein binding	Molecular Function	9.62914e-27	3.65041e-23	ENSG00000166471	TMEM41B	1.18732	0.247712	3.65226e-06	8.00635e-05	up	yes	9.07273	9.43481	9.46345	7.90874	7.80721	7.84208
GO:0005515	protein binding	Molecular Function	9.62914e-27	3.65041e-23	ENSG00000163629	PTPN13	0.90375	-0.146004	3.96386e-06	8.64393e-05	down	yes	8.09548	8.4009	8.48456	9.43307	9.37479	8.83355
GO:0005515	protein binding	Molecular Function	9.62914e-27	3.65041e-23	ENSG00000153944	MSI2	0.867604	-0.204892	4.3212e-06	9.36328e-05	down	yes	1.96635	2.14455	2.04286	2.45009	2.21004	2.4327
GO:0005515	protein binding	Molecular Function	9.62914e-27	3.65041e-23	ENSG00000048991	R3HDM1	0.89455	-0.160766	4.44827e-06	9.62193e-05	down	yes	5.78745	5.89517	5.86927	6.58895	6.63275	6.39921
GO:0005515	protein binding	Molecular Function	9.62914e-27	3.65041e-23	ENSG00000198677	SKIC3	0.931643	-0.102151	6.03007e-06	0.000127277	down	yes	4.50291	4.68143	4.67763	5.00113	4.95542	4.9225
GO:0005515	protein binding	Molecular Function	9.62914e-27	3.65041e-23	ENSG00000120318	ARAP3	0.875881	-0.191193	1.0776e-05	0.000215839	down	yes	6.50486	6.31794	6.08673	7.35817	6.90911	7.32186
GO:0005515	protein binding	Molecular Function	9.62914e-27	3.65041e-23	ENSG00000050426	LETMD1	0.909899	-0.136221	1.10624e-05	0.000220812	down	yes	9.75633	10.3517	10.2422	11.0929	11.1085	11.1543
GO:0005515	protein binding	Molecular Function	9.62914e-27	3.65041e-23	ENSG00000141198	TOM1L1	0.879627	-0.185036	1.26132e-05	0.000248069	down	yes	4.50688	4.36365	4.37911	5.08346	5.04512	4.93422
GO:0005515	protein binding	Molecular Function	9.62914e-27	3.65041e-23	ENSG00000160867	FGFR4	0.778099	-0.361974	1.29291e-05	0.000253616	down	yes	2.26212	2.3288	2.10188	2.75473	2.6829	3.16385
GO:0005515	protein binding	Molecular Function	9.62914e-27	3.65041e-23	ENSG00000108312	UBTF	0.924072	-0.113923	1.41765e-05	0.000275587	down	yes	15.1225	15.017	14.9922	16.6179	15.7915	16.4305
GO:0005515	protein binding	Molecular Function	9.62914e-27	3.65041e-23	ENSG00000168385	SEPTIN2	0.937552	-0.0930301	1.65594e-05	0.000318331	down	yes	45.0097	44.136	43.714	48.658	45.9683	47.083
GO:0005515	protein binding	Molecular Function	9.62914e-27	3.65041e-23	ENSG00000105223	PLD3	0.939272	-0.0903858	1.75187e-05	0.000335567	down	yes	16.966	16.9704	17.0798	18.6368	18.0513	17.6266
GO:0005515	protein binding	Molecular Function	9.62914e-27	3.65041e-23	ENSG00000101017	CD40	1.25704	0.330029	2.18152e-05	0.000408678	up	yes	3.61526	3.76242	3.83137	2.75651	3.1252	3.03531
GO:0005515	protein binding	Molecular Function	9.62914e-27	3.65041e-23	ENSG00000151725	CENPU	1.19419	0.256032	2.25339e-05	0.000419833	up	yes	9.72237	9.68224	9.54125	8.28836	8.17047	7.78008
GO:0005515	protein binding	Molecular Function	9.62914e-27	3.65041e-23	ENSG00000169189	NSMCE1	0.890913	-0.166644	2.36745e-05	0.000439556	down	yes	10.8353	10.8371	10.9893	11.9863	11.9112	12.7634
GO:0005515	protein binding	Molecular Function	9.62914e-27	3.65041e-23	ENSG00000174099	MSRB3	0.880109	-0.184246	2.66855e-05	0.000491082	down	yes	5.72354	5.73604	5.45023	6.72425	6.07471	6.41435
GO:0005515	protein binding	Molecular Function	9.62914e-27	3.65041e-23	ENSG00000161533	ACOX1	0.889725	-0.168568	2.9215e-05	0.000533962	down	yes	4.05429	4.2515	4.14092	4.73854	4.69175	4.5591
GO:0005515	protein binding	Molecular Function	9.62914e-27	3.65041e-23	ENSG00000078804	TP53INP2	0.843817	-0.244998	3.79358e-05	0.000678464	down	yes	8.37882	7.43236	7.09258	9.375	9.18111	8.58693
GO:0005515	protein binding	Molecular Function	9.62914e-27	3.65041e-23	ENSG00000156398	SFXN2	0.801893	-0.318519	4.19407e-05	0.00074265	down	yes	1.19553	1.11912	1.12861	1.45065	1.43811	1.40516
GO:0005515	protein binding	Molecular Function	9.62914e-27	3.65041e-23	ENSG00000067113	PLPP1	1.20561	0.269762	4.83874e-05	0.000845224	up	yes	21.6133	20.3792	19.914	17.9222	17.3978	16.0288
GO:0005515	protein binding	Molecular Function	9.62914e-27	3.65041e-23	ENSG00000162616	DNAJB4	1.19563	0.257767	8.18194e-05	0.00135233	up	yes	6.65472	6.71648	6.71615	5.59802	5.69191	5.51076
GO:0005515	protein binding	Molecular Function	9.62914e-27	3.65041e-23	ENSG00000134897	BIVM	0.898744	-0.154019	9.08462e-05	0.0014884	down	yes	4.40287	4.68046	4.54181	5.02513	4.96982	5.16525
GO:0005515	protein binding	Molecular Function	9.62914e-27	3.65041e-23	ENSG00000134982	APC	0.869681	-0.201441	9.34375e-05	0.00152155	down	yes	1.75659	1.74752	1.7876	2.15849	1.95411	1.97205
GO:0005515	protein binding	Molecular Function	9.62914e-27	3.65041e-23	ENSG00000038382	TRIO	0.941101	-0.0875785	0.000151899	0.00235682	down	yes	11.2013	11.8416	11.3973	12.3978	12.4704	11.7275
GO:0005515	protein binding	Molecular Function	9.62914e-27	3.65041e-23	ENSG00000170364	SETMAR	0.772179	-0.372993	0.000155046	0.00239969	down	yes	1.63694	1.69213	1.65055	2.24232	2.13343	2.07304
GO:0005515	protein binding	Molecular Function	9.62914e-27	3.65041e-23	ENSG00000163517	HDAC11	1.23488	0.304376	0.000328444	0.00469568	up	yes	3.50847	3.84363	3.5989	2.73274	3.15723	2.97807
GO:0005515	protein binding	Molecular Function	9.62914e-27	3.65041e-23	ENSG00000165868	HSPA12A	0.858402	-0.220274	0.000393944	0.00552878	down	yes	0.606004	0.625293	0.621983	0.707847	0.724101	0.727041
GO:0005515	protein binding	Molecular Function	9.62914e-27	3.65041e-23	ENSG00000137877	SPTBN5	1.44269	0.528764	0.000445512	0.00616936	up	yes	0.390126	0.371571	0.45916	0.278125	0.262782	0.305329
GO:0005515	protein binding	Molecular Function	9.62914e-27	3.65041e-23	ENSG00000151612	ZNF827	0.874843	-0.192905	0.000505053	0.00689706	down	yes	1.16867	1.12768	1.22316	1.31881	1.42532	1.27888
GO:0005515	protein binding	Molecular Function	9.62914e-27	3.65041e-23	ENSG00000145725	PPIP5K2	0.87684	-0.189615	0.000531271	0.00719481	down	yes	1.12676	1.27374	1.26341	1.41435	1.36269	1.40149
GO:0005515	protein binding	Molecular Function	9.62914e-27	3.65041e-23	ENSG00000278023	RDM1	1.43214	0.518174	0.000543613	0.00734338	up	yes	2.47648	2.22083	2.5629	1.71058	1.54489	1.814
GO:0005515	protein binding	Molecular Function	9.62914e-27	3.65041e-23	ENSG00000039319	ZFYVE16	0.925381	-0.11188	0.000646148	0.00855884	down	yes	3.01692	3.18667	3.07139	3.36362	3.35265	3.3066
GO:0005515	protein binding	Molecular Function	9.62914e-27	3.65041e-23	ENSG00000121067	SPOP	1.13697	0.1852	0.000668576	0.0088403	up	yes	6.47107	6.54321	6.678	5.70701	5.85582	5.75706
GO:0005515	protein binding	Molecular Function	9.62914e-27	3.65041e-23	ENSG00000103194	USP10	1.10266	0.140982	0.000683001	0.00900245	up	yes	24.9835	24.6388	25.0727	22.724	22.957	22.06
GO:0005515	protein binding	Molecular Function	9.62914e-27	3.65041e-23	ENSG00000087586	AURKA	1.11858	0.161672	0.000904546	0.0113708	up	yes	26.8582	26.1396	27.5284	24.3972	23.298	24.2944
GO:0005515	protein binding	Molecular Function	9.62914e-27	3.65041e-23	ENSG00000136643	RPS6KC1	1.16281	0.217611	0.000912539	0.0114483	up	yes	5.6529	5.58166	5.3933	4.78984	4.52282	4.9871
GO:0005515	protein binding	Molecular Function	9.62914e-27	3.65041e-23	ENSG00000183207	RUVBL2	0.94834	-0.0765235	0.00105432	0.0129539	down	yes	46.8041	44.8704	46.0886	49.8021	47.0822	48.3833
GO:0005515	protein binding	Molecular Function	9.62914e-27	3.65041e-23	ENSG00000147905	ZCCHC7	0.915644	-0.127141	0.00118454	0.0143516	down	yes	7.65572	7.82542	7.75102	8.51027	8.32988	8.53233
GO:0005515	protein binding	Molecular Function	9.62914e-27	3.65041e-23	ENSG00000133678	TMEM254	0.871897	-0.197771	0.00126774	0.0152609	down	yes	5.98163	7.07128	6.28988	7.19487	7.61637	7.37348
GO:0005515	protein binding	Molecular Function	9.62914e-27	3.65041e-23	ENSG00000140859	KIFC3	1.09923	0.136488	0.00133536	0.0158912	up	yes	14.1562	13.7525	13.9052	12.8372	12.3795	12.8227
GO:0005515	protein binding	Molecular Function	9.62914e-27	3.65041e-23	ENSG00000111907	TPD52L1	0.906621	-0.141428	0.00146848	0.0172616	down	yes	3.43298	3.31547	3.35126	3.7478	3.72634	3.66581
GO:0005515	protein binding	Molecular Function	9.62914e-27	3.65041e-23	ENSG00000109756	RAPGEF2	0.930952	-0.103221	0.0016257	0.0188905	down	yes	3.20669	3.34275	3.28636	3.56052	3.4889	3.51588
GO:0005515	protein binding	Molecular Function	9.62914e-27	3.65041e-23	ENSG00000086015	MAST2	1.09922	0.136479	0.00171404	0.0197457	up	yes	12.5335	12.4229	12.8586	11.5479	11.5511	11.3027
GO:0005515	protein binding	Molecular Function	9.62914e-27	3.65041e-23	ENSG00000214413	BBIP1	1.22562	0.293517	0.00172292	0.0198297	up	yes	1.53867	1.65232	1.54264	1.21004	1.36404	1.28815
GO:0005515	protein binding	Molecular Function	9.62914e-27	3.65041e-23	ENSG00000164081	TEX264	1.12529	0.170294	0.00175449	0.0201005	up	yes	8.59123	8.49254	8.34404	7.46828	7.44631	7.68212
GO:0005515	protein binding	Molecular Function	9.62914e-27	3.65041e-23	ENSG00000160685	ZBTB7B	1.12059	0.164259	0.00181471	0.0207018	up	yes	12.6687	13.1364	12.9532	11.149	11.6723	11.766
GO:0005515	protein binding	Molecular Function	9.62914e-27	3.65041e-23	ENSG00000065526	SPEN	1.11448	0.156374	0.00193034	0.0217954	up	yes	7.55007	7.68595	7.26862	6.89698	6.90864	6.38729
GO:0005515	protein binding	Molecular Function	9.62914e-27	3.65041e-23	ENSG00000204379	XAGE1A	1.19474	0.2567	0.00193874	0.021877	up	yes	23.0214	22.4702	20.1693	17.8286	18.5694	18.5603
GO:0005515	protein binding	Molecular Function	9.62914e-27	3.65041e-23	ENSG00000064012	CASP8	1.10518	0.144277	0.00195847	0.0220533	up	yes	10.1725	10.455	10.1736	9.22643	9.39779	9.24558
GO:0005515	protein binding	Molecular Function	9.62914e-27	3.65041e-23	ENSG00000114670	NEK11	0.773399	-0.370715	0.00217788	0.0241681	down	yes	0.688089	0.842369	0.856571	0.977589	1.03247	1.07636
GO:0005515	protein binding	Molecular Function	9.62914e-27	3.65041e-23	ENSG00000061656	SPAG4	1.18424	0.243962	0.00235674	0.0258539	up	yes	10.1457	11.9656	11.0274	8.8217	9.45915	9.70221
GO:0005515	protein binding	Molecular Function	9.62914e-27	3.65041e-23	ENSG00000005302	MSL3	0.920314	-0.119802	0.00235806	0.0258539	down	yes	3.57069	3.3969	3.45619	3.73316	3.77032	3.82286
GO:0005515	protein binding	Molecular Function	9.62914e-27	3.65041e-23	ENSG00000161013	MGAT4B	0.960099	-0.0587457	0.00240262	0.0262579	down	yes	57.2649	55.3109	54.1808	58.5401	57.0554	58.0915
GO:0005515	protein binding	Molecular Function	9.62914e-27	3.65041e-23	ENSG00000144468	RHBDD1	0.915235	-0.127785	0.0024148	0.0263679	down	yes	4.34363	4.40663	4.30742	4.90083	4.56429	4.8019
GO:0005515	protein binding	Molecular Function	9.62914e-27	3.65041e-23	ENSG00000116044	NFE2L2	0.947248	-0.0781858	0.00243608	0.0265574	down	yes	8.96404	9.31538	8.79522	9.90414	9.16645	9.51183
GO:0005515	protein binding	Molecular Function	9.62914e-27	3.65041e-23	ENSG00000138592	USP8	0.919211	-0.121532	0.00287134	0.0306216	down	yes	2.47067	2.48961	2.33684	2.8081	2.62512	2.50524
GO:0005515	protein binding	Molecular Function	9.62914e-27	3.65041e-23	ENSG00000183137	CEP57L1	1.16586	0.221397	0.00329577	0.0344137	up	yes	1.52918	1.5399	1.57847	1.22426	1.37537	1.38673
GO:0005515	protein binding	Molecular Function	9.62914e-27	3.65041e-23	ENSG00000079974	RABL2B	0.885766	-0.175002	0.00346248	0.0358746	down	yes	2.62023	2.41887	2.68117	2.89404	2.85265	2.96923
GO:0005515	protein binding	Molecular Function	9.62914e-27	3.65041e-23	ENSG00000131018	SYNE1	0.878739	-0.186494	0.00348977	0.0360776	down	yes	0.347816	0.362694	0.334326	0.400367	0.422563	0.366087
GO:0005515	protein binding	Molecular Function	9.62914e-27	3.65041e-23	ENSG00000160410	SHKBP1	1.0988	0.135933	0.00367589	0.0376878	up	yes	24.0519	24.3734	23.293	21.4436	21.8089	22.017
GO:0005515	protein binding	Molecular Function	9.62914e-27	3.65041e-23	ENSG00000183323	CCDC125	0.86266	-0.213136	0.00380534	0.0387101	down	yes	1.90823	1.99012	1.83504	2.36662	1.94506	2.33448
GO:0005515	protein binding	Molecular Function	9.62914e-27	3.65041e-23	ENSG00000032742	IFT88	0.84658	-0.240281	0.00389807	0.0395248	down	yes	1.69901	1.62643	2.00438	2.19987	2.01752	2.07831
GO:0005515	protein binding	Molecular Function	9.62914e-27	3.65041e-23	ENSG00000143847	PPFIA4	1.71081	0.774679	0.00398132	0.0402165	up	yes	1.34193	1.82015	2.29507	0.860124	1.22629	1.10339
GO:0005515	protein binding	Molecular Function	9.62914e-27	3.65041e-23	ENSG00000100889	PCK2	0.942455	-0.0855046	0.00439384	0.0437354	down	yes	30.7795	30.0137	28.4583	33.0392	31.1765	30.4854
GO:0005515	protein binding	Molecular Function	9.62914e-27	3.65041e-23	ENSG00000131473	ACLY	1.08046	0.111645	0.00447002	0.0443289	up	yes	66.5775	65.4855	64.4905	62.2013	59.9094	59.8058
GO:0005515	protein binding	Molecular Function	9.62914e-27	3.65041e-23	ENSG00000184988	TMEM106A	1.29688	0.375044	0.00447779	0.0443824	up	yes	1.83676	1.65031	1.73816	1.46481	1.26562	1.29865
GO:0005515	protein binding	Molecular Function	9.62914e-27	3.65041e-23	ENSG00000101040	ZMYND8	1.0878	0.12141	0.00449142	0.0444941	up	yes	17.6935	18.2877	18.4723	16.2658	16.9693	16.8233
GO:0005515	protein binding	Molecular Function	9.62914e-27	3.65041e-23	ENSG00000140992	PDPK1	0.942486	-0.0854567	0.0045444	0.0449121	down	yes	4.65493	4.63721	4.57517	4.98258	4.84657	4.8844
GO:0005515	protein binding	Molecular Function	9.62914e-27	3.65041e-23	ENSG00000065882	TBC1D1	0.947393	-0.0779657	0.00492487	0.0480014	down	yes	7.30832	7.0199	7.22005	7.41684	7.66338	7.6646
GO:0005515	protein binding	Molecular Function	9.62914e-27	3.65041e-23	ENSG00000169221	TBC1D10B	1.09598	0.132221	0.0050542	0.0490198	up	yes	13.0953	13.362	12.803	11.8005	12.1513	11.8704
GO:0005515	protein binding	Molecular Function	9.62914e-27	3.65041e-23	ENSG00000115109	EPB41L5	0.887621	-0.171984	0.00505938	0.0490574	down	yes	1.54093	1.57975	1.49066	1.73615	1.66149	1.79752
GO:0005515	protein binding	Molecular Function	9.62914e-27	3.65041e-23	ENSG00000102038	SMARCA1	0.942375	-0.0856268	0.00537174	0.0516307	down	yes	15.3732	15.0642	16.0857	17.1178	16.1349	16.1153
GO:0005515	protein binding	Molecular Function	9.62914e-27	3.65041e-23	ENSG00000092531	SNAP23	0.946086	-0.0799566	0.00616729	0.0578691	down	yes	8.88294	8.85737	8.70647	9.31428	9.41815	9.22146
GO:0005515	protein binding	Molecular Function	9.62914e-27	3.65041e-23	ENSG00000157020	SEC13	1.08615	0.11922	0.006625	0.0615476	up	yes	24.7916	25.7367	24.6783	22.8275	22.791	23.6231
GO:0005515	protein binding	Molecular Function	9.62914e-27	3.65041e-23	ENSG00000123411	IKZF4	0.869231	-0.202188	0.00664553	0.0617078	down	yes	1.3071	1.29703	1.27028	1.46954	1.47648	1.51126
GO:0005515	protein binding	Molecular Function	9.62914e-27	3.65041e-23	ENSG00000101901	ALG13	0.901347	-0.149845	0.00669071	0.0620198	down	yes	2.33959	2.19306	2.31713	2.56404	2.61857	2.41687
GO:0005515	protein binding	Molecular Function	9.62914e-27	3.65041e-23	ENSG00000138028	CGREF1	1.13679	0.184964	0.00670949	0.0621324	up	yes	6.44147	6.76567	6.3941	5.765	5.77416	5.70347
GO:0005515	protein binding	Molecular Function	9.62914e-27	3.65041e-23	ENSG00000116641	DOCK7	0.938955	-0.090872	0.00675707	0.0624804	down	yes	2.27867	2.24687	2.1168	2.39181	2.37876	2.3036
GO:0005515	protein binding	Molecular Function	9.62914e-27	3.65041e-23	ENSG00000148516	ZEB1	0.933811	-0.0987972	0.00702557	0.0644228	down	yes	4.11594	4.42403	4.16286	4.49994	4.50202	4.60125
GO:0005515	protein binding	Molecular Function	9.62914e-27	3.65041e-23	ENSG00000204120	GIGYF2	0.946829	-0.0788238	0.0072619	0.0662657	down	yes	4.14073	4.00507	4.00698	4.38628	4.15928	4.28969
GO:0005515	protein binding	Molecular Function	9.62914e-27	3.65041e-23	ENSG00000071282	LMCD1	0.87474	-0.193074	0.00771661	0.0695348	down	yes	1.15057	1.32546	1.29737	1.47689	1.36211	1.47474
GO:0005515	protein binding	Molecular Function	9.62914e-27	3.65041e-23	ENSG00000145734	BDP1	1.12414	0.168826	0.0083728	0.0745163	up	yes	4.48123	5.09574	5.1148	4.27673	4.53272	4.25985
GO:0005515	protein binding	Molecular Function	9.62914e-27	3.65041e-23	ENSG00000129968	ABHD17A	1.0937	0.12922	0.008498	0.0753266	up	yes	17.918	18.0544	17.3935	15.6211	16.6262	16.5466
GO:0005515	protein binding	Molecular Function	9.62914e-27	3.65041e-23	ENSG00000110075	PPP6R3	0.95004	-0.0739405	0.00878429	0.0773885	down	yes	9.86982	9.55078	9.80063	10.6746	10.2247	9.85863
GO:0005515	protein binding	Molecular Function	9.62914e-27	3.65041e-23	ENSG00000100578	KIAA0586	0.922809	-0.115896	0.00891945	0.0782905	down	yes	1.31799	1.29989	1.28406	1.40982	1.42638	1.39212
GO:0005515	protein binding	Molecular Function	9.62914e-27	3.65041e-23	ENSG00000115762	PLEKHB2	0.952842	-0.0696915	0.0102646	0.0876893	down	yes	10.9773	11.9202	11.4278	12.2986	12.0386	11.6869
GO:0005515	protein binding	Molecular Function	9.62914e-27	3.65041e-23	ENSG00000104756	KCTD9	1.13591	0.183843	0.0105396	0.0894676	up	yes	7.35999	8.04055	7.38169	7.06151	6.37557	6.61936
GO:0005515	protein binding	Molecular Function	9.62914e-27	3.65041e-23	ENSG00000177842	ZNF620	1.34783	0.430643	0.0108411	0.0913441	up	yes	1.01626	0.851006	0.973739	0.676463	0.678986	0.752384
GO:0005515	protein binding	Molecular Function	9.62914e-27	3.65041e-23	ENSG00000127952	STYXL1	0.926245	-0.110535	0.0108577	0.091443	down	yes	13.2268	12.9332	13.2413	13.8706	13.8468	14.8215
GO:0005515	protein binding	Molecular Function	9.62914e-27	3.65041e-23	ENSG00000148985	PGAP2	0.85873	-0.219723	0.0111179	0.0932359	down	yes	2.1408	2.0339	2.34512	2.63005	2.3884	2.57393
GO:0005515	protein binding	Molecular Function	9.62914e-27	3.65041e-23	ENSG00000197713	RPE	1.11392	0.155651	0.0111794	0.0937103	up	yes	12.0456	12.6938	13.0211	11.6641	10.9377	11.2968
GO:0005515	protein binding	Molecular Function	9.62914e-27	3.65041e-23	ENSG00000112659	CUL9	0.939963	-0.0893244	0.0111885	0.0937446	down	yes	3.23146	3.4235	3.30703	3.41332	3.64974	3.53522
GO:0005515	protein binding	Molecular Function	9.62914e-27	3.65041e-23	ENSG00000167595	PROSER3	0.908713	-0.138104	0.0120141	0.0993732	down	yes	2.79024	2.92657	3.14792	3.09477	3.1802	3.4803
GO:0005515	protein binding	Molecular Function	9.62914e-27	3.65041e-23	ENSG00000204310	AGPAT1	1.07746	0.10763	0.0122317	0.100795	up	yes	43.742	44.4465	43.8809	39.7106	41.5065	41.3581
GO:0005515	protein binding	Molecular Function	9.62914e-27	3.65041e-23	ENSG00000175216	CKAP5	0.968853	-0.0456505	0.0126406	0.103382	down	yes	27.1649	26.9288	25.7936	27.9974	27.4515	27.0067
GO:0005515	protein binding	Molecular Function	9.62914e-27	3.65041e-23	ENSG00000163596	ICA1L	0.772174	-0.373002	0.0130044	0.105878	down	yes	0.258798	0.373105	0.288489	0.426835	0.397556	0.367558
GO:0005515	protein binding	Molecular Function	9.62914e-27	3.65041e-23	ENSG00000158402	CDC25C	1.15798	0.211615	0.0142766	0.113815	up	yes	4.47462	4.26536	4.45997	3.83529	3.76172	3.80207
GO:0005515	protein binding	Molecular Function	9.62914e-27	3.65041e-23	ENSG00000154556	SORBS2	0.935288	-0.0965169	0.0146118	0.115703	down	yes	1.23576	1.24631	1.16876	1.31368	1.29656	1.29318
GO:0005515	protein binding	Molecular Function	9.62914e-27	3.65041e-23	ENSG00000053254	FOXN3	0.933536	-0.0992228	0.0150953	0.118754	down	yes	3.2185	3.21646	3.12211	3.53738	3.49155	3.20857
GO:0005515	protein binding	Molecular Function	9.62914e-27	3.65041e-23	ENSG00000107897	ACBD5	1.11839	0.161424	0.0151625	0.119233	up	yes	2.97491	2.79879	2.91887	2.54309	2.66895	2.56035
GO:0005515	protein binding	Molecular Function	9.62914e-27	3.65041e-23	ENSG00000166801	FAM111A	1.09805	0.134941	0.0155394	0.121458	up	yes	8.61676	8.99358	8.89868	7.69968	8.29396	8.1483
GO:0005515	protein binding	Molecular Function	9.62914e-27	3.65041e-23	ENSG00000213983	AP1G2	0.925418	-0.111823	0.0163144	0.126225	down	yes	4.49219	4.73256	5.11431	4.84518	5.28287	5.36664
GO:0005515	protein binding	Molecular Function	9.62914e-27	3.65041e-23	ENSG00000127452	FBXL12	1.13886	0.187586	0.0164367	0.127014	up	yes	7.01156	7.36198	6.91003	6.18383	6.42933	6.07539
GO:0005515	protein binding	Molecular Function	9.62914e-27	3.65041e-23	ENSG00000145147	SLIT2	0.956579	-0.0640442	0.0185067	0.139952	down	yes	6.27191	6.40095	5.99385	6.55424	6.35758	6.60221
GO:0005515	protein binding	Molecular Function	9.62914e-27	3.65041e-23	ENSG00000173402	DAG1	0.96571	-0.0503378	0.0187024	0.14092	down	yes	52.359	49.1468	49.6933	54.6117	50.8554	51.1006
GO:0005515	protein binding	Molecular Function	9.62914e-27	3.65041e-23	ENSG00000243156	MICAL3	1.39127	0.476398	0.019792	0.147646	up	yes	3.99437	3.80794	2.61946	2.38441	2.42003	2.68642
GO:0005515	protein binding	Molecular Function	9.62914e-27	3.65041e-23	ENSG00000161996	WDR90	0.910172	-0.135788	0.0201097	0.149778	down	yes	3.03456	3.58309	3.65035	3.39745	3.80122	4.08269
GO:0005515	protein binding	Molecular Function	9.62914e-27	3.65041e-23	ENSG00000141552	ANAPC11	1.12828	0.174129	0.0201191	0.149818	up	yes	9.73231	8.55537	9.40729	7.78428	8.22779	8.53404
GO:0005515	protein binding	Molecular Function	9.62914e-27	3.65041e-23	ENSG00000134490	TMEM241	0.914255	-0.129331	0.0209505	0.154354	down	yes	2.83189	2.77248	2.86293	3.11788	2.99271	3.15082
GO:0005515	protein binding	Molecular Function	9.62914e-27	3.65041e-23	ENSG00000153048	CARHSP1	0.965693	-0.0503636	0.0215162	0.157746	down	yes	16.9692	16.4438	16.627	17.0285	17.0681	17.721
GO:0005515	protein binding	Molecular Function	9.62914e-27	3.65041e-23	ENSG00000093009	CDC45	1.11995	0.163433	0.0218238	0.159534	up	yes	11.3905	10.8546	11.6298	10.4366	9.48424	10.326
GO:0005515	protein binding	Molecular Function	9.62914e-27	3.65041e-23	ENSG00000205809	KLRC2	0.92743	-0.108689	0.0226708	0.164538	down	yes	26.1032	25.9946	23.5805	29.0088	25.2622	27.3289
GO:0005515	protein binding	Molecular Function	9.62914e-27	3.65041e-23	ENSG00000111752	PHC1	0.92876	-0.106623	0.0231259	0.167032	down	yes	9.22951	8.37418	8.04076	8.61344	9.12528	9.87279
GO:0005515	protein binding	Molecular Function	9.62914e-27	3.65041e-23	ENSG00000166435	XRRA1	0.935574	-0.0960766	0.0236203	0.169558	down	yes	3.0107	3.30374	3.23833	3.25422	3.4913	3.46509
GO:0005515	protein binding	Molecular Function	9.62914e-27	3.65041e-23	ENSG00000124275	MTRR	0.936722	-0.0943072	0.0239433	0.171188	down	yes	5.92327	6.3473	6.49569	7.1456	6.27426	6.6141
GO:0005515	protein binding	Molecular Function	9.62914e-27	3.65041e-23	ENSG00000072736	NFATC3	1.10545	0.144635	0.0248964	0.176155	up	yes	3.98099	4.24454	4.16629	3.74852	3.81872	3.6425
GO:0005515	protein binding	Molecular Function	9.62914e-27	3.65041e-23	ENSG00000132912	DCTN4	0.958058	-0.0618148	0.0251124	0.177348	down	yes	12.2815	13.0225	12.0916	13.0083	12.5186	13.5058
GO:0005515	protein binding	Molecular Function	9.62914e-27	3.65041e-23	ENSG00000150433	TMEM218	0.875657	-0.191563	0.025404	0.17907	down	yes	2.06707	1.61647	1.87774	2.26828	1.89479	2.18791
GO:0005515	protein binding	Molecular Function	9.62914e-27	3.65041e-23	ENSG00000149262	INTS4	0.940314	-0.088785	0.0255877	0.18006	down	yes	2.10423	2.07803	2.06759	2.16389	2.23037	2.25229
GO:0005515	protein binding	Molecular Function	9.62914e-27	3.65041e-23	ENSG00000105662	CRTC1	0.906261	-0.142002	0.0260887	0.182933	down	yes	2.43137	2.17578	2.54538	2.66504	2.73346	2.49386
GO:0005515	protein binding	Molecular Function	9.62914e-27	3.65041e-23	ENSG00000113360	DROSHA	0.962394	-0.0553001	0.0265563	0.185345	down	yes	11.5179	10.9802	11.1539	11.7339	11.2501	11.9829
GO:0005515	protein binding	Molecular Function	9.62914e-27	3.65041e-23	ENSG00000188321	ZNF559	0.877418	-0.188664	0.0275158	0.190587	down	yes	1.09418	1.16672	1.09526	1.1694	1.37173	1.28392
GO:0005515	protein binding	Molecular Function	9.62914e-27	3.65041e-23	ENSG00000137497	NUMA1	0.977566	-0.0327335	0.0278427	0.192424	down	yes	21.2691	22.6194	21.8427	22.6435	22.9319	21.6642
GO:0005515	protein binding	Molecular Function	9.62914e-27	3.65041e-23	ENSG00000044446	PHKA2	0.927119	-0.109174	0.0286658	0.196509	down	yes	2.34847	2.6149	2.65528	2.6489	2.81396	2.7547
GO:0005515	protein binding	Molecular Function	9.62914e-27	3.65041e-23	ENSG00000171204	TMEM126B	1.12084	0.164586	0.0286906	0.196581	up	yes	14.1749	13.1824	13.08	11.7618	11.5746	12.7411
GO:0005515	protein binding	Molecular Function	9.62914e-27	3.65041e-23	ENSG00000160299	PCNT	0.952942	-0.0695392	0.028851	0.197392	down	yes	3.27966	3.10137	3.06782	3.31176	3.39727	3.20643
GO:0005515	protein binding	Molecular Function	9.62914e-27	3.65041e-23	ENSG00000103852	TTC23	1.12196	0.166027	0.029185	0.199225	up	yes	3.90333	3.85789	4.00208	3.4044	3.40287	3.6773
GO:0005515	protein binding	Molecular Function	9.62914e-27	3.65041e-23	ENSG00000188243	COMMD6	0.841391	-0.249152	0.0307914	0.207785	down	yes	3.19926	2.8856	3.09114	3.28287	4.55948	3.06339
GO:0005515	protein binding	Molecular Function	9.62914e-27	3.65041e-23	ENSG00000106070	GRB10	1.08663	0.119858	0.0315455	0.211806	up	yes	21.4086	24.7201	23.755	21.0555	22.1802	21.0768
GO:0005515	protein binding	Molecular Function	9.62914e-27	3.65041e-23	ENSG00000104365	IKBKB	0.945011	-0.0815966	0.0316601	0.212386	down	yes	5.8457	5.44977	6.3505	6.25016	5.95684	6.46577
GO:0005515	protein binding	Molecular Function	9.62914e-27	3.65041e-23	ENSG00000240303	ACAD11	0.953173	-0.0691895	0.0327324	0.217916	down	yes	6.7785	7.08136	7.16172	7.29068	7.30651	7.45712
GO:0005515	protein binding	Molecular Function	9.62914e-27	3.65041e-23	ENSG00000148248	SURF4	1.07239	0.100833	0.032922	0.218698	up	yes	142.288	138.867	135.168	135.019	124.808	128.392
GO:0005515	protein binding	Molecular Function	9.62914e-27	3.65041e-23	ENSG00000140367	UBE2Q2	0.938727	-0.091223	0.0335246	0.221445	down	yes	9.10067	9.6884	8.90017	10.399	9.20179	9.89579
GO:0005515	protein binding	Molecular Function	9.62914e-27	3.65041e-23	ENSG00000132436	FIGNL1	1.154	0.206642	0.0340376	0.224044	up	yes	2.71435	3.1828	2.88694	2.57193	2.43064	2.6093
GO:0005515	protein binding	Molecular Function	9.62914e-27	3.65041e-23	ENSG00000087088	BAX	1.09469	0.130521	0.0366546	0.235886	up	yes	15.3654	15.7244	15.2364	14.1523	13.7573	14.4094
GO:0005515	protein binding	Molecular Function	9.62914e-27	3.65041e-23	ENSG00000164068	RNF123	0.958654	-0.0609177	0.0366891	0.235986	down	yes	6.91258	6.8293	6.54342	6.92508	7.09227	7.14284
GO:0005515	protein binding	Molecular Function	9.62914e-27	3.65041e-23	ENSG00000109667	SLC2A9	0.661351	-0.596513	0.0383806	0.243688	down	yes	0.144711	0.143191	0.0915066	0.223627	0.211365	0.138696
GO:0005515	protein binding	Molecular Function	9.62914e-27	3.65041e-23	ENSG00000078369	GNB1	1.06619	0.0924627	0.038676	0.245111	up	yes	40.3166	40.7398	38.5786	38.2398	36.9819	36.9864
GO:0005515	protein binding	Molecular Function	9.62914e-27	3.65041e-23	ENSG00000137274	BPHL	0.923067	-0.115492	0.0386843	0.245118	down	yes	2.95851	3.22942	2.97711	3.15932	3.24844	3.52114
GO:0005515	protein binding	Molecular Function	9.62914e-27	3.65041e-23	ENSG00000115226	FNDC4	0.807735	-0.308046	0.0391129	0.247095	down	yes	1.19633	1.12607	1.25776	1.46495	1.56218	1.4052
GO:0005515	protein binding	Molecular Function	9.62914e-27	3.65041e-23	ENSG00000101639	CEP192	0.950764	-0.0728403	0.0391149	0.247095	down	yes	3.32823	3.40886	3.22301	3.54619	3.50508	3.42461
GO:0005515	protein binding	Molecular Function	9.62914e-27	3.65041e-23	ENSG00000020181	ADGRA2	0.977312	-0.0331085	0.039649	0.249469	down	yes	28.4744	28.1925	27.2977	29.2201	28.8116	27.8821
GO:0005515	protein binding	Molecular Function	9.62914e-27	3.65041e-23	ENSG00000126456	IRF3	1.08867	0.122561	0.0396544	0.249469	up	yes	16.9367	16.2819	17.0901	14.7409	15.5157	15.9548
GO:0005515	protein binding	Molecular Function	9.62914e-27	3.65041e-23	ENSG00000184465	WDR27	1.1491	0.200504	0.0399424	0.250759	up	yes	1.57855	1.89406	1.83671	1.39872	1.66779	1.55391
GO:0005515	protein binding	Molecular Function	9.62914e-27	3.65041e-23	ENSG00000268606	MAGEA2	0.966607	-0.0489981	0.04042	0.25291	down	yes	31.6563	32.2372	31.9755	34.4438	32.7528	31.9844
GO:0005515	protein binding	Molecular Function	9.62914e-27	3.65041e-23	ENSG00000107829	FBXW4	0.945269	-0.081203	0.0427032	0.263198	down	yes	6.6722	6.45372	6.12971	6.88718	6.55449	6.92886
GO:0005515	protein binding	Molecular Function	9.62914e-27	3.65041e-23	ENSG00000157353	FCSK	0.924488	-0.113274	0.0428256	0.2637	down	yes	2.48202	2.38567	2.2437	2.57963	2.64676	2.46587
GO:0005515	protein binding	Molecular Function	9.62914e-27	3.65041e-23	ENSG00000197912	SPG7	1.09047	0.124949	0.0436862	0.267272	up	yes	1.56676	1.66296	1.65212	1.41188	1.51223	1.55272
GO:0005515	protein binding	Molecular Function	9.62914e-27	3.65041e-23	ENSG00000083807	SLC27A5	0.860745	-0.216342	0.045194	0.273557	down	yes	0.720722	0.615996	0.675922	0.818707	0.695981	0.823566
GO:0005515	protein binding	Molecular Function	9.62914e-27	3.65041e-23	ENSG00000101003	GINS1	1.09584	0.132031	0.0475698	0.284316	up	yes	4.56756	4.4081	4.45847	4.20076	3.97648	4.08202
GO:0005515	protein binding	Molecular Function	9.62914e-27	3.65041e-23	ENSG00000100599	RIN3	1.08386	0.116184	0.0476808	0.284612	up	yes	7.01354	6.91876	6.61555	6.32181	6.35101	6.28513
GO:0005515	protein binding	Molecular Function	9.62914e-27	3.65041e-23	ENSG00000001631	KRIT1	0.958338	-0.0613938	0.047747	0.284826	down	yes	2.19399	2.12091	2.30174	2.32459	2.23627	2.34342
GO:0005515	protein binding	Molecular Function	9.62914e-27	3.65041e-23	ENSG00000158163	DZIP1L	1.15987	0.213963	0.0484225	0.287528	up	yes	1.81983	1.85034	1.97949	1.6783	1.62717	1.56548
GO:0005515	protein binding	Molecular Function	9.62914e-27	3.65041e-23	ENSG00000105875	WDR91	0.927188	-0.109067	0.0488761	0.289488	down	yes	1.07774	0.977225	1.00121	1.12372	1.08427	1.08818
GO:0005515	protein binding	Molecular Function	9.62914e-27	3.65041e-23	ENSG00000088448	ANKRD10	0.941117	-0.0875545	0.0502924	0.295689	down	yes	6.44552	6.61354	7.34457	7.33959	6.83614	7.5045
GO:0005515	protein binding	Molecular Function	9.62914e-27	3.65041e-23	ENSG00000105677	TMEM147	1.09881	0.135936	0.0525824	0.305266	up	yes	26.9125	25.0006	25.0507	24.7439	22.2682	23.031
GO:0005515	protein binding	Molecular Function	9.62914e-27	3.65041e-23	ENSG00000175029	CTBP2	1.07096	0.0988987	0.0554028	0.316686	up	yes	8.94823	9.32998	8.98726	8.31288	8.69759	8.44853
GO:0005515	protein binding	Molecular Function	9.62914e-27	3.65041e-23	ENSG00000061987	MON2	0.963662	-0.0534002	0.0554807	0.31689	down	yes	3.13215	3.31465	3.18006	3.40673	3.38424	3.1989
GO:0005515	protein binding	Molecular Function	9.62914e-27	3.65041e-23	ENSG00000237651	C2orf74	1.17085	0.227553	0.0568412	0.322841	up	yes	8.45789	9.8658	9.94858	8.33478	8.96192	6.85014
GO:0005515	protein binding	Molecular Function	9.62914e-27	3.65041e-23	ENSG00000084453	SLCO1A2	0.710542	-0.493009	0.0570391	0.32372	down	yes	0.0645551	0.0941779	0.0909177	0.0899607	0.122308	0.139084
GO:0005515	protein binding	Molecular Function	9.62914e-27	3.65041e-23	ENSG00000130779	CLIP1	0.973678	-0.0384826	0.0587807	0.330573	down	yes	4.67886	4.93739	4.75716	5.07811	4.9085	4.77536
GO:0005515	protein binding	Molecular Function	9.62914e-27	3.65041e-23	ENSG00000198911	SREBF2	1.06204	0.0868336	0.0598057	0.334274	up	yes	46.8663	47.4737	44.632	44.1176	43.6092	43.1274
GO:0005515	protein binding	Molecular Function	9.62914e-27	3.65041e-23	ENSG00000178927	CYBC1	1.08463	0.117201	0.0616731	0.341994	up	yes	7.81377	8.45702	8.10145	7.17839	7.84476	7.44745
GO:0005515	protein binding	Molecular Function	9.62914e-27	3.65041e-23	ENSG00000267796	LIN37	1.16622	0.221843	0.0622464	0.344234	up	yes	2.82987	3.31853	3.05568	2.56381	2.54103	2.78737
GO:0005515	protein binding	Molecular Function	9.62914e-27	3.65041e-23	ENSG00000178498	DTX3	1.12512	0.17008	0.0672096	0.362995	up	yes	3.7132	3.86727	3.7695	3.19026	3.3129	3.58463
GO:0005515	protein binding	Molecular Function	9.62914e-27	3.65041e-23	ENSG00000126246	IGFLR1	0.692008	-0.53114	0.0677284	0.364989	down	yes	1.17721	0.505231	0.833649	1.72834	1.19707	0.710521
GO:0005515	protein binding	Molecular Function	9.62914e-27	3.65041e-23	ENSG00000137210	TMEM14B	1.07438	0.10351	0.0678435	0.365452	up	yes	16.7631	16.3017	15.9605	15.5292	14.9391	15.1629
GO:0005515	protein binding	Molecular Function	9.62914e-27	3.65041e-23	ENSG00000049167	ERCC8	0.925421	-0.111818	0.0680131	0.366103	down	yes	0.954586	0.890134	0.790441	1.00915	0.878965	0.959412
GO:0005515	protein binding	Molecular Function	9.62914e-27	3.65041e-23	ENSG00000105486	LIG1	1.09176	0.126649	0.0680257	0.366118	up	yes	4.08875	3.83258	3.94038	3.63035	3.44426	3.79019
GO:0005515	protein binding	Molecular Function	9.62914e-27	3.65041e-23	ENSG00000172771	EFCAB12	0.673721	-0.569777	0.0686312	0.367959	down	yes	0.0739332	0.12092	0.0995525	0.0904089	0.161447	0.185129
GO:0005515	protein binding	Molecular Function	9.62914e-27	3.65041e-23	ENSG00000115170	ACVR1	0.95474	-0.0668203	0.068727	0.368306	down	yes	3.32968	3.21606	3.25498	3.48527	3.52689	3.25317
GO:0005515	protein binding	Molecular Function	9.62914e-27	3.65041e-23	ENSG00000008083	JARID2	0.946942	-0.0786521	0.0694549	0.370723	down	yes	4.1987	3.94698	3.89126	4.25478	4.09111	4.36549
GO:0005515	protein binding	Molecular Function	9.62914e-27	3.65041e-23	ENSG00000170264	FAM161A	0.922643	-0.116155	0.0707266	0.375692	down	yes	2.21109	2.12078	2.22564	2.28451	2.30718	2.51561
GO:0005515	protein binding	Molecular Function	9.62914e-27	3.65041e-23	ENSG00000104320	NBN	1.07503	0.10438	0.0724763	0.381286	up	yes	3.29842	3.33426	3.37594	3.00467	3.18949	3.11591
GO:0005515	protein binding	Molecular Function	9.62914e-27	3.65041e-23	ENSG00000147162	OGT	0.898594	-0.154258	0.0735333	0.385628	down	yes	11.1062	12.5767	13.686	12.6273	14.1109	14.8478
GO:0005515	protein binding	Molecular Function	9.62914e-27	3.65041e-23	ENSG00000120341	SEC16B	4.84016	2.27505	0.0740213	0.387366	up	yes	0.159492	0.02384	0.248853	0.00553511	0.0111334	0.072623
GO:0005515	protein binding	Molecular Function	9.62914e-27	3.65041e-23	ENSG00000138798	EGF	1.18684	0.24712	0.0746122	0.389379	up	yes	0.770954	0.810381	0.911415	0.756083	0.632725	0.711526
GO:0005515	protein binding	Molecular Function	9.62914e-27	3.65041e-23	ENSG00000069956	MAPK6	1.08209	0.113817	0.075376	0.391621	up	yes	7.63895	7.72128	7.5459	7.38426	6.86614	6.91808
GO:0005515	protein binding	Molecular Function	9.62914e-27	3.65041e-23	ENSG00000126091	ST3GAL3	1.10896	0.149207	0.0756534	0.392409	up	yes	0.988802	0.986714	1.00002	0.89492	0.856066	0.93219
GO:0005515	protein binding	Molecular Function	9.62914e-27	3.65041e-23	ENSG00000166169	POLL	0.957938	-0.0619954	0.0757177	0.392461	down	yes	7.48296	7.77498	7.86512	7.7619	8.61679	7.75966
GO:0005515	protein binding	Molecular Function	9.62914e-27	3.65041e-23	ENSG00000120699	EXOSC8	1.08793	0.121586	0.0808125	0.409924	up	yes	2.53074	2.55923	2.63833	2.44356	2.33528	2.32484
GO:0005515	protein binding	Molecular Function	9.62914e-27	3.65041e-23	ENSG00000135363	LMO2	1.22207	0.289325	0.0833609	0.418294	up	yes	1.2371	1.25138	1.12666	0.976319	0.989865	0.992027
GO:0005515	protein binding	Molecular Function	9.62914e-27	3.65041e-23	ENSG00000131778	CHD1L	0.962972	-0.0544341	0.0844435	0.421779	down	yes	7.74204	7.61462	7.83296	7.91698	8.25757	7.90676
GO:0005515	protein binding	Molecular Function	9.62914e-27	3.65041e-23	ENSG00000198000	NOL8	0.959854	-0.0591126	0.0857209	0.425889	down	yes	3.36025	3.48032	3.57006	3.69291	3.61584	3.53729
GO:0005515	protein binding	Molecular Function	9.62914e-27	3.65041e-23	ENSG00000100802	C14orf93	0.934454	-0.0978045	0.0862409	0.427509	down	yes	3.02984	3.18373	3.23123	3.27688	3.55229	3.27812
GO:0005515	protein binding	Molecular Function	9.62914e-27	3.65041e-23	ENSG00000132716	DCAF8	0.961825	-0.0561539	0.0863091	0.427735	down	yes	5.16989	4.93627	5.10609	5.47362	5.04026	5.30215
GO:0005515	protein binding	Molecular Function	9.62914e-27	3.65041e-23	ENSG00000160781	PAQR6	1.21269	0.278209	0.0871619	0.430363	up	yes	2.45241	2.68244	3.33114	1.89696	2.51904	2.56516
GO:0005515	protein binding	Molecular Function	9.62914e-27	3.65041e-23	ENSG00000069493	CLEC2D	1.21894	0.285631	0.0878481	0.432275	up	yes	0.604175	0.672764	0.715951	0.494923	0.634446	0.505563
GO:0005515	protein binding	Molecular Function	9.62914e-27	3.65041e-23	ENSG00000206559	ZCWPW2	0.725881	-0.462194	0.0894543	0.436625	down	yes	0.169073	0.141053	0.172582	0.266258	0.191607	0.207132
GO:0005515	protein binding	Molecular Function	9.62914e-27	3.65041e-23	ENSG00000185345	PRKN	0.703989	-0.506375	0.0910442	0.441693	down	yes	0.048387	0.0430839	0.0435496	0.0613204	0.0616281	0.0688451
GO:0005515	protein binding	Molecular Function	9.62914e-27	3.65041e-23	ENSG00000155542	SETD9	0.904268	-0.145178	0.093362	0.446969	down	yes	2.14863	2.22685	2.14207	2.33442	2.44524	2.42787
GO:0005515	protein binding	Molecular Function	9.62914e-27	3.65041e-23	ENSG00000115392	FANCL	1.09204	0.127029	0.0943155	0.449353	up	yes	0.649112	0.670368	0.699694	0.612852	0.630291	0.605846
GO:0005515	protein binding	Molecular Function	9.62914e-27	3.65041e-23	ENSG00000198860	TSEN15	0.952698	-0.0699094	0.0948684	0.451127	down	yes	4.47556	4.00767	4.12949	4.60388	4.06748	4.56758
GO:0005515	protein binding	Molecular Function	9.62914e-27	3.65041e-23	ENSG00000149292	TTC12	0.876592	-0.190022	0.0950439	0.451733	down	yes	0.755487	0.844003	0.815655	0.998748	0.867036	0.889368
GO:0005515	protein binding	Molecular Function	9.62914e-27	3.65041e-23	ENSG00000222009	BTBD19	0.879623	-0.185043	0.0950984	0.451758	down	yes	1.58153	1.31821	1.46829	1.61616	1.82163	1.528
GO:0005515	protein binding	Molecular Function	9.62914e-27	3.65041e-23	ENSG00000144935	TRPC1	0.929954	-0.104769	0.0954566	0.452646	down	yes	3.06021	3.73286	3.80007	3.83616	3.64906	3.90582
GO:0005515	protein binding	Molecular Function	9.62914e-27	3.65041e-23	ENSG00000172269	DPAGT1	0.978322	-0.0316193	0.0965152	0.45573	down	yes	23.903	21.9662	23.3493	23.6258	22.9627	24.1639
GO:0005515	protein binding	Molecular Function	9.62914e-27	3.65041e-23	ENSG00000114062	UBE3A	0.974015	-0.0379835	0.0976929	0.459813	down	yes	2.70936	2.70387	2.69191	2.8057	2.8201	2.69556
GO:0005515	protein binding	Molecular Function	9.62914e-27	3.65041e-23	ENSG00000146067	FAM193B	1.11629	0.158709	0.0977237	0.459813	up	yes	5.99326	6.50773	7.24838	5.17401	6.13723	6.38076
GO:0005515	protein binding	Molecular Function	9.62914e-27	3.65041e-23	ENSG00000102385	DRP2	1.45635	0.542353	0.0987574	0.462406	up	yes	0.103446	0.11978	0.11976	0.0773144	0.0944121	0.0637848
GO:0005515	protein binding	Molecular Function	9.62914e-27	3.65041e-23	ENSG00000123329	ARHGAP9	0.764071	-0.388221	0.0997752	0.465312	down	yes	0.275133	0.169148	0.284344	0.335316	0.289185	0.329108
GO:0005515	protein binding	Molecular Function	9.62914e-27	3.65041e-23	ENSG00000169914	OTUD3	1.13954	0.188457	0.100117	0.466501	up	yes	1.72435	1.74112	2.02468	1.46655	1.62384	1.72746
GO:0005515	protein binding	Molecular Function	9.62914e-27	3.65041e-23	ENSG00000241878	PISD	1.09819	0.135123	0.106468	0.487486	up	yes	5.95735	6.00819	5.50539	5.06507	5.20616	5.63765
GO:0005515	protein binding	Molecular Function	9.62914e-27	3.65041e-23	ENSG00000188092	GPR89B	0.752243	-0.410729	0.107194	0.48958	down	yes	1.54332	1.02284	1.97197	1.92703	2.25433	1.85142
GO:0005515	protein binding	Molecular Function	9.62914e-27	3.65041e-23	ENSG00000141503	MINK1	0.975598	-0.0356411	0.113117	0.504737	down	yes	8.7732	8.58493	8.27929	8.61834	8.59572	9.06462
GO:0005515	protein binding	Molecular Function	9.62914e-27	3.65041e-23	ENSG00000101004	NINL	1.19373	0.255478	0.114517	0.508622	up	yes	0.249289	0.320014	0.296661	0.234231	0.224107	0.267089
GO:0005515	protein binding	Molecular Function	9.62914e-27	3.65041e-23	ENSG00000144504	ANKMY1	0.902657	-0.14775	0.116468	0.51364	down	yes	0.480894	0.510407	0.488833	0.570998	0.498275	0.570478
GO:0005515	protein binding	Molecular Function	9.62914e-27	3.65041e-23	ENSG00000119801	YPEL5	1.06483	0.090621	0.118409	0.518901	up	yes	24.2407	25.0588	24.9246	24.1211	22.6375	22.9466
GO:0005515	protein binding	Molecular Function	9.62914e-27	3.65041e-23	ENSG00000131375	CAPN7	0.967094	-0.0482722	0.119227	0.52072	down	yes	7.49992	7.35754	7.68062	8.231	7.40811	7.66585
GO:0005515	protein binding	Molecular Function	9.62914e-27	3.65041e-23	ENSG00000125846	ZNF133	1.10597	0.145309	0.122408	0.529615	up	yes	2.95826	3.40206	3.26982	2.83208	3.00641	2.86894
GO:0005515	protein binding	Molecular Function	9.62914e-27	3.65041e-23	ENSG00000100429	HDAC10	0.924144	-0.11381	0.12572	0.538475	down	yes	2.34847	2.7081	2.48675	2.50881	2.56232	3.09135
GO:0005515	protein binding	Molecular Function	9.62914e-27	3.65041e-23	ENSG00000072422	RHOBTB1	0.946016	-0.0800634	0.130642	0.548156	down	yes	4.35423	4.5389	4.1373	4.3876	4.3316	5.05481
GO:0005515	protein binding	Molecular Function	9.62914e-27	3.65041e-23	ENSG00000185359	HGS	0.976212	-0.034734	0.131738	0.550969	down	yes	10.441	9.78029	10.9405	10.3606	11.1646	10.396
GO:0005515	protein binding	Molecular Function	9.62914e-27	3.65041e-23	ENSG00000124787	RPP40	0.897757	-0.155603	0.133168	0.554783	down	yes	2.91339	2.35509	2.89467	2.92943	2.95533	3.20806
GO:0005515	protein binding	Molecular Function	9.62914e-27	3.65041e-23	ENSG00000146416	AIG1	1.06376	0.0891729	0.134616	0.557965	up	yes	9.5156	9.71729	9.14377	8.92783	8.80865	8.93933
GO:0005515	protein binding	Molecular Function	9.62914e-27	3.65041e-23	ENSG00000171453	POLR1C	0.951817	-0.0712442	0.13684	0.564372	down	yes	3.59785	3.65195	3.8033	4.15946	3.58641	3.86676
GO:0005515	protein binding	Molecular Function	9.62914e-27	3.65041e-23	ENSG00000066427	ATXN3	1.09785	0.134681	0.143222	0.582086	up	yes	1.82057	1.69779	1.86127	1.61208	1.62489	1.66318
GO:0005515	protein binding	Molecular Function	9.62914e-27	3.65041e-23	ENSG00000162086	ZNF75A	0.932456	-0.100893	0.144747	0.58634	down	yes	1.15161	1.27732	1.15388	1.31999	1.1999	1.32245
GO:0005515	protein binding	Molecular Function	9.62914e-27	3.65041e-23	ENSG00000089775	ZBTB25	1.08571	0.118645	0.145207	0.587442	up	yes	2.18536	2.30691	2.46118	2.13081	2.08033	2.19335
GO:0005515	protein binding	Molecular Function	9.62914e-27	3.65041e-23	ENSG00000129173	E2F8	1.11452	0.156423	0.15141	0.601249	up	yes	2.70908	2.56494	2.71146	2.43202	2.26498	2.46796
GO:0005515	protein binding	Molecular Function	9.62914e-27	3.65041e-23	ENSG00000162194	LBHD1	0.957815	-0.0621807	0.152628	0.60341	down	yes	5.87071	5.94213	6.21141	6.6502	5.81528	6.35261
GO:0005515	protein binding	Molecular Function	9.62914e-27	3.65041e-23	ENSG00000084676	NCOA1	0.963721	-0.0533126	0.15284	0.603711	down	yes	3.04892	2.97199	3.09551	3.34672	3.11794	2.99494
GO:0005515	protein binding	Molecular Function	9.62914e-27	3.65041e-23	ENSG00000143436	MRPL9	0.958592	-0.0610118	0.152937	0.603728	down	yes	18.1203	17.8247	16.0497	18.0242	17.1289	19.0876
GO:0005515	protein binding	Molecular Function	9.62914e-27	3.65041e-23	ENSG00000116473	RAP1A	1.07407	0.103094	0.155458	0.60943	up	yes	9.20999	9.28488	9.57188	9.2248	8.71535	8.19096
GO:0005515	protein binding	Molecular Function	9.62914e-27	3.65041e-23	ENSG00000072756	TRNT1	0.95257	-0.0701027	0.160855	0.622271	down	yes	1.38499	1.27036	1.48666	1.52211	1.4197	1.40645
GO:0005515	protein binding	Molecular Function	9.62914e-27	3.65041e-23	ENSG00000137135	ARHGEF39	1.09292	0.128186	0.165021	0.630578	up	yes	4.62274	4.48684	5.46015	4.41468	4.45465	4.4617
GO:0005515	protein binding	Molecular Function	9.62914e-27	3.65041e-23	ENSG00000131143	COX4I1	0.991246	-0.0126848	0.165146	0.630737	down	yes	35.8772	35.1449	34.337	36.2026	34.7906	35.2964
GO:0005515	protein binding	Molecular Function	9.62914e-27	3.65041e-23	ENSG00000085185	BCORL1	0.963827	-0.0531543	0.165856	0.632739	down	yes	3.10758	2.91322	2.96306	3.05959	3.0249	3.23654
GO:0005515	protein binding	Molecular Function	9.62914e-27	3.65041e-23	ENSG00000008517	IL32	1.04735	0.0667426	0.168128	0.63751	up	yes	83.6206	87.065	85.655	82.0705	80.5239	82.1573
GO:0005515	protein binding	Molecular Function	9.62914e-27	3.65041e-23	ENSG00000159593	NAE1	0.981493	-0.0269508	0.168327	0.637738	down	yes	19.2055	18.6271	18.795	20.3059	18.1951	19.1943
GO:0005515	protein binding	Molecular Function	9.62914e-27	3.65041e-23	ENSG00000015133	CCDC88C	1.06647	0.0928465	0.170033	0.64107	up	yes	3.81802	3.84451	3.8437	3.49042	3.70832	3.59031
GO:0005515	protein binding	Molecular Function	9.62914e-27	3.65041e-23	ENSG00000106617	PRKAG2	1.08415	0.11656	0.171148	0.643355	up	yes	1.3409	1.27693	1.33712	1.2434	1.21573	1.18886
GO:0005515	protein binding	Molecular Function	9.62914e-27	3.65041e-23	ENSG00000132153	DHX30	1.06105	0.085497	0.171262	0.643355	up	yes	13.2868	12.3485	12.8913	12.1284	11.8299	12.3515
GO:0005515	protein binding	Molecular Function	9.62914e-27	3.65041e-23	ENSG00000042088	TDP1	0.968143	-0.0467086	0.17261	0.646584	down	yes	5.03837	4.69624	4.59007	4.92626	4.93626	4.93353
GO:0005515	protein binding	Molecular Function	9.62914e-27	3.65041e-23	ENSG00000126214	KLC1	1.05299	0.0744964	0.173299	0.648311	up	yes	6.31281	6.2404	6.16638	5.91561	5.95674	5.90515
GO:0005515	protein binding	Molecular Function	9.62914e-27	3.65041e-23	ENSG00000173517	PEAK1	0.962738	-0.0547854	0.175402	0.65187	down	yes	0.906589	0.870043	0.912822	0.896122	0.985338	0.912089
GO:0005515	protein binding	Molecular Function	9.62914e-27	3.65041e-23	ENSG00000010803	SCMH1	1.07102	0.098982	0.179548	0.658307	up	yes	10.5237	10.7888	9.86783	9.82537	9.34636	9.94115
GO:0005515	protein binding	Molecular Function	9.62914e-27	3.65041e-23	ENSG00000206562	METTL6	0.962164	-0.0556453	0.181378	0.661905	down	yes	2.89255	2.75399	3.02106	3.07275	3.04147	2.89423
GO:0005515	protein binding	Molecular Function	9.62914e-27	3.65041e-23	ENSG00000122085	MTERF4	0.955125	-0.0662386	0.190613	0.681197	down	yes	1.65739	1.77835	1.55217	1.67584	1.80433	1.74207
GO:0005515	protein binding	Molecular Function	9.62914e-27	3.65041e-23	ENSG00000007866	TEAD3	1.06741	0.0941105	0.191931	0.683649	up	yes	16.5615	15.401	15.8641	14.666	14.8632	15.2771
GO:0005515	protein binding	Molecular Function	9.62914e-27	3.65041e-23	ENSG00000074964	ARHGEF10L	1.06269	0.0877216	0.192049	0.683809	up	yes	6.273	6.20521	6.36533	5.8351	6.04112	5.8557
GO:0005515	protein binding	Molecular Function	9.62914e-27	3.65041e-23	ENSG00000155893	PXYLP1	1.14262	0.192342	0.19309	0.685613	up	yes	0.458697	0.439676	0.408792	0.356841	0.363169	0.424
GO:0005515	protein binding	Molecular Function	9.62914e-27	3.65041e-23	ENSG00000122481	RWDD3	0.944324	-0.0826465	0.193337	0.686113	down	yes	5.5795	6.0178	5.3471	5.96974	5.67996	6.29372
GO:0005515	protein binding	Molecular Function	9.62914e-27	3.65041e-23	ENSG00000164683	HEY1	0.880086	-0.184283	0.2025	0.701433	down	yes	0.541074	0.516846	0.698609	0.708641	0.566883	0.720335
GO:0005515	protein binding	Molecular Function	9.62914e-27	3.65041e-23	ENSG00000102904	TSNAXIP1	0.796669	-0.327947	0.202591	0.7016	down	yes	0.204369	0.205089	0.168458	0.275201	0.2331	0.217113
GO:0005515	protein binding	Molecular Function	9.62914e-27	3.65041e-23	ENSG00000160953	PWWP3A	0.979862	-0.0293497	0.203826	0.703619	down	yes	4.24456	4.26851	4.60395	4.49576	4.54076	4.35009
GO:0005515	protein binding	Molecular Function	9.62914e-27	3.65041e-23	ENSG00000136425	CIB2	1.21179	0.277137	0.205382	0.706275	up	yes	0.994303	1.07889	0.939098	0.915902	0.709537	0.860385
GO:0005515	protein binding	Molecular Function	9.62914e-27	3.65041e-23	ENSG00000177697	CD151	1.04442	0.0626985	0.206282	0.707732	up	yes	132.211	129.439	128.598	124.051	124.724	124.878
GO:0005515	protein binding	Molecular Function	9.62914e-27	3.65041e-23	ENSG00000105136	ZNF419	0.929368	-0.105678	0.206426	0.70791	down	yes	0.76485	0.710847	0.733756	0.77354	0.769781	0.83405
GO:0005515	protein binding	Molecular Function	9.62914e-27	3.65041e-23	ENSG00000168591	TMUB2	0.980973	-0.0277154	0.207122	0.709058	down	yes	10.9698	10.8638	11.7016	11.4254	11.4366	11.3237
GO:0005515	protein binding	Molecular Function	9.62914e-27	3.65041e-23	ENSG00000196151	WDSUB1	0.952476	-0.0702457	0.208761	0.712738	down	yes	6.63728	6.60539	7.54011	7.51662	6.82138	7.48175
GO:0005515	protein binding	Molecular Function	9.62914e-27	3.65041e-23	ENSG00000132639	SNAP25	1.0938	0.129348	0.208879	0.712781	up	yes	0.698601	0.736624	0.793799	0.683224	0.651669	0.702981
GO:0005515	protein binding	Molecular Function	9.62914e-27	3.65041e-23	ENSG00000170802	FOXN2	1.08931	0.12342	0.21388	0.722344	up	yes	3.67901	4.024	3.57907	3.21653	3.66955	3.47097
GO:0005515	protein binding	Molecular Function	9.62914e-27	3.65041e-23	ENSG00000100983	GSS	0.980917	-0.0277976	0.217618	0.728474	down	yes	8.11498	7.8795	7.59915	8.35245	7.83762	7.86257
GO:0005515	protein binding	Molecular Function	9.62914e-27	3.65041e-23	ENSG00000119688	ABCD4	0.978902	-0.0307633	0.218222	0.729533	down	yes	3.61162	3.75669	3.75829	3.66432	3.76915	3.93293
GO:0005515	protein binding	Molecular Function	9.62914e-27	3.65041e-23	ENSG00000213024	NUP62	1.05839	0.0818736	0.218893	0.730932	up	yes	18.7141	17.8143	17.4761	17.3471	17.3679	16.3101
GO:0005515	protein binding	Molecular Function	9.62914e-27	3.65041e-23	ENSG00000162542	TMCO4	1.07701	0.107037	0.219121	0.731234	up	yes	6.6547	6.49549	6.20602	6.20366	6.03473	5.73371
GO:0005515	protein binding	Molecular Function	9.62914e-27	3.65041e-23	ENSG00000167840	ZNF232	1.14983	0.201423	0.219213	0.731302	up	yes	1.22663	1.11768	1.16745	0.952287	1.09257	1.00929
GO:0005515	protein binding	Molecular Function	9.62914e-27	3.65041e-23	ENSG00000132950	ZMYM5	0.937048	-0.0938047	0.222319	0.736597	down	yes	1.76553	1.76222	1.896	2.0642	1.85125	1.87268
GO:0005515	protein binding	Molecular Function	9.62914e-27	3.65041e-23	ENSG00000095539	SEMA4G	0.952415	-0.0703383	0.222997	0.738189	down	yes	2.16632	2.41175	2.20534	2.22499	2.50053	2.39681
GO:0005515	protein binding	Molecular Function	9.62914e-27	3.65041e-23	ENSG00000060762	MPC1	1.08559	0.118481	0.228542	0.74646	up	yes	11.0775	10.9582	11.3026	10.4341	9.55466	10.721
GO:0005515	protein binding	Molecular Function	9.62914e-27	3.65041e-23	ENSG00000167491	GATAD2A	1.05376	0.075544	0.228645	0.74646	up	yes	14.0021	13.3729	13.7515	13.2217	12.6807	13.126
GO:0005515	protein binding	Molecular Function	9.62914e-27	3.65041e-23	ENSG00000214193	SH3D21	1.11752	0.160302	0.236312	0.758229	up	yes	1.36779	1.48014	1.59306	1.12606	1.5281	1.31982
GO:0005515	protein binding	Molecular Function	9.62914e-27	3.65041e-23	ENSG00000171045	TSNARE1	0.926556	-0.11005	0.237148	0.759723	down	yes	1.15451	1.2427	1.21274	1.41879	1.28256	1.19475
GO:0005515	protein binding	Molecular Function	9.62914e-27	3.65041e-23	ENSG00000127124	HIVEP3	1.0838	0.116105	0.237189	0.759723	up	yes	1.59159	1.50134	1.41492	1.33438	1.47672	1.34818
GO:0005515	protein binding	Molecular Function	9.62914e-27	3.65041e-23	ENSG00000132305	IMMT	0.994205	-0.00838502	0.244206	0.7694	down	yes	53.3831	56.2524	51.3176	54.9242	53.0006	53.9665
GO:0005515	protein binding	Molecular Function	9.62914e-27	3.65041e-23	ENSG00000109685	NSD2	0.996719	-0.00474076	0.246197	0.772167	down	yes	11.1829	11.4444	10.928	11.5749	10.8398	11.2512
GO:0005515	protein binding	Molecular Function	9.62914e-27	3.65041e-23	ENSG00000177595	PIDD1	0.966586	-0.0490301	0.254445	0.785094	down	yes	4.24296	4.32122	4.91547	4.24843	4.84598	4.85122
GO:0005515	protein binding	Molecular Function	9.62914e-27	3.65041e-23	ENSG00000138347	MYPN	0.96253	-0.055097	0.255979	0.786496	down	yes	1.97549	1.88631	1.89488	2.15174	1.97123	1.8578
GO:0005515	protein binding	Molecular Function	9.62914e-27	3.65041e-23	ENSG00000137073	UBAP2	0.98552	-0.0210434	0.256896	0.787215	down	yes	3.87187	4.00849	4.00831	3.83774	4.21349	4.01213
GO:0005515	protein binding	Molecular Function	9.62914e-27	3.65041e-23	ENSG00000177479	ARIH2	0.989484	-0.0152518	0.258952	0.789929	down	yes	12.3278	11.7423	11.7621	12.6719	11.6804	11.8607
GO:0005515	protein binding	Molecular Function	9.62914e-27	3.65041e-23	ENSG00000138658	ZGRF1	1.08166	0.113246	0.260759	0.793051	up	yes	1.79427	1.85316	1.90213	1.61468	1.72146	1.79445
GO:0005515	protein binding	Molecular Function	9.62914e-27	3.65041e-23	ENSG00000099246	RAB18	1.05339	0.0750369	0.262616	0.79506	up	yes	4.24847	4.43494	4.3037	4.1468	4.07116	4.11094
GO:0005515	protein binding	Molecular Function	9.62914e-27	3.65041e-23	ENSG00000172890	NADSYN1	0.979559	-0.0297961	0.268529	0.802206	down	yes	2.03299	2.15122	2.22263	2.09501	2.12576	2.31976
GO:0005515	protein binding	Molecular Function	9.62914e-27	3.65041e-23	ENSG00000033030	ZCCHC8	1.06982	0.0973679	0.27172	0.806595	up	yes	3.14128	2.966	3.108	3.00207	2.8813	2.7305
GO:0005515	protein binding	Molecular Function	9.62914e-27	3.65041e-23	ENSG00000137500	CCDC90B	1.06457	0.0902724	0.273434	0.809334	up	yes	4.56401	4.63063	4.64532	4.43461	4.18134	4.38455
GO:0005515	protein binding	Molecular Function	9.62914e-27	3.65041e-23	ENSG00000163947	ARHGEF3	0.969329	-0.0449421	0.273821	0.809881	down	yes	3.45586	3.07081	3.26579	3.53724	3.22479	3.34028
GO:0005515	protein binding	Molecular Function	9.62914e-27	3.65041e-23	ENSG00000119782	FKBP1B	0.776029	-0.365818	0.279553	0.814963	down	yes	0.283779	0.354556	0.521392	0.526238	0.324922	0.643278
GO:0005515	protein binding	Molecular Function	9.62914e-27	3.65041e-23	ENSG00000119725	ZNF410	1.07517	0.104569	0.282882	0.817841	up	yes	7.9997	6.59176	7.49781	7.38056	6.44094	6.72334
GO:0005515	protein binding	Molecular Function	9.62914e-27	3.65041e-23	ENSG00000100031	GGT1	1.12201	0.166084	0.284896	0.820318	up	yes	1.58368	1.37921	1.35461	1.29713	1.15033	1.40054
GO:0005515	protein binding	Molecular Function	9.62914e-27	3.65041e-23	ENSG00000196591	HDAC2	1.00008	0.00011052	0.289978	0.827507	up	yes	12.3239	12.13	12.2107	12.3654	11.8522	12.4441
GO:0005515	protein binding	Molecular Function	9.62914e-27	3.65041e-23	ENSG00000183305	MAGEA2B	1.05032	0.0708248	0.291876	0.830395	up	yes	32.7343	33.1664	32.1952	31.3952	30.3421	31.6593
GO:0005515	protein binding	Molecular Function	9.62914e-27	3.65041e-23	ENSG00000104133	SPG11	1.05823	0.0816528	0.306291	0.844027	up	yes	3.46296	3.53104	3.37528	3.40913	3.32866	3.06092
GO:0005515	protein binding	Molecular Function	9.62914e-27	3.65041e-23	ENSG00000135503	ACVR1B	0.951507	-0.0717144	0.313606	0.85021	down	yes	1.52137	1.59379	1.35298	1.50623	1.54245	1.64717
GO:0005515	protein binding	Molecular Function	9.62914e-27	3.65041e-23	ENSG00000105221	AKT2	0.996334	-0.00529931	0.317548	0.854715	down	yes	8.74273	8.45723	8.08179	8.43658	8.57956	8.35866
GO:0005515	protein binding	Molecular Function	9.62914e-27	3.65041e-23	ENSG00000179832	MROH1	1.0589	0.0825717	0.326599	0.866971	up	yes	2.70106	2.74778	2.74693	2.5413	2.61326	2.5853
GO:0005515	protein binding	Molecular Function	9.62914e-27	3.65041e-23	ENSG00000100697	DICER1	1.06002	0.0840906	0.341448	0.882483	up	yes	1.64671	1.73339	1.78125	1.65814	1.52339	1.68758
GO:0005515	protein binding	Molecular Function	9.62914e-27	3.65041e-23	ENSG00000183621	ZNF438	0.972013	-0.0409519	0.34379	0.884232	down	yes	3.07871	2.95157	2.91819	3.06756	3.17088	2.96767
GO:0005515	protein binding	Molecular Function	9.62914e-27	3.65041e-23	ENSG00000120948	TARDBP	1.00103	0.00149155	0.34808	0.886964	up	yes	23.7398	23.6588	25.286	23.8225	24.3165	24.4704
GO:0005515	protein binding	Molecular Function	9.62914e-27	3.65041e-23	ENSG00000135315	CEP162	1.06986	0.0974259	0.348407	0.887207	up	yes	3.09109	3.01496	3.18459	2.8997	2.77513	3.00912
GO:0005515	protein binding	Molecular Function	9.62914e-27	3.65041e-23	ENSG00000123349	PFDN5	0.90768	-0.139745	0.350877	0.890158	down	yes	13.5045	11.7264	10.1232	12.9735	15.0786	10.8978
GO:0005515	protein binding	Molecular Function	9.62914e-27	3.65041e-23	ENSG00000162613	FUBP1	1.05064	0.0712747	0.356219	0.894378	up	yes	11.3889	11.7196	12.3939	10.7571	11.2919	11.7421
GO:0005515	protein binding	Molecular Function	9.62914e-27	3.65041e-23	ENSG00000198791	CNOT7	0.996538	-0.00500269	0.35633	0.894378	down	yes	6.8897	7.12762	7.2355	7.35203	6.76904	7.20558
GO:0005515	protein binding	Molecular Function	9.62914e-27	3.65041e-23	ENSG00000117335	CD46	1.04381	0.0618536	0.363245	0.900853	up	yes	9.68633	10.3047	10.3279	9.73219	9.42029	9.89407
GO:0005515	protein binding	Molecular Function	9.62914e-27	3.65041e-23	ENSG00000172766	NAA16	1.08352	0.115729	0.363602	0.900853	up	yes	1.99112	2.061	1.82635	1.90053	1.86871	1.65609
GO:0005515	protein binding	Molecular Function	9.62914e-27	3.65041e-23	ENSG00000076984	MAP2K7	1.05238	0.0736595	0.36885	0.905601	up	yes	8.91021	8.82455	9.40952	8.52637	8.45659	8.8102
GO:0005515	protein binding	Molecular Function	9.62914e-27	3.65041e-23	ENSG00000158079	PTPDC1	1.06285	0.0879388	0.37237	0.906343	up	yes	2.93117	2.97076	3.01205	2.78257	2.79121	2.81307
GO:0005515	protein binding	Molecular Function	9.62914e-27	3.65041e-23	ENSG00000221926	TRIM16	0.987801	-0.017708	0.373503	0.906904	down	yes	14.8366	15.105	14.8208	15.7376	13.3503	16.2273
GO:0005515	protein binding	Molecular Function	9.62914e-27	3.65041e-23	ENSG00000145604	SKP2	0.998828	-0.00169219	0.375228	0.909084	down	yes	4.48279	4.6484	4.45642	4.59652	4.60655	4.4005
GO:0005515	protein binding	Molecular Function	9.62914e-27	3.65041e-23	ENSG00000100109	TFIP11	0.987778	-0.0177411	0.375992	0.910331	down	yes	7.05056	7.04603	6.54944	7.06792	7.22664	6.60693
GO:0005515	protein binding	Molecular Function	9.62914e-27	3.65041e-23	ENSG00000196290	NIF3L1	1.06043	0.0846452	0.378695	0.913092	up	yes	12.4083	11.5907	12.3362	11.2349	11.4221	11.6078
GO:0005515	protein binding	Molecular Function	9.62914e-27	3.65041e-23	ENSG00000185624	P4HB	1.00805	0.0115686	0.380021	0.914049	up	yes	140.757	143.499	137.614	137.903	139.335	141.262
GO:0005515	protein binding	Molecular Function	9.62914e-27	3.65041e-23	ENSG00000005194	CIAPIN1	0.990235	-0.0141571	0.380431	0.914055	down	yes	16.6543	14.8354	15.2651	16.1209	15.6051	15.4899
GO:0005515	protein binding	Molecular Function	9.62914e-27	3.65041e-23	ENSG00000004700	RECQL	0.997044	-0.00427076	0.384597	0.918178	down	yes	20.9708	21.8177	20.4725	22.0239	20.3533	21.0714
GO:0005515	protein binding	Molecular Function	9.62914e-27	3.65041e-23	ENSG00000072518	MARK2	1.05064	0.0712747	0.385047	0.918712	up	yes	3.80577	3.7891	3.66991	3.50416	3.59403	3.6236
GO:0005515	protein binding	Molecular Function	9.62914e-27	3.65041e-23	ENSG00000178971	CTC1	0.973677	-0.0384853	0.388726	0.922232	down	yes	1.48126	1.33421	1.62321	1.57284	1.46707	1.51876
GO:0005515	protein binding	Molecular Function	9.62914e-27	3.65041e-23	ENSG00000169592	INO80E	0.987809	-0.0176965	0.396098	0.925132	down	yes	6.09108	5.5718	6.24112	6.11354	6.22392	5.78751
GO:0005515	protein binding	Molecular Function	9.62914e-27	3.65041e-23	ENSG00000241370	RPP21	1.07403	0.103036	0.396365	0.925132	up	yes	7.69519	8.20326	8.08413	6.86979	7.51004	7.94967
GO:0005515	protein binding	Molecular Function	9.62914e-27	3.65041e-23	ENSG00000177570	SAMD12	0.637904	-0.648589	0.399622	0.925132	down	yes	0.0763463	0.61935	0.660834	0.7635	0.63033	0.732713
GO:0005515	protein binding	Molecular Function	9.62914e-27	3.65041e-23	ENSG00000143549	TPM3	1.03787	0.0536284	0.401949	0.925132	up	yes	17.5391	17.2909	17.1556	16.657	16.7306	16.701
GO:0005515	protein binding	Molecular Function	9.62914e-27	3.65041e-23	ENSG00000131381	RBSN	1.04966	0.0699198	0.414925	0.925132	up	yes	5.70615	5.74389	5.49985	5.44466	5.46313	5.24021
GO:0005515	protein binding	Molecular Function	9.62914e-27	3.65041e-23	ENSG00000173442	EHBP1L1	1.03991	0.0564545	0.415867	0.925132	up	yes	19.3316	19.874	20.257	18.9119	19.2272	19.0415
GO:0005515	protein binding	Molecular Function	9.62914e-27	3.65041e-23	ENSG00000168811	IL12A	1.2275	0.295727	0.417746	0.925132	up	yes	0.443697	0.322512	0.489739	0.431417	0.314826	0.27693
GO:0005515	protein binding	Molecular Function	9.62914e-27	3.65041e-23	ENSG00000266714	MYO15B	0.930208	-0.104375	0.424474	0.925132	down	yes	0.148363	0.186535	0.195789	0.185628	0.186546	0.198329
GO:0005515	protein binding	Molecular Function	9.62914e-27	3.65041e-23	ENSG00000167967	E4F1	1.05166	0.0726729	0.427964	0.925132	up	yes	5.21925	5.15468	5.35447	4.81147	5.00979	5.13447
GO:0005515	protein binding	Molecular Function	9.62914e-27	3.65041e-23	ENSG00000117362	APH1A	1.00062	0.000888529	0.428237	0.925132	up	yes	35.6726	33.2744	33.2308	34.4121	33.441	34.2617
GO:0005515	protein binding	Molecular Function	9.62914e-27	3.65041e-23	ENSG00000138468	SENP7	1.06399	0.0894869	0.431219	0.925132	up	yes	2.84123	3.0344	2.96114	2.64224	2.99831	2.66476
GO:0005515	protein binding	Molecular Function	9.62914e-27	3.65041e-23	ENSG00000198105	ZNF248	0.9759	-0.035195	0.436246	0.925132	down	yes	1.76567	2.15673	1.99494	1.97367	1.92437	2.16544
GO:0005515	protein binding	Molecular Function	9.62914e-27	3.65041e-23	ENSG00000011451	WIZ	1.04541	0.0640708	0.436397	0.925132	up	yes	8.4605	8.02646	7.93355	7.93437	7.8623	7.56305
GO:0005515	protein binding	Molecular Function	9.62914e-27	3.65041e-23	ENSG00000125731	SH2D3A	1.10392	0.142633	0.437991	0.925132	up	yes	0.731034	0.690192	0.868919	0.70511	0.668043	0.701409
GO:0005515	protein binding	Molecular Function	9.62914e-27	3.65041e-23	ENSG00000196642	RABL6	1.03901	0.0552139	0.4397	0.925132	up	yes	12.5875	12.4119	12.5064	11.938	12.0882	12.0713
GO:0005515	protein binding	Molecular Function	9.62914e-27	3.65041e-23	ENSG00000154134	ROBO3	0.9641	-0.0527446	0.442733	0.925132	down	yes	0.828189	0.813593	0.936348	0.909943	0.839328	0.924861
GO:0005515	protein binding	Molecular Function	9.62914e-27	3.65041e-23	ENSG00000112685	EXOC2	0.998545	-0.00210023	0.446756	0.925132	down	yes	13.5912	13.6756	13.5858	14.4538	12.9244	13.5339
GO:0005515	protein binding	Molecular Function	9.62914e-27	3.65041e-23	ENSG00000165171	METTL27	0.980993	-0.0276849	0.458272	0.925132	down	yes	14.8682	14.2158	13.3782	13.1506	14.1284	16.0059
GO:0005515	protein binding	Molecular Function	9.62914e-27	3.65041e-23	ENSG00000205531	NAP1L4	1.03721	0.0527034	0.466958	0.925132	up	yes	28.9402	29.4404	29.5518	28.7535	27.9036	28.121
GO:0005515	protein binding	Molecular Function	9.62914e-27	3.65041e-23	ENSG00000173868	PHOSPHO1	1.11255	0.153876	0.48499	0.925916	up	yes	1.30105	1.27289	1.57195	1.33892	1.01208	1.37546
GO:0005515	protein binding	Molecular Function	9.62914e-27	3.65041e-23	ENSG00000198908	GPRASP3	0.513548	-0.961429	0.489086	0.929567	down	yes	0.026307	0.486144	0.133496	0.606572	0.0195834	0.631656
GO:0005515	protein binding	Molecular Function	9.62914e-27	3.65041e-23	ENSG00000174125	TLR1	0.972705	-0.0399251	0.493502	0.933176	down	yes	1.55766	1.64539	1.64361	1.67168	1.78861	1.52236
GO:0005515	protein binding	Molecular Function	9.62914e-27	3.65041e-23	ENSG00000197774	EME2	0.933857	-0.0987271	0.501451	0.933176	down	yes	4.88698	3.66572	4.3209	3.65624	4.71985	5.40931
GO:0005515	protein binding	Molecular Function	9.62914e-27	3.65041e-23	ENSG00000204406	MBD5	1.05449	0.0765456	0.502202	0.933176	up	yes	0.821853	0.814195	0.830326	0.760313	0.826015	0.752598
GO:0005515	protein binding	Molecular Function	9.62914e-27	3.65041e-23	ENSG00000178386	ZNF223	1.09609	0.132372	0.503476	0.933176	up	yes	0.961049	1.07631	0.983013	0.878385	0.906624	0.970567
GO:0005515	protein binding	Molecular Function	9.62914e-27	3.65041e-23	ENSG00000134909	ARHGAP32	0.997632	-0.00342034	0.504909	0.933176	down	yes	2.56098	2.60859	2.5639	2.48422	2.71868	2.54893
GO:0005515	protein binding	Molecular Function	9.62914e-27	3.65041e-23	ENSG00000139714	MORN3	0.883987	-0.177903	0.505551	0.933176	down	yes	0.189629	0.25137	0.170039	0.234269	0.264093	0.192868
GO:0005515	protein binding	Molecular Function	9.62914e-27	3.65041e-23	ENSG00000137103	TMEM8B	0.98469	-0.0222588	0.505894	0.933176	down	yes	0.962071	0.963472	0.874511	0.911649	0.90509	1.02685
GO:0005515	protein binding	Molecular Function	9.62914e-27	3.65041e-23	ENSG00000153006	SREK1IP1	0.997366	-0.00380482	0.507228	0.933176	down	yes	3.5782	3.90175	3.83218	3.81939	3.6199	3.90271
GO:0005515	protein binding	Molecular Function	9.62914e-27	3.65041e-23	ENSG00000088367	EPB41L1	0.999535	-0.000670455	0.51162	0.933176	down	yes	4.92105	4.88556	4.77319	5.02005	4.9963	4.57024
GO:0005515	protein binding	Molecular Function	9.62914e-27	3.65041e-23	ENSG00000100532	CGRRF1	0.974446	-0.0373465	0.515059	0.933176	down	yes	1.78629	2.00772	1.81508	2.15063	1.81409	1.79147
GO:0005515	protein binding	Molecular Function	9.62914e-27	3.65041e-23	ENSG00000242612	DECR2	0.991926	-0.011695	0.518936	0.933176	down	yes	4.43423	4.3983	4.6146	4.31557	4.72528	4.51574
GO:0005515	protein binding	Molecular Function	9.62914e-27	3.65041e-23	ENSG00000166762	CATSPER2	1.17618	0.234105	0.522205	0.933176	up	yes	0.145972	0.163319	0.186171	0.0821214	0.140544	0.198583
GO:0005515	protein binding	Molecular Function	9.62914e-27	3.65041e-23	ENSG00000159784	FAM131B	0.936001	-0.0954179	0.523905	0.933176	down	yes	0.440753	0.474612	0.305096	0.450164	0.410917	0.442829
GO:0005515	protein binding	Molecular Function	9.62914e-27	3.65041e-23	ENSG00000135951	TSGA10	0.899032	-0.153556	0.529025	0.933176	down	yes	0.103746	0.16828	0.0927119	0.133001	0.148655	0.124044
GO:0005515	protein binding	Molecular Function	9.62914e-27	3.65041e-23	ENSG00000080345	RIF1	1.04313	0.0609129	0.535241	0.933176	up	yes	2.79393	2.98049	2.92841	2.91105	2.74968	2.68229
GO:0005515	protein binding	Molecular Function	9.62914e-27	3.65041e-23	ENSG00000176273	SLC35G1	0.991986	-0.011608	0.536007	0.933176	down	yes	2.67411	2.54809	2.70018	2.59723	2.82786	2.56129
GO:0005515	protein binding	Molecular Function	9.62914e-27	3.65041e-23	ENSG00000063978	RNF4	0.907189	-0.140525	0.538913	0.933176	down	yes	15.0956	8.21101	14.7396	14.259	13.9501	13.7294
GO:0005515	protein binding	Molecular Function	9.62914e-27	3.65041e-23	ENSG00000111305	GSG1	0.841126	-0.249607	0.541322	0.933176	down	yes	0.119871	0.0807356	0.113504	0.110347	0.123389	0.139705
GO:0005515	protein binding	Molecular Function	9.62914e-27	3.65041e-23	ENSG00000145348	TBCK	0.993048	-0.0100645	0.543658	0.933176	down	yes	1.88784	2.18296	2.21816	2.21809	2.03709	2.0778
GO:0005515	protein binding	Molecular Function	9.62914e-27	3.65041e-23	ENSG00000125510	OPRL1	1.10658	0.146106	0.547248	0.933176	up	yes	0.845939	0.701305	0.704613	0.759119	0.730193	0.545661
GO:0005515	protein binding	Molecular Function	9.62914e-27	3.65041e-23	ENSG00000133131	MORC4	0.993613	-0.00924434	0.551497	0.933176	down	yes	3.97897	3.68297	3.77272	4.03842	3.55361	3.91615
GO:0005515	protein binding	Molecular Function	9.62914e-27	3.65041e-23	ENSG00000068305	MEF2A	1.00325	0.00468063	0.558717	0.936717	up	yes	10.3053	11.701	10.4934	10.6507	11.1727	10.5711
GO:0005515	protein binding	Molecular Function	9.62914e-27	3.65041e-23	ENSG00000154309	DISP1	0.983285	-0.024319	0.568741	0.941816	down	yes	0.736561	0.681185	0.656578	0.749507	0.701141	0.658939
GO:0005515	protein binding	Molecular Function	9.62914e-27	3.65041e-23	ENSG00000185513	L3MBTL1	1.08041	0.111581	0.577384	0.947669	up	yes	0.271892	0.244005	0.32461	0.248459	0.254357	0.275134
GO:0005515	protein binding	Molecular Function	9.62914e-27	3.65041e-23	ENSG00000149187	CELF1	1.00968	0.0138991	0.579032	0.948291	up	yes	9.18763	9.56721	9.67303	9.3527	9.29762	9.50498
GO:0005515	protein binding	Molecular Function	9.62914e-27	3.65041e-23	ENSG00000110497	AMBRA1	1.04216	0.0595761	0.581156	0.949671	up	yes	6.05068	5.8594	5.59335	5.42909	5.72122	5.64503
GO:0005515	protein binding	Molecular Function	9.62914e-27	3.65041e-23	ENSG00000239779	WBP1	0.998312	-0.00243699	0.582367	0.949671	down	yes	26.8064	26.6575	25.88	29.2011	26.9307	23.3462
GO:0005515	protein binding	Molecular Function	9.62914e-27	3.65041e-23	ENSG00000149743	TRPT1	1.00024	0.000349544	0.592691	0.949671	up	yes	14.0849	15.4691	16.4238	14.6119	15.3716	15.9831
GO:0005515	protein binding	Molecular Function	9.62914e-27	3.65041e-23	ENSG00000152223	EPG5	0.996877	-0.00451262	0.596324	0.949671	down	yes	0.862826	0.891844	0.855547	0.839879	0.937527	0.840988
GO:0005515	protein binding	Molecular Function	9.62914e-27	3.65041e-23	ENSG00000196923	PDLIM7	1.03416	0.0484646	0.596898	0.949671	up	yes	31.5459	30.4217	30.9791	30.3053	29.6462	29.9248
GO:0005515	protein binding	Molecular Function	9.62914e-27	3.65041e-23	ENSG00000006025	OSBPL7	1.05016	0.0706153	0.603055	0.949671	up	yes	2.48329	2.62894	2.87375	2.48846	2.517	2.59905
GO:0005515	protein binding	Molecular Function	9.62914e-27	3.65041e-23	ENSG00000171631	P2RY6	1.1561	0.209272	0.606925	0.949671	up	yes	0.0644803	0.0572317	0.053487	0.0640387	0.0392687	0.0482351
GO:0005515	protein binding	Molecular Function	9.62914e-27	3.65041e-23	ENSG00000153237	CCDC148	1.16274	0.217534	0.607227	0.949671	up	yes	0.199073	0.289441	0.165319	0.261106	0.143409	0.157804
GO:0005515	protein binding	Molecular Function	9.62914e-27	3.65041e-23	ENSG00000162148	SAXO4	0.944283	-0.0827088	0.611026	0.949671	down	yes	0.564313	0.596278	0.726176	0.538614	0.787972	0.671509
GO:0005515	protein binding	Molecular Function	9.62914e-27	3.65041e-23	ENSG00000175575	PAAF1	1.04494	0.0634194	0.614099	0.949671	up	yes	3.99341	4.61656	4.15883	4.24297	3.99515	3.98154
GO:0005515	protein binding	Molecular Function	9.62914e-27	3.65041e-23	ENSG00000123415	SMUG1	1.00229	0.00330391	0.614552	0.949671	up	yes	7.68396	7.18211	7.4008	6.98857	7.23876	7.9886
GO:0005515	protein binding	Molecular Function	9.62914e-27	3.65041e-23	ENSG00000134775	FHOD3	1.06134	0.0858877	0.616548	0.949671	up	yes	0.952027	1.06542	0.951667	0.84908	1.01023	0.938205
GO:0005515	protein binding	Molecular Function	9.62914e-27	3.65041e-23	ENSG00000198198	SZT2	1.03641	0.0515974	0.620551	0.949671	up	yes	2.8711	2.98246	2.99271	2.75247	2.95717	2.82584
GO:0005515	protein binding	Molecular Function	9.62914e-27	3.65041e-23	ENSG00000185133	INPP5J	0.989262	-0.0155761	0.625904	0.949671	down	yes	1.72504	1.63812	1.6501	1.67216	1.66738	1.72813
GO:0005515	protein binding	Molecular Function	9.62914e-27	3.65041e-23	ENSG00000172775	PSME3IP1	1.00536	0.00771487	0.629871	0.949671	up	yes	16.804	15.1092	15.2821	15.3296	15.4571	16.157
GO:0005515	protein binding	Molecular Function	9.62914e-27	3.65041e-23	ENSG00000135632	SMYD5	1.0421	0.059489	0.634177	0.949671	up	yes	7.04349	7.06375	6.77273	6.79578	6.5431	6.69762
GO:0005515	protein binding	Molecular Function	9.62914e-27	3.65041e-23	ENSG00000083093	PALB2	1.04433	0.0625755	0.638706	0.949671	up	yes	2.45497	2.3446	2.43071	2.35001	2.23483	2.33853
GO:0005515	protein binding	Molecular Function	9.62914e-27	3.65041e-23	ENSG00000157657	ZNF618	1.03863	0.0546771	0.641346	0.949671	up	yes	3.58976	3.76157	3.57525	3.46823	3.55566	3.49633
GO:0005515	protein binding	Molecular Function	9.62914e-27	3.65041e-23	ENSG00000145014	TMEM44	1.00324	0.00466516	0.648166	0.949671	up	yes	6.07346	5.61948	5.88687	5.71924	6.01838	5.78543
GO:0005515	protein binding	Molecular Function	9.62914e-27	3.65041e-23	ENSG00000129158	SERGEF	1.00146	0.00210242	0.657036	0.949671	up	yes	5.11852	5.15198	5.15861	5.10822	5.29512	5.0033
GO:0005515	protein binding	Molecular Function	9.62914e-27	3.65041e-23	ENSG00000197343	ZNF655	1.00743	0.0106822	0.661109	0.951154	up	yes	6.07817	6.47092	6.97719	6.45765	6.48033	6.44425
GO:0005515	protein binding	Molecular Function	9.62914e-27	3.65041e-23	ENSG00000143418	CERS2	1.03168	0.0449943	0.674658	0.95788	up	yes	50.8105	49.0306	48.579	49.3079	47.3106	47.2441
GO:0005515	protein binding	Molecular Function	9.62914e-27	3.65041e-23	ENSG00000136098	NEK3	1.05489	0.0770879	0.676309	0.959036	up	yes	1.64343	1.7946	1.66611	1.72672	1.50334	1.60851
GO:0005515	protein binding	Molecular Function	9.62914e-27	3.65041e-23	ENSG00000204599	TRIM39	1.04699	0.0662537	0.679373	0.960588	up	yes	3.01348	3.48008	3.52706	3.22377	3.19995	3.14713
GO:0005515	protein binding	Molecular Function	9.62914e-27	3.65041e-23	ENSG00000114346	ECT2	1.03266	0.0463691	0.67976	0.960807	up	yes	16.867	17.1132	16.7229	16.6809	15.9872	16.4313
GO:0005515	protein binding	Molecular Function	9.62914e-27	3.65041e-23	ENSG00000091592	NLRP1	1.0428	0.060464	0.685953	0.96378	up	yes	1.02166	1.18444	1.18585	1.00925	1.0956	1.14789
GO:0005515	protein binding	Molecular Function	9.62914e-27	3.65041e-23	ENSG00000275778	ENSG00000275778	1.09672	0.133192	0.691983	0.965449	up	yes	1.73376	0.919847	0.837141	0.941027	1.11444	1.12744
GO:0005515	protein binding	Molecular Function	9.62914e-27	3.65041e-23	ENSG00000161558	TMEM143	1.04617	0.0651187	0.694888	0.965883	up	yes	3.0306	3.0496	3.21196	2.98962	3.01242	2.88002
GO:0005515	protein binding	Molecular Function	9.62914e-27	3.65041e-23	ENSG00000132600	PRMT7	1.0376	0.0532536	0.697278	0.96637	up	yes	2.13441	2.25507	2.25121	2.041	2.16916	2.18988
GO:0005515	protein binding	Molecular Function	9.62914e-27	3.65041e-23	ENSG00000148948	LRRC4C	0.951809	-0.0712557	0.69935	0.967184	down	yes	0.254804	0.263538	0.246632	0.375849	0.215165	0.21269
GO:0005515	protein binding	Molecular Function	9.62914e-27	3.65041e-23	ENSG00000135636	DYSF	0.990529	-0.0137283	0.705776	0.968855	down	yes	0.940278	0.778619	0.75015	0.878389	0.863282	0.750982
GO:0005515	protein binding	Molecular Function	9.62914e-27	3.65041e-23	ENSG00000089063	TMEM230	1.03195	0.0453679	0.707	0.969336	up	yes	35.0467	34.2593	33.2269	33.5761	32.5488	33.234
GO:0005515	protein binding	Molecular Function	9.62914e-27	3.65041e-23	ENSG00000244754	N4BP2L2	1.03554	0.0503852	0.71089	0.970912	up	yes	1.71496	1.7126	1.77466	1.62438	1.65142	1.74787
GO:0005515	protein binding	Molecular Function	9.62914e-27	3.65041e-23	ENSG00000151881	TMEM267	0.999813	-0.00026923	0.716255	0.973373	down	yes	3.7021	3.4864	3.80834	3.79815	3.34201	3.85874
GO:0005515	protein binding	Molecular Function	9.62914e-27	3.65041e-23	ENSG00000196387	ZNF140	1.08416	0.116578	0.720717	0.974879	up	yes	0.482624	0.783851	0.514362	0.467023	0.71046	0.465111
GO:0005515	protein binding	Molecular Function	9.62914e-27	3.65041e-23	ENSG00000110274	CEP164	1.03991	0.0564589	0.738285	0.981219	up	yes	1.32636	1.27726	1.44121	1.31504	1.24452	1.33004
GO:0005515	protein binding	Molecular Function	9.62914e-27	3.65041e-23	ENSG00000176261	ZBTB8OS	1.04667	0.0658097	0.744716	0.981219	up	yes	3.12724	3.27168	3.16855	3.40987	2.54741	3.18356
GO:0005515	protein binding	Molecular Function	9.62914e-27	3.65041e-23	ENSG00000063176	SPHK2	1.00533	0.00767516	0.745736	0.981219	up	yes	2.9578	3.07947	2.70631	2.81103	2.98725	2.8989
GO:0005515	protein binding	Molecular Function	9.62914e-27	3.65041e-23	ENSG00000166278	C2	0.996712	-0.00475191	0.747119	0.981219	down	yes	0.630069	0.646902	0.670444	0.637877	0.65122	0.664743
GO:0005515	protein binding	Molecular Function	9.62914e-27	3.65041e-23	ENSG00000185761	ADAMTSL5	1.04446	0.0627609	0.747525	0.981219	up	yes	3.77198	3.18906	3.45621	3.53096	2.92754	3.51528
GO:0005515	protein binding	Molecular Function	9.62914e-27	3.65041e-23	ENSG00000148655	LRMDA	1.06906	0.0963442	0.758621	0.981219	up	yes	0.398805	0.386913	0.273485	0.286243	0.337185	0.36735
GO:0005515	protein binding	Molecular Function	9.62914e-27	3.65041e-23	ENSG00000156831	NSMCE2	1.03666	0.0519469	0.759732	0.981219	up	yes	7.31629	7.47578	7.33137	7.4826	7.15136	6.70706
GO:0005515	protein binding	Molecular Function	9.62914e-27	3.65041e-23	ENSG00000181404	WASHC1	1.04258	0.0601649	0.765367	0.981219	up	yes	3.57316	3.62414	3.34686	3.2728	3.57164	3.26905
GO:0005515	protein binding	Molecular Function	9.62914e-27	3.65041e-23	ENSG00000203780	FANK1	0.980105	-0.0289922	0.768356	0.981219	down	yes	0.722145	0.679388	0.889225	0.816655	0.906859	0.613744
GO:0005515	protein binding	Molecular Function	9.62914e-27	3.65041e-23	ENSG00000125744	RTN2	1.04008	0.0566961	0.773185	0.981219	up	yes	3.81155	3.44209	3.54063	3.32836	3.52468	3.52525
GO:0005515	protein binding	Molecular Function	9.62914e-27	3.65041e-23	ENSG00000162631	NTNG1	1.05549	0.0779083	0.773589	0.981219	up	yes	0.315502	0.31014	0.390226	0.332165	0.32832	0.301979
GO:0005515	protein binding	Molecular Function	9.62914e-27	3.65041e-23	ENSG00000111596	CNOT2	1.03097	0.0439962	0.775166	0.981219	up	yes	3.50504	3.62587	3.6185	3.56556	3.38098	3.48
GO:0005515	protein binding	Molecular Function	9.62914e-27	3.65041e-23	ENSG00000204842	ATXN2	1.01452	0.0207958	0.7893	0.981219	up	yes	3.23075	3.24685	3.16184	3.18166	3.14845	3.17139
GO:0005515	protein binding	Molecular Function	9.62914e-27	3.65041e-23	ENSG00000158864	NDUFS2	1.01587	0.0227116	0.792984	0.981219	up	yes	9.03717	9.46731	9.2435	9.00524	9.17224	9.1371
GO:0005515	protein binding	Molecular Function	9.62914e-27	3.65041e-23	ENSG00000163138	PACRGL	1.00712	0.0102388	0.793867	0.981219	up	yes	1.69169	1.70477	1.70246	1.80586	1.58481	1.67219
GO:0005515	protein binding	Molecular Function	9.62914e-27	3.65041e-23	ENSG00000125967	NECAB3	1.01196	0.0171514	0.796051	0.981219	up	yes	7.48293	7.07658	7.49153	7.00684	7.17411	7.60948
GO:0005515	protein binding	Molecular Function	9.62914e-27	3.65041e-23	ENSG00000158636	EMSY	1.03194	0.045357	0.807493	0.981219	up	yes	2.50652	2.34189	2.42435	2.3625	2.36774	2.31743
GO:0005515	protein binding	Molecular Function	9.62914e-27	3.65041e-23	ENSG00000142675	CNKSR1	1.0598	0.0837967	0.827574	0.981219	up	yes	0.443795	0.632704	0.67125	0.477515	0.627788	0.543821
GO:0005515	protein binding	Molecular Function	9.62914e-27	3.65041e-23	ENSG00000137504	CREBZF	1.01274	0.0182567	0.828918	0.981219	up	yes	8.39185	8.67789	10.1926	8.35675	8.64746	9.91534
GO:0005515	protein binding	Molecular Function	9.62914e-27	3.65041e-23	ENSG00000167635	ZNF146	1.02764	0.039334	0.831721	0.981219	up	yes	27.1349	27.7933	27.8067	27.764	26.4532	26.2925
GO:0005515	protein binding	Molecular Function	9.62914e-27	3.65041e-23	ENSG00000119242	CCDC92	1.01363	0.0195335	0.833098	0.981219	up	yes	3.37438	3.10752	3.3464	3.22209	3.27726	3.19677
GO:0005515	protein binding	Molecular Function	9.62914e-27	3.65041e-23	ENSG00000173588	CEP83	1.01064	0.0152658	0.834591	0.981219	up	yes	1.68178	1.78478	1.72979	1.72072	1.61402	1.80691
GO:0005515	protein binding	Molecular Function	9.62914e-27	3.65041e-23	ENSG00000140650	PMM2	1.01516	0.0217056	0.835502	0.981219	up	yes	3.20989	3.29169	3.2305	3.31162	3.10958	3.16555
GO:0005515	protein binding	Molecular Function	9.62914e-27	3.65041e-23	ENSG00000122390	NAA60	1.02754	0.0391883	0.836457	0.981219	up	yes	10.4511	10.1541	10.4479	9.9672	9.98122	10.2725
GO:0005515	protein binding	Molecular Function	9.62914e-27	3.65041e-23	ENSG00000125648	SLC25A23	1.02737	0.0389626	0.838159	0.981219	up	yes	30.8179	31.4374	29.0661	29.8383	29.8291	29.2207
GO:0005515	protein binding	Molecular Function	9.62914e-27	3.65041e-23	ENSG00000221838	AP4M1	1.03332	0.0472929	0.840481	0.981483	up	yes	3.28594	2.9737	2.74599	2.90856	2.94533	2.8613
GO:0005515	protein binding	Molecular Function	9.62914e-27	3.65041e-23	ENSG00000160111	CPAMD8	1.00176	0.00253143	0.84117	0.981685	up	yes	0.355613	0.444719	0.370448	0.370471	0.399405	0.398851
GO:0005515	protein binding	Molecular Function	9.62914e-27	3.65041e-23	ENSG00000105982	RNF32	1.04758	0.0670618	0.841711	0.98187	up	yes	0.55008	0.608092	0.624782	0.505838	0.562747	0.633388
GO:0005515	protein binding	Molecular Function	9.62914e-27	3.65041e-23	ENSG00000144231	POLR2D	1.01583	0.0226657	0.858509	0.98774	up	yes	6.01204	6.29853	6.17183	6.34848	5.98459	5.86123
GO:0005515	protein binding	Molecular Function	9.62914e-27	3.65041e-23	ENSG00000121957	GPSM2	1.01692	0.0242079	0.859905	0.988239	up	yes	2.59753	2.64625	2.81598	2.66335	2.54973	2.71257
GO:0005515	protein binding	Molecular Function	9.62914e-27	3.65041e-23	ENSG00000122966	CIT	1.01794	0.02565	0.879344	0.992655	up	yes	1.74136	1.85039	1.77164	1.68635	1.81693	1.7656
GO:0005515	protein binding	Molecular Function	9.62914e-27	3.65041e-23	ENSG00000196792	STRN3	1.0297	0.0422213	0.882118	0.993363	up	yes	4.55728	3.94877	4.41378	4.34559	4.00107	4.20053
GO:0005515	protein binding	Molecular Function	9.62914e-27	3.65041e-23	ENSG00000179912	R3HDM2	1.01884	0.0269288	0.884546	0.993873	up	yes	11.9773	12.469	12.2147	12.074	12.0332	11.8759
GO:0005515	protein binding	Molecular Function	9.62914e-27	3.65041e-23	ENSG00000184007	PTP4A2	1.01963	0.0280393	0.896188	0.995867	up	yes	33.2831	34.1093	32.7692	33.7081	32.6024	31.9232
GO:0005515	protein binding	Molecular Function	9.62914e-27	3.65041e-23	ENSG00000184056	VPS33B	1.06927	0.0966276	0.901626	0.996749	up	yes	1.19865	1.17331	2.40069	2.24956	1.2612	0.952703
GO:0005515	protein binding	Molecular Function	9.62914e-27	3.65041e-23	ENSG00000153094	BCL2L11	1.01442	0.0206525	0.903713	0.996814	up	yes	1.29733	1.18673	1.2376	1.10122	1.27671	1.29083
GO:0005515	protein binding	Molecular Function	9.62914e-27	3.65041e-23	ENSG00000105479	ODAD1	1.04472	0.063112	0.905651	0.99711	up	yes	0.136381	0.322935	0.168541	0.172843	0.247639	0.1805
GO:0005515	protein binding	Molecular Function	9.62914e-27	3.65041e-23	ENSG00000154310	TNIK	1.01801	0.0257459	0.911265	0.997817	up	yes	1.62886	1.83803	1.81309	1.79175	1.68289	1.71195
GO:0005515	protein binding	Molecular Function	9.62914e-27	3.65041e-23	ENSG00000222011	FAM185A	1.01228	0.0176104	0.917653	0.997897	up	yes	1.88574	1.87774	1.57148	1.88266	1.63984	1.74774
GO:0005515	protein binding	Molecular Function	9.62914e-27	3.65041e-23	ENSG00000102878	HSF4	1.01619	0.0231634	0.918156	0.997897	up	yes	3.29036	3.24718	4.16707	3.17369	3.55585	3.80458
GO:0005515	protein binding	Molecular Function	9.62914e-27	3.65041e-23	ENSG00000142252	GEMIN7	1.01609	0.0230233	0.919974	0.997897	up	yes	6.92436	6.66461	6.6282	6.13535	6.70255	7.0592
GO:0005515	protein binding	Molecular Function	9.62914e-27	3.65041e-23	ENSG00000164609	SLU7	1.02557	0.0364302	0.929155	0.997897	up	yes	8.82659	9.21314	9.28015	8.89934	9.10469	8.63462
GO:0005515	protein binding	Molecular Function	9.62914e-27	3.65041e-23	ENSG00000175224	ATG13	1.02489	0.0354702	0.939449	0.997897	up	yes	11.5857	11.6697	10.492	11.6659	10.376	10.8858
GO:0005515	protein binding	Molecular Function	9.62914e-27	3.65041e-23	ENSG00000112290	WASF1	1.02005	0.0286354	0.941936	0.997897	up	yes	16.6096	16.0683	16.2282	15.9459	16.0149	15.9841
GO:0005515	protein binding	Molecular Function	9.62914e-27	3.65041e-23	ENSG00000134802	SLC43A3	1.01737	0.0248406	0.951739	0.997897	up	yes	2.79501	3.0625	2.46922	2.96125	2.66394	2.55939
GO:0005515	protein binding	Molecular Function	9.62914e-27	3.65041e-23	ENSG00000110455	ACCS	1.01915	0.0273723	0.953088	0.997897	up	yes	2.60516	2.76394	3.04573	2.53243	2.73055	2.9937
GO:0005515	protein binding	Molecular Function	9.62914e-27	3.65041e-23	ENSG00000108523	RNF167	1.02072	0.0295819	0.955793	0.997897	up	yes	29.9612	28.4377	29.5174	28.577	28.1061	29.449
GO:0005515	protein binding	Molecular Function	9.62914e-27	3.65041e-23	ENSG00000167524	RSKR	1.02981	0.0423799	0.956346	0.997897	up	yes	0.463733	0.709341	0.577117	0.459811	0.592089	0.647627
GO:0005515	protein binding	Molecular Function	9.62914e-27	3.65041e-23	ENSG00000213762	ZNF134	1.01934	0.0276419	0.958399	0.997897	up	yes	2.34477	2.34101	2.36742	2.40361	2.40981	2.10593
GO:0005515	protein binding	Molecular Function	9.62914e-27	3.65041e-23	ENSG00000131089	ARHGEF9	1.01945	0.0277952	0.963585	0.997897	up	yes	0.926368	1.05762	0.864857	0.988252	0.958201	0.848032
GO:0005515	protein binding	Molecular Function	9.62914e-27	3.65041e-23	ENSG00000143147	GPR161	1.02111	0.0301332	0.972665	0.997897	up	yes	2.01449	2.12878	1.97203	2.08697	2.01464	1.88729
GO:0005515	protein binding	Molecular Function	9.62914e-27	3.65041e-23	ENSG00000168090	COPS6	1.02284	0.0325794	0.983102	0.997897	up	yes	29.0154	27.3463	27.7774	27.0602	26.8526	28.3475
GO:0005515	protein binding	Molecular Function	9.62914e-27	3.65041e-23	ENSG00000114796	KLHL24	1.02166	0.030918	0.983512	0.997897	up	yes	4.1492	4.52907	4.27478	4.43557	4.02069	4.22216
GO:0005515	protein binding	Molecular Function	9.62914e-27	3.65041e-23	ENSG00000130783	CCDC62	1.00763	0.0109651	0.984938	0.997897	up	yes	0.108592	0.0500678	0.127381	0.0661581	0.120821	0.0968964
GO:0005515	protein binding	Molecular Function	9.62914e-27	3.65041e-23	ENSG00000111254	AKAP3	1.01568	0.0224447	0.991913	0.998454	up	yes	0.37417	0.319881	0.300916	0.349021	0.333148	0.297439
GO:0005515	protein binding	Molecular Function	9.62914e-27	3.65041e-23	ENSG00000204576	PRR3	1.0216	0.0308243	0.992146	0.998454	up	yes	8.03772	7.57653	7.70142	7.65863	7.28869	7.87548
GO:0005515	protein binding	Molecular Function	9.62914e-27	3.65041e-23	ENSG00000130751	NPAS1	1.02141	0.0305592	0.994091	0.999209	up	yes	1.65443	1.76281	1.29099	1.24516	1.71496	1.64943
GO:0005737	cytoplasm	Cellular Component	1.25401e-18	2.37698e-15	ENSG00000135114	OASL	7.98556	2.99739	0	0	up	yes	14.1949	14.5122	14.339	1.91564	1.86186	1.613
GO:0005737	cytoplasm	Cellular Component	1.25401e-18	2.37698e-15	ENSG00000157601	MX1	45.5881	5.51058	0	0	up	yes	33.9555	33.3532	33.3075	0.714799	0.746843	0.745433
GO:0005737	cytoplasm	Cellular Component	1.25401e-18	2.37698e-15	ENSG00000188313	PLSCR1	4.15819	2.05596	0	0	up	yes	72.4615	73.7772	75.1266	18.1661	16.9167	18.1532
GO:0005737	cytoplasm	Cellular Component	1.25401e-18	2.37698e-15	ENSG00000132274	TRIM22	9.391	3.23128	0	0	up	yes	7.98529	8.25334	8.1106	0.872438	0.820107	0.900281
GO:0005737	cytoplasm	Cellular Component	1.25401e-18	2.37698e-15	ENSG00000163565	IFI16	1.79179	0.841398	5.99679e-135	2.49773e-132	up	yes	51.3754	52.5515	50.4326	29.9628	27.9006	28.285
GO:0005737	cytoplasm	Cellular Component	1.25401e-18	2.37698e-15	ENSG00000100911	PSME2	1.70093	0.766328	1.81364e-69	4.27585e-67	up	yes	41.0941	40.7485	38.0796	23.8952	22.4192	24.1893
GO:0005737	cytoplasm	Cellular Component	1.25401e-18	2.37698e-15	ENSG00000219481	NBPF1	0.69684	-0.521101	7.77253e-39	1.15619e-36	down	yes	4.34433	4.77847	4.5459	6.35599	6.65112	6.60817
GO:0005737	cytoplasm	Cellular Component	1.25401e-18	2.37698e-15	ENSG00000133101	CCNA1	1.94089	0.956716	1.1006e-34	1.47875e-32	up	yes	7.41903	7.60833	7.76869	3.87693	4.00516	3.86309
GO:0005737	cytoplasm	Cellular Component	1.25401e-18	2.37698e-15	ENSG00000084623	EIF3I	0.782389	-0.354041	6.01905e-30	7.02898e-28	down	yes	21.6961	20.429	20.172	26.6002	26.7551	26.2688
GO:0005737	cytoplasm	Cellular Component	1.25401e-18	2.37698e-15	ENSG00000115677	HDLBP	0.849216	-0.235796	7.76105e-29	8.7105e-27	down	yes	51.7173	52.2673	50.4	61.2483	60.4997	60.0485
GO:0005737	cytoplasm	Cellular Component	1.25401e-18	2.37698e-15	ENSG00000144895	EIF2A	0.82427	-0.27881	3.45321e-27	3.61584e-25	down	yes	20.9341	21.3555	21.0607	25.4172	25.5231	25.9158
GO:0005737	cytoplasm	Cellular Component	1.25401e-18	2.37698e-15	ENSG00000100867	DHRS2	1.86118	0.896215	8.34626e-23	7.46701e-21	up	yes	1.57566	1.61822	1.58175	0.869369	0.854305	0.842248
GO:0005737	cytoplasm	Cellular Component	1.25401e-18	2.37698e-15	ENSG00000198755	RPL10A	0.844065	-0.244574	1.95286e-22	1.71843e-20	down	yes	288.339	283.702	276.781	339.176	325.277	341.185
GO:0005737	cytoplasm	Cellular Component	1.25401e-18	2.37698e-15	ENSG00000182979	MTA1	0.840152	-0.251277	4.23317e-21	3.51851e-19	down	yes	18.5546	18.3942	18.9616	21.8608	22.1169	22.5701
GO:0005737	cytoplasm	Cellular Component	1.25401e-18	2.37698e-15	ENSG00000113328	CCNG1	0.824222	-0.278895	5.1692e-21	4.26812e-19	down	yes	44.2451	45.4869	43.3618	54.5874	52.0523	54.8383
GO:0005737	cytoplasm	Cellular Component	1.25401e-18	2.37698e-15	ENSG00000215021	PHB2	0.830983	-0.267108	1.81883e-20	1.46625e-18	down	yes	64.272	59.9072	61.139	75.1486	73.3534	74.5087
GO:0005737	cytoplasm	Cellular Component	1.25401e-18	2.37698e-15	ENSG00000119487	MAPKAP1	0.782113	-0.354551	3.87135e-20	3.03601e-18	down	yes	15.9352	15.212	14.535	20.2322	18.9251	19.2513
GO:0005737	cytoplasm	Cellular Component	1.25401e-18	2.37698e-15	ENSG00000112159	MDN1	0.802485	-0.317453	6.59302e-18	4.49357e-16	down	yes	1.54655	1.57929	1.62911	1.93781	2.02581	1.96167
GO:0005737	cytoplasm	Cellular Component	1.25401e-18	2.37698e-15	ENSG00000187240	DYNC2H1	0.729413	-0.455192	9.66256e-17	6.12877e-15	down	yes	1.46601	1.55049	1.53093	2.13078	2.14048	1.96312
GO:0005737	cytoplasm	Cellular Component	1.25401e-18	2.37698e-15	ENSG00000133706	LARS1	0.864288	-0.210416	4.60614e-15	2.66871e-13	down	yes	9.38563	9.69925	9.23492	11.2603	10.7794	10.727
GO:0005737	cytoplasm	Cellular Component	1.25401e-18	2.37698e-15	ENSG00000197256	KANK2	0.87063	-0.199869	4.80117e-14	2.58959e-12	down	yes	18.5014	18.8353	17.9943	21.2276	21.3581	20.9672
GO:0005737	cytoplasm	Cellular Component	1.25401e-18	2.37698e-15	ENSG00000114416	FXR1	0.881049	-0.182706	1.96935e-13	1.01966e-11	down	yes	14.6837	14.6911	14.6431	16.8246	16.9375	16.1987
GO:0005737	cytoplasm	Cellular Component	1.25401e-18	2.37698e-15	ENSG00000104529	EEF1D	0.883277	-0.179061	4.00482e-13	1.999e-11	down	yes	24.8395	24.201	24.0453	27.0034	27.728	28.0125
GO:0005737	cytoplasm	Cellular Component	1.25401e-18	2.37698e-15	ENSG00000048828	FAM120A	0.90474	-0.144425	2.45745e-12	1.14863e-10	down	yes	35.6481	36.3653	35.4597	40.0538	39.457	39.2782
GO:0005737	cytoplasm	Cellular Component	1.25401e-18	2.37698e-15	ENSG00000087053	MTMR2	0.85639	-0.22366	2.5186e-12	1.17428e-10	down	yes	7.32273	7.17241	7.04176	8.561	8.48802	8.09944
GO:0005737	cytoplasm	Cellular Component	1.25401e-18	2.37698e-15	ENSG00000113441	LNPEP	1.352	0.435097	5.99573e-12	2.68847e-10	up	yes	3.29136	3.69562	3.4454	2.61272	2.73161	2.37191
GO:0005737	cytoplasm	Cellular Component	1.25401e-18	2.37698e-15	ENSG00000069275	NUCKS1	0.913873	-0.129935	1.41522e-09	5.00008e-08	down	yes	48.2082	48.9715	47.6837	54.2293	51.8993	52.3873
GO:0005737	cytoplasm	Cellular Component	1.25401e-18	2.37698e-15	ENSG00000132846	ZBED3	0.831846	-0.265612	3.10517e-09	1.05245e-07	down	yes	6.90131	6.4838	6.33048	7.99118	8.02741	7.68242
GO:0005737	cytoplasm	Cellular Component	1.25401e-18	2.37698e-15	ENSG00000108298	RPL19	0.936882	-0.0940607	2.31834e-08	7.12414e-07	down	yes	233.455	228.363	230.02	244.774	246.43	247.243
GO:0005737	cytoplasm	Cellular Component	1.25401e-18	2.37698e-15	ENSG00000111424	VDR	0.843076	-0.246266	1.74832e-07	4.81539e-06	down	yes	5.99228	5.95322	6.18418	7.21669	7.52135	6.76617
GO:0005737	cytoplasm	Cellular Component	1.25401e-18	2.37698e-15	ENSG00000134759	ELP2	0.870348	-0.200336	3.51078e-07	9.2225e-06	down	yes	4.49861	4.56189	4.4289	5.39572	5.15162	4.95151
GO:0005737	cytoplasm	Cellular Component	1.25401e-18	2.37698e-15	ENSG00000069849	ATP1B3	1.16849	0.224648	3.95613e-07	1.03057e-05	up	yes	62.2569	57.5097	62.3352	53.1423	50.6817	52.0194
GO:0005737	cytoplasm	Cellular Component	1.25401e-18	2.37698e-15	ENSG00000020577	SAMD4A	0.87919	-0.185754	8.53845e-07	2.10435e-05	down	yes	3.62316	3.55027	3.6143	4.04535	4.21223	4.01251
GO:0005737	cytoplasm	Cellular Component	1.25401e-18	2.37698e-15	ENSG00000141376	BCAS3	0.80782	-0.307895	1.27225e-06	3.03963e-05	down	yes	2.11894	1.9183	1.80758	2.57433	2.26551	2.39546
GO:0005737	cytoplasm	Cellular Component	1.25401e-18	2.37698e-15	ENSG00000128641	MYO1B	0.931474	-0.102412	3.30796e-06	7.33306e-05	down	yes	19.7509	19.836	19.6941	21.8081	21.0311	20.8028
GO:0005737	cytoplasm	Cellular Component	1.25401e-18	2.37698e-15	ENSG00000166471	TMEM41B	1.18732	0.247712	3.65226e-06	8.00635e-05	up	yes	9.07273	9.43481	9.46345	7.90874	7.80721	7.84208
GO:0005737	cytoplasm	Cellular Component	1.25401e-18	2.37698e-15	ENSG00000163629	PTPN13	0.90375	-0.146004	3.96386e-06	8.64393e-05	down	yes	8.09548	8.4009	8.48456	9.43307	9.37479	8.83355
GO:0005737	cytoplasm	Cellular Component	1.25401e-18	2.37698e-15	ENSG00000153944	MSI2	0.867604	-0.204892	4.3212e-06	9.36328e-05	down	yes	1.96635	2.14455	2.04286	2.45009	2.21004	2.4327
GO:0005737	cytoplasm	Cellular Component	1.25401e-18	2.37698e-15	ENSG00000198677	SKIC3	0.931643	-0.102151	6.03007e-06	0.000127277	down	yes	4.50291	4.68143	4.67763	5.00113	4.95542	4.9225
GO:0005737	cytoplasm	Cellular Component	1.25401e-18	2.37698e-15	ENSG00000120318	ARAP3	0.875881	-0.191193	1.0776e-05	0.000215839	down	yes	6.50486	6.31794	6.08673	7.35817	6.90911	7.32186
GO:0005737	cytoplasm	Cellular Component	1.25401e-18	2.37698e-15	ENSG00000141198	TOM1L1	0.879627	-0.185036	1.26132e-05	0.000248069	down	yes	4.50688	4.36365	4.37911	5.08346	5.04512	4.93422
GO:0005737	cytoplasm	Cellular Component	1.25401e-18	2.37698e-15	ENSG00000168385	SEPTIN2	0.937552	-0.0930301	1.65594e-05	0.000318331	down	yes	45.0097	44.136	43.714	48.658	45.9683	47.083
GO:0005737	cytoplasm	Cellular Component	1.25401e-18	2.37698e-15	ENSG00000130734	ATG4D	1.22071	0.287718	2.17753e-05	0.000408134	up	yes	10.965	10.6955	10.4506	8.63539	8.69033	8.97955
GO:0005737	cytoplasm	Cellular Component	1.25401e-18	2.37698e-15	ENSG00000151725	CENPU	1.19419	0.256032	2.25339e-05	0.000419833	up	yes	9.72237	9.68224	9.54125	8.28836	8.17047	7.78008
GO:0005737	cytoplasm	Cellular Component	1.25401e-18	2.37698e-15	ENSG00000146733	PSPH	0.866449	-0.206813	2.55935e-05	0.000473076	down	yes	8.59603	8.37173	8.22129	9.79507	9.59988	9.67663
GO:0005737	cytoplasm	Cellular Component	1.25401e-18	2.37698e-15	ENSG00000174099	MSRB3	0.880109	-0.184246	2.66855e-05	0.000491082	down	yes	5.72354	5.73604	5.45023	6.72425	6.07471	6.41435
GO:0005737	cytoplasm	Cellular Component	1.25401e-18	2.37698e-15	ENSG00000161533	ACOX1	0.889725	-0.168568	2.9215e-05	0.000533962	down	yes	4.05429	4.2515	4.14092	4.73854	4.69175	4.5591
GO:0005737	cytoplasm	Cellular Component	1.25401e-18	2.37698e-15	ENSG00000078804	TP53INP2	0.843817	-0.244998	3.79358e-05	0.000678464	down	yes	8.37882	7.43236	7.09258	9.375	9.18111	8.58693
GO:0005737	cytoplasm	Cellular Component	1.25401e-18	2.37698e-15	ENSG00000162616	DNAJB4	1.19563	0.257767	8.18194e-05	0.00135233	up	yes	6.65472	6.71648	6.71615	5.59802	5.69191	5.51076
GO:0005737	cytoplasm	Cellular Component	1.25401e-18	2.37698e-15	ENSG00000134897	BIVM	0.898744	-0.154019	9.08462e-05	0.0014884	down	yes	4.40287	4.68046	4.54181	5.02513	4.96982	5.16525
GO:0005737	cytoplasm	Cellular Component	1.25401e-18	2.37698e-15	ENSG00000134982	APC	0.869681	-0.201441	9.34375e-05	0.00152155	down	yes	1.75659	1.74752	1.7876	2.15849	1.95411	1.97205
GO:0005737	cytoplasm	Cellular Component	1.25401e-18	2.37698e-15	ENSG00000038382	TRIO	0.941101	-0.0875785	0.000151899	0.00235682	down	yes	11.2013	11.8416	11.3973	12.3978	12.4704	11.7275
GO:0005737	cytoplasm	Cellular Component	1.25401e-18	2.37698e-15	ENSG00000165868	HSPA12A	0.858402	-0.220274	0.000393944	0.00552878	down	yes	0.606004	0.625293	0.621983	0.707847	0.724101	0.727041
GO:0005737	cytoplasm	Cellular Component	1.25401e-18	2.37698e-15	ENSG00000137877	SPTBN5	1.44269	0.528764	0.000445512	0.00616936	up	yes	0.390126	0.371571	0.45916	0.278125	0.262782	0.305329
GO:0005737	cytoplasm	Cellular Component	1.25401e-18	2.37698e-15	ENSG00000151612	ZNF827	0.874843	-0.192905	0.000505053	0.00689706	down	yes	1.16867	1.12768	1.22316	1.31881	1.42532	1.27888
GO:0005737	cytoplasm	Cellular Component	1.25401e-18	2.37698e-15	ENSG00000145725	PPIP5K2	0.87684	-0.189615	0.000531271	0.00719481	down	yes	1.12676	1.27374	1.26341	1.41435	1.36269	1.40149
GO:0005737	cytoplasm	Cellular Component	1.25401e-18	2.37698e-15	ENSG00000278023	RDM1	1.43214	0.518174	0.000543613	0.00734338	up	yes	2.47648	2.22083	2.5629	1.71058	1.54489	1.814
GO:0005737	cytoplasm	Cellular Component	1.25401e-18	2.37698e-15	ENSG00000039319	ZFYVE16	0.925381	-0.11188	0.000646148	0.00855884	down	yes	3.01692	3.18667	3.07139	3.36362	3.35265	3.3066
GO:0005737	cytoplasm	Cellular Component	1.25401e-18	2.37698e-15	ENSG00000121067	SPOP	1.13697	0.1852	0.000668576	0.0088403	up	yes	6.47107	6.54321	6.678	5.70701	5.85582	5.75706
GO:0005737	cytoplasm	Cellular Component	1.25401e-18	2.37698e-15	ENSG00000103194	USP10	1.10266	0.140982	0.000683001	0.00900245	up	yes	24.9835	24.6388	25.0727	22.724	22.957	22.06
GO:0005737	cytoplasm	Cellular Component	1.25401e-18	2.37698e-15	ENSG00000167646	DNAAF3	0.835728	-0.258894	0.000802114	0.0102832	down	yes	2.76358	2.7794	2.85198	3.4588	3.16265	3.42364
GO:0005737	cytoplasm	Cellular Component	1.25401e-18	2.37698e-15	ENSG00000087586	AURKA	1.11858	0.161672	0.000904546	0.0113708	up	yes	26.8582	26.1396	27.5284	24.3972	23.298	24.2944
GO:0005737	cytoplasm	Cellular Component	1.25401e-18	2.37698e-15	ENSG00000136643	RPS6KC1	1.16281	0.217611	0.000912539	0.0114483	up	yes	5.6529	5.58166	5.3933	4.78984	4.52282	4.9871
GO:0005737	cytoplasm	Cellular Component	1.25401e-18	2.37698e-15	ENSG00000183207	RUVBL2	0.94834	-0.0765235	0.00105432	0.0129539	down	yes	46.8041	44.8704	46.0886	49.8021	47.0822	48.3833
GO:0005737	cytoplasm	Cellular Component	1.25401e-18	2.37698e-15	ENSG00000140859	KIFC3	1.09923	0.136488	0.00133536	0.0158912	up	yes	14.1562	13.7525	13.9052	12.8372	12.3795	12.8227
GO:0005737	cytoplasm	Cellular Component	1.25401e-18	2.37698e-15	ENSG00000111907	TPD52L1	0.906621	-0.141428	0.00146848	0.0172616	down	yes	3.43298	3.31547	3.35126	3.7478	3.72634	3.66581
GO:0005737	cytoplasm	Cellular Component	1.25401e-18	2.37698e-15	ENSG00000109756	RAPGEF2	0.930952	-0.103221	0.0016257	0.0188905	down	yes	3.20669	3.34275	3.28636	3.56052	3.4889	3.51588
GO:0005737	cytoplasm	Cellular Component	1.25401e-18	2.37698e-15	ENSG00000086015	MAST2	1.09922	0.136479	0.00171404	0.0197457	up	yes	12.5335	12.4229	12.8586	11.5479	11.5511	11.3027
GO:0005737	cytoplasm	Cellular Component	1.25401e-18	2.37698e-15	ENSG00000214413	BBIP1	1.22562	0.293517	0.00172292	0.0198297	up	yes	1.53867	1.65232	1.54264	1.21004	1.36404	1.28815
GO:0005737	cytoplasm	Cellular Component	1.25401e-18	2.37698e-15	ENSG00000164081	TEX264	1.12529	0.170294	0.00175449	0.0201005	up	yes	8.59123	8.49254	8.34404	7.46828	7.44631	7.68212
GO:0005737	cytoplasm	Cellular Component	1.25401e-18	2.37698e-15	ENSG00000064012	CASP8	1.10518	0.144277	0.00195847	0.0220533	up	yes	10.1725	10.455	10.1736	9.22643	9.39779	9.24558
GO:0005737	cytoplasm	Cellular Component	1.25401e-18	2.37698e-15	ENSG00000114021	NIT2	0.903404	-0.146558	0.00216844	0.0240848	down	yes	2.71105	2.7377	2.8418	2.92182	3.0427	3.2125
GO:0005737	cytoplasm	Cellular Component	1.25401e-18	2.37698e-15	ENSG00000061656	SPAG4	1.18424	0.243962	0.00235674	0.0258539	up	yes	10.1457	11.9656	11.0274	8.8217	9.45915	9.70221
GO:0005737	cytoplasm	Cellular Component	1.25401e-18	2.37698e-15	ENSG00000116044	NFE2L2	0.947248	-0.0781858	0.00243608	0.0265574	down	yes	8.96404	9.31538	8.79522	9.90414	9.16645	9.51183
GO:0005737	cytoplasm	Cellular Component	1.25401e-18	2.37698e-15	ENSG00000138592	USP8	0.919211	-0.121532	0.00287134	0.0306216	down	yes	2.47067	2.48961	2.33684	2.8081	2.62512	2.50524
GO:0005737	cytoplasm	Cellular Component	1.25401e-18	2.37698e-15	ENSG00000183137	CEP57L1	1.16586	0.221397	0.00329577	0.0344137	up	yes	1.52918	1.5399	1.57847	1.22426	1.37537	1.38673
GO:0005737	cytoplasm	Cellular Component	1.25401e-18	2.37698e-15	ENSG00000079974	RABL2B	0.885766	-0.175002	0.00346248	0.0358746	down	yes	2.62023	2.41887	2.68117	2.89404	2.85265	2.96923
GO:0005737	cytoplasm	Cellular Component	1.25401e-18	2.37698e-15	ENSG00000131018	SYNE1	0.878739	-0.186494	0.00348977	0.0360776	down	yes	0.347816	0.362694	0.334326	0.400367	0.422563	0.366087
GO:0005737	cytoplasm	Cellular Component	1.25401e-18	2.37698e-15	ENSG00000183323	CCDC125	0.86266	-0.213136	0.00380534	0.0387101	down	yes	1.90823	1.99012	1.83504	2.36662	1.94506	2.33448
GO:0005737	cytoplasm	Cellular Component	1.25401e-18	2.37698e-15	ENSG00000032742	IFT88	0.84658	-0.240281	0.00389807	0.0395248	down	yes	1.69901	1.62643	2.00438	2.19987	2.01752	2.07831
GO:0005737	cytoplasm	Cellular Component	1.25401e-18	2.37698e-15	ENSG00000143847	PPFIA4	1.71081	0.774679	0.00398132	0.0402165	up	yes	1.34193	1.82015	2.29507	0.860124	1.22629	1.10339
GO:0005737	cytoplasm	Cellular Component	1.25401e-18	2.37698e-15	ENSG00000131473	ACLY	1.08046	0.111645	0.00447002	0.0443289	up	yes	66.5775	65.4855	64.4905	62.2013	59.9094	59.8058
GO:0005737	cytoplasm	Cellular Component	1.25401e-18	2.37698e-15	ENSG00000101040	ZMYND8	1.0878	0.12141	0.00449142	0.0444941	up	yes	17.6935	18.2877	18.4723	16.2658	16.9693	16.8233
GO:0005737	cytoplasm	Cellular Component	1.25401e-18	2.37698e-15	ENSG00000140992	PDPK1	0.942486	-0.0854567	0.0045444	0.0449121	down	yes	4.65493	4.63721	4.57517	4.98258	4.84657	4.8844
GO:0005737	cytoplasm	Cellular Component	1.25401e-18	2.37698e-15	ENSG00000125375	DMAC2L	0.792291	-0.335897	0.00479197	0.046889	down	yes	1.00765	0.867036	0.86549	1.12646	1.14749	1.1846
GO:0005737	cytoplasm	Cellular Component	1.25401e-18	2.37698e-15	ENSG00000169221	TBC1D10B	1.09598	0.132221	0.0050542	0.0490198	up	yes	13.0953	13.362	12.803	11.8005	12.1513	11.8704
GO:0005737	cytoplasm	Cellular Component	1.25401e-18	2.37698e-15	ENSG00000115109	EPB41L5	0.887621	-0.171984	0.00505938	0.0490574	down	yes	1.54093	1.57975	1.49066	1.73615	1.66149	1.79752
GO:0005737	cytoplasm	Cellular Component	1.25401e-18	2.37698e-15	ENSG00000092531	SNAP23	0.946086	-0.0799566	0.00616729	0.0578691	down	yes	8.88294	8.85737	8.70647	9.31428	9.41815	9.22146
GO:0005737	cytoplasm	Cellular Component	1.25401e-18	2.37698e-15	ENSG00000268043	NBPF12	0.898848	-0.15385	0.00705257	0.0646072	down	yes	2.22873	2.41546	2.47691	2.79056	2.58092	2.55098
GO:0005737	cytoplasm	Cellular Component	1.25401e-18	2.37698e-15	ENSG00000204120	GIGYF2	0.946829	-0.0788238	0.0072619	0.0662657	down	yes	4.14073	4.00507	4.00698	4.38628	4.15928	4.28969
GO:0005737	cytoplasm	Cellular Component	1.25401e-18	2.37698e-15	ENSG00000071282	LMCD1	0.87474	-0.193074	0.00771661	0.0695348	down	yes	1.15057	1.32546	1.29737	1.47689	1.36211	1.47474
GO:0005737	cytoplasm	Cellular Component	1.25401e-18	2.37698e-15	ENSG00000119636	BBOF1	0.837273	-0.25623	0.00858261	0.075915	down	yes	1.17253	1.15653	1.25682	1.45207	1.37044	1.4603
GO:0005737	cytoplasm	Cellular Component	1.25401e-18	2.37698e-15	ENSG00000110075	PPP6R3	0.95004	-0.0739405	0.00878429	0.0773885	down	yes	9.86982	9.55078	9.80063	10.6746	10.2247	9.85863
GO:0005737	cytoplasm	Cellular Component	1.25401e-18	2.37698e-15	ENSG00000290315	ENSG00000290315	0.677038	-0.562692	0.0088224	0.0776148	down	yes	25.7908	18.6636	23.4335	38.3739	36.6787	25.2194
GO:0005737	cytoplasm	Cellular Component	1.25401e-18	2.37698e-15	ENSG00000100578	KIAA0586	0.922809	-0.115896	0.00891945	0.0782905	down	yes	1.31799	1.29989	1.28406	1.40982	1.42638	1.39212
GO:0005737	cytoplasm	Cellular Component	1.25401e-18	2.37698e-15	ENSG00000196118	CFAP119	0.803539	-0.31556	0.0109809	0.0923973	down	yes	1.29225	1.36384	1.47216	1.75789	1.61088	1.76883
GO:0005737	cytoplasm	Cellular Component	1.25401e-18	2.37698e-15	ENSG00000112659	CUL9	0.939963	-0.0893244	0.0111885	0.0937446	down	yes	3.23146	3.4235	3.30703	3.41332	3.64974	3.53522
GO:0005737	cytoplasm	Cellular Component	1.25401e-18	2.37698e-15	ENSG00000167595	PROSER3	0.908713	-0.138104	0.0120141	0.0993732	down	yes	2.79024	2.92657	3.14792	3.09477	3.1802	3.4803
GO:0005737	cytoplasm	Cellular Component	1.25401e-18	2.37698e-15	ENSG00000175216	CKAP5	0.968853	-0.0456505	0.0126406	0.103382	down	yes	27.1649	26.9288	25.7936	27.9974	27.4515	27.0067
GO:0005737	cytoplasm	Cellular Component	1.25401e-18	2.37698e-15	ENSG00000163596	ICA1L	0.772174	-0.373002	0.0130044	0.105878	down	yes	0.258798	0.373105	0.288489	0.426835	0.397556	0.367558
GO:0005737	cytoplasm	Cellular Component	1.25401e-18	2.37698e-15	ENSG00000158402	CDC25C	1.15798	0.211615	0.0142766	0.113815	up	yes	4.47462	4.26536	4.45997	3.83529	3.76172	3.80207
GO:0005737	cytoplasm	Cellular Component	1.25401e-18	2.37698e-15	ENSG00000154556	SORBS2	0.935288	-0.0965169	0.0146118	0.115703	down	yes	1.23576	1.24631	1.16876	1.31368	1.29656	1.29318
GO:0005737	cytoplasm	Cellular Component	1.25401e-18	2.37698e-15	ENSG00000107897	ACBD5	1.11839	0.161424	0.0151625	0.119233	up	yes	2.97491	2.79879	2.91887	2.54309	2.66895	2.56035
GO:0005737	cytoplasm	Cellular Component	1.25401e-18	2.37698e-15	ENSG00000166801	FAM111A	1.09805	0.134941	0.0155394	0.121458	up	yes	8.61676	8.99358	8.89868	7.69968	8.29396	8.1483
GO:0005737	cytoplasm	Cellular Component	1.25401e-18	2.37698e-15	ENSG00000145147	SLIT2	0.956579	-0.0640442	0.0185067	0.139952	down	yes	6.27191	6.40095	5.99385	6.55424	6.35758	6.60221
GO:0005737	cytoplasm	Cellular Component	1.25401e-18	2.37698e-15	ENSG00000173402	DAG1	0.96571	-0.0503378	0.0187024	0.14092	down	yes	52.359	49.1468	49.6933	54.6117	50.8554	51.1006
GO:0005737	cytoplasm	Cellular Component	1.25401e-18	2.37698e-15	ENSG00000243156	MICAL3	1.39127	0.476398	0.019792	0.147646	up	yes	3.99437	3.80794	2.61946	2.38441	2.42003	2.68642
GO:0005737	cytoplasm	Cellular Component	1.25401e-18	2.37698e-15	ENSG00000161996	WDR90	0.910172	-0.135788	0.0201097	0.149778	down	yes	3.03456	3.58309	3.65035	3.39745	3.80122	4.08269
GO:0005737	cytoplasm	Cellular Component	1.25401e-18	2.37698e-15	ENSG00000141552	ANAPC11	1.12828	0.174129	0.0201191	0.149818	up	yes	9.73231	8.55537	9.40729	7.78428	8.22779	8.53404
GO:0005737	cytoplasm	Cellular Component	1.25401e-18	2.37698e-15	ENSG00000153048	CARHSP1	0.965693	-0.0503636	0.0215162	0.157746	down	yes	16.9692	16.4438	16.627	17.0285	17.0681	17.721
GO:0005737	cytoplasm	Cellular Component	1.25401e-18	2.37698e-15	ENSG00000146530	VWDE	0.890141	-0.167895	0.0221401	0.161468	down	yes	1.66658	1.89442	1.7643	1.97335	1.84732	2.16187
GO:0005737	cytoplasm	Cellular Component	1.25401e-18	2.37698e-15	ENSG00000166435	XRRA1	0.935574	-0.0960766	0.0236203	0.169558	down	yes	3.0107	3.30374	3.23833	3.25422	3.4913	3.46509
GO:0005737	cytoplasm	Cellular Component	1.25401e-18	2.37698e-15	ENSG00000124275	MTRR	0.936722	-0.0943072	0.0239433	0.171188	down	yes	5.92327	6.3473	6.49569	7.1456	6.27426	6.6141
GO:0005737	cytoplasm	Cellular Component	1.25401e-18	2.37698e-15	ENSG00000072736	NFATC3	1.10545	0.144635	0.0248964	0.176155	up	yes	3.98099	4.24454	4.16629	3.74852	3.81872	3.6425
GO:0005737	cytoplasm	Cellular Component	1.25401e-18	2.37698e-15	ENSG00000132912	DCTN4	0.958058	-0.0618148	0.0251124	0.177348	down	yes	12.2815	13.0225	12.0916	13.0083	12.5186	13.5058
GO:0005737	cytoplasm	Cellular Component	1.25401e-18	2.37698e-15	ENSG00000105662	CRTC1	0.906261	-0.142002	0.0260887	0.182933	down	yes	2.43137	2.17578	2.54538	2.66504	2.73346	2.49386
GO:0005737	cytoplasm	Cellular Component	1.25401e-18	2.37698e-15	ENSG00000137497	NUMA1	0.977566	-0.0327335	0.0278427	0.192424	down	yes	21.2691	22.6194	21.8427	22.6435	22.9319	21.6642
GO:0005737	cytoplasm	Cellular Component	1.25401e-18	2.37698e-15	ENSG00000160299	PCNT	0.952942	-0.0695392	0.028851	0.197392	down	yes	3.27966	3.10137	3.06782	3.31176	3.39727	3.20643
GO:0005737	cytoplasm	Cellular Component	1.25401e-18	2.37698e-15	ENSG00000188243	COMMD6	0.841391	-0.249152	0.0307914	0.207785	down	yes	3.19926	2.8856	3.09114	3.28287	4.55948	3.06339
GO:0005737	cytoplasm	Cellular Component	1.25401e-18	2.37698e-15	ENSG00000106070	GRB10	1.08663	0.119858	0.0315455	0.211806	up	yes	21.4086	24.7201	23.755	21.0555	22.1802	21.0768
GO:0005737	cytoplasm	Cellular Component	1.25401e-18	2.37698e-15	ENSG00000104365	IKBKB	0.945011	-0.0815966	0.0316601	0.212386	down	yes	5.8457	5.44977	6.3505	6.25016	5.95684	6.46577
GO:0005737	cytoplasm	Cellular Component	1.25401e-18	2.37698e-15	ENSG00000240303	ACAD11	0.953173	-0.0691895	0.0327324	0.217916	down	yes	6.7785	7.08136	7.16172	7.29068	7.30651	7.45712
GO:0005737	cytoplasm	Cellular Component	1.25401e-18	2.37698e-15	ENSG00000148248	SURF4	1.07239	0.100833	0.032922	0.218698	up	yes	142.288	138.867	135.168	135.019	124.808	128.392
GO:0005737	cytoplasm	Cellular Component	1.25401e-18	2.37698e-15	ENSG00000140367	UBE2Q2	0.938727	-0.091223	0.0335246	0.221445	down	yes	9.10067	9.6884	8.90017	10.399	9.20179	9.89579
GO:0005737	cytoplasm	Cellular Component	1.25401e-18	2.37698e-15	ENSG00000132436	FIGNL1	1.154	0.206642	0.0340376	0.224044	up	yes	2.71435	3.1828	2.88694	2.57193	2.43064	2.6093
GO:0005737	cytoplasm	Cellular Component	1.25401e-18	2.37698e-15	ENSG00000158006	PAFAH2	0.932443	-0.100912	0.0363988	0.235168	down	yes	5.09663	4.91074	5.1684	5.41035	5.57207	5.29286
GO:0005737	cytoplasm	Cellular Component	1.25401e-18	2.37698e-15	ENSG00000087088	BAX	1.09469	0.130521	0.0366546	0.235886	up	yes	15.3654	15.7244	15.2364	14.1523	13.7573	14.4094
GO:0005737	cytoplasm	Cellular Component	1.25401e-18	2.37698e-15	ENSG00000164068	RNF123	0.958654	-0.0609177	0.0366891	0.235986	down	yes	6.91258	6.8293	6.54342	6.92508	7.09227	7.14284
GO:0005737	cytoplasm	Cellular Component	1.25401e-18	2.37698e-15	ENSG00000037474	NSUN2	0.96378	-0.0532235	0.0370685	0.237449	down	yes	16.4495	15.3569	16.2514	17.1514	16.5094	16.2032
GO:0005737	cytoplasm	Cellular Component	1.25401e-18	2.37698e-15	ENSG00000078369	GNB1	1.06619	0.0924627	0.038676	0.245111	up	yes	40.3166	40.7398	38.5786	38.2398	36.9819	36.9864
GO:0005737	cytoplasm	Cellular Component	1.25401e-18	2.37698e-15	ENSG00000101639	CEP192	0.950764	-0.0728403	0.0391149	0.247095	down	yes	3.32823	3.40886	3.22301	3.54619	3.50508	3.42461
GO:0005737	cytoplasm	Cellular Component	1.25401e-18	2.37698e-15	ENSG00000126456	IRF3	1.08867	0.122561	0.0396544	0.249469	up	yes	16.9367	16.2819	17.0901	14.7409	15.5157	15.9548
GO:0005737	cytoplasm	Cellular Component	1.25401e-18	2.37698e-15	ENSG00000127804	METTL16	0.931128	-0.102948	0.0455767	0.275207	down	yes	1.91346	1.82319	1.91203	2.06182	1.95865	2.04602
GO:0005737	cytoplasm	Cellular Component	1.25401e-18	2.37698e-15	ENSG00000101003	GINS1	1.09584	0.132031	0.0475698	0.284316	up	yes	4.56756	4.4081	4.45847	4.20076	3.97648	4.08202
GO:0005737	cytoplasm	Cellular Component	1.25401e-18	2.37698e-15	ENSG00000100599	RIN3	1.08386	0.116184	0.0476808	0.284612	up	yes	7.01354	6.91876	6.61555	6.32181	6.35101	6.28513
GO:0005737	cytoplasm	Cellular Component	1.25401e-18	2.37698e-15	ENSG00000001631	KRIT1	0.958338	-0.0613938	0.047747	0.284826	down	yes	2.19399	2.12091	2.30174	2.32459	2.23627	2.34342
GO:0005737	cytoplasm	Cellular Component	1.25401e-18	2.37698e-15	ENSG00000158163	DZIP1L	1.15987	0.213963	0.0484225	0.287528	up	yes	1.81983	1.85034	1.97949	1.6783	1.62717	1.56548
GO:0005737	cytoplasm	Cellular Component	1.25401e-18	2.37698e-15	ENSG00000123815	COQ8B	0.948198	-0.0767392	0.0530612	0.307405	down	yes	2.78929	2.99205	2.66125	2.96374	3.0599	2.88019
GO:0005737	cytoplasm	Cellular Component	1.25401e-18	2.37698e-15	ENSG00000130779	CLIP1	0.973678	-0.0384826	0.0587807	0.330573	down	yes	4.67886	4.93739	4.75716	5.07811	4.9085	4.77536
GO:0005737	cytoplasm	Cellular Component	1.25401e-18	2.37698e-15	ENSG00000198911	SREBF2	1.06204	0.0868336	0.0598057	0.334274	up	yes	46.8663	47.4737	44.632	44.1176	43.6092	43.1274
GO:0005737	cytoplasm	Cellular Component	1.25401e-18	2.37698e-15	ENSG00000178498	DTX3	1.12512	0.17008	0.0672096	0.362995	up	yes	3.7132	3.86727	3.7695	3.19026	3.3129	3.58463
GO:0005737	cytoplasm	Cellular Component	1.25401e-18	2.37698e-15	ENSG00000170264	FAM161A	0.922643	-0.116155	0.0707266	0.375692	down	yes	2.21109	2.12078	2.22564	2.28451	2.30718	2.51561
GO:0005737	cytoplasm	Cellular Component	1.25401e-18	2.37698e-15	ENSG00000171428	NAT1	1.29598	0.374049	0.0712385	0.377229	up	yes	1.02334	0.86191	0.92942	0.877785	0.586776	0.707276
GO:0005737	cytoplasm	Cellular Component	1.25401e-18	2.37698e-15	ENSG00000147162	OGT	0.898594	-0.154258	0.0735333	0.385628	down	yes	11.1062	12.5767	13.686	12.6273	14.1109	14.8478
GO:0005737	cytoplasm	Cellular Component	1.25401e-18	2.37698e-15	ENSG00000069956	MAPK6	1.08209	0.113817	0.075376	0.391621	up	yes	7.63895	7.72128	7.5459	7.38426	6.86614	6.91808
GO:0005737	cytoplasm	Cellular Component	1.25401e-18	2.37698e-15	ENSG00000120699	EXOSC8	1.08793	0.121586	0.0808125	0.409924	up	yes	2.53074	2.55923	2.63833	2.44356	2.33528	2.32484
GO:0005737	cytoplasm	Cellular Component	1.25401e-18	2.37698e-15	ENSG00000183597	TANGO2	0.934866	-0.0971685	0.0834482	0.418424	down	yes	2.54529	2.24534	2.56411	2.73059	2.57189	2.56468
GO:0005737	cytoplasm	Cellular Component	1.25401e-18	2.37698e-15	ENSG00000132716	DCAF8	0.961825	-0.0561539	0.0863091	0.427735	down	yes	5.16989	4.93627	5.10609	5.47362	5.04026	5.30215
GO:0005737	cytoplasm	Cellular Component	1.25401e-18	2.37698e-15	ENSG00000185345	PRKN	0.703989	-0.506375	0.0910442	0.441693	down	yes	0.048387	0.0430839	0.0435496	0.0613204	0.0616281	0.0688451
GO:0005737	cytoplasm	Cellular Component	1.25401e-18	2.37698e-15	ENSG00000115392	FANCL	1.09204	0.127029	0.0943155	0.449353	up	yes	0.649112	0.670368	0.699694	0.612852	0.630291	0.605846
GO:0005737	cytoplasm	Cellular Component	1.25401e-18	2.37698e-15	ENSG00000149292	TTC12	0.876592	-0.190022	0.0950439	0.451733	down	yes	0.755487	0.844003	0.815655	0.998748	0.867036	0.889368
GO:0005737	cytoplasm	Cellular Component	1.25401e-18	2.37698e-15	ENSG00000174606	ANGEL2	0.955602	-0.0655186	0.0951324	0.451759	down	yes	2.97791	3.04611	2.9782	3.2232	3.06989	3.12739
GO:0005737	cytoplasm	Cellular Component	1.25401e-18	2.37698e-15	ENSG00000114062	UBE3A	0.974015	-0.0379835	0.0976929	0.459813	down	yes	2.70936	2.70387	2.69191	2.8057	2.8201	2.69556
GO:0005737	cytoplasm	Cellular Component	1.25401e-18	2.37698e-15	ENSG00000146067	FAM193B	1.11629	0.158709	0.0977237	0.459813	up	yes	5.99326	6.50773	7.24838	5.17401	6.13723	6.38076
GO:0005737	cytoplasm	Cellular Component	1.25401e-18	2.37698e-15	ENSG00000105792	CFAP69	0.882063	-0.181046	0.0997232	0.465213	down	yes	0.431118	0.46795	0.448455	0.48902	0.534034	0.50464
GO:0005737	cytoplasm	Cellular Component	1.25401e-18	2.37698e-15	ENSG00000123329	ARHGAP9	0.764071	-0.388221	0.0997752	0.465312	down	yes	0.275133	0.169148	0.284344	0.335316	0.289185	0.329108
GO:0005737	cytoplasm	Cellular Component	1.25401e-18	2.37698e-15	ENSG00000169914	OTUD3	1.13954	0.188457	0.100117	0.466501	up	yes	1.72435	1.74112	2.02468	1.46655	1.62384	1.72746
GO:0005737	cytoplasm	Cellular Component	1.25401e-18	2.37698e-15	ENSG00000241878	PISD	1.09819	0.135123	0.106468	0.487486	up	yes	5.95735	6.00819	5.50539	5.06507	5.20616	5.63765
GO:0005737	cytoplasm	Cellular Component	1.25401e-18	2.37698e-15	ENSG00000141503	MINK1	0.975598	-0.0356411	0.113117	0.504737	down	yes	8.7732	8.58493	8.27929	8.61834	8.59572	9.06462
GO:0005737	cytoplasm	Cellular Component	1.25401e-18	2.37698e-15	ENSG00000101004	NINL	1.19373	0.255478	0.114517	0.508622	up	yes	0.249289	0.320014	0.296661	0.234231	0.224107	0.267089
GO:0005737	cytoplasm	Cellular Component	1.25401e-18	2.37698e-15	ENSG00000177192	PUS1	0.957044	-0.0633429	0.118024	0.517879	down	yes	3.785	3.60399	3.88802	3.94131	3.90045	3.94141
GO:0005737	cytoplasm	Cellular Component	1.25401e-18	2.37698e-15	ENSG00000119801	YPEL5	1.06483	0.090621	0.118409	0.518901	up	yes	24.2407	25.0588	24.9246	24.1211	22.6375	22.9466
GO:0005737	cytoplasm	Cellular Component	1.25401e-18	2.37698e-15	ENSG00000100429	HDAC10	0.924144	-0.11381	0.12572	0.538475	down	yes	2.34847	2.7081	2.48675	2.50881	2.56232	3.09135
GO:0005737	cytoplasm	Cellular Component	1.25401e-18	2.37698e-15	ENSG00000185359	HGS	0.976212	-0.034734	0.131738	0.550969	down	yes	10.441	9.78029	10.9405	10.3606	11.1646	10.396
GO:0005737	cytoplasm	Cellular Component	1.25401e-18	2.37698e-15	ENSG00000116353	MECR	0.94601	-0.0800731	0.132055	0.551865	down	yes	5.54035	4.67176	4.97509	5.24308	5.42132	5.38955
GO:0005737	cytoplasm	Cellular Component	1.25401e-18	2.37698e-15	ENSG00000165568	AKR1E2	1.18219	0.241458	0.135605	0.560514	up	yes	1.81479	2.1224	2.20192	1.50679	1.77458	1.91164
GO:0005737	cytoplasm	Cellular Component	1.25401e-18	2.37698e-15	ENSG00000171453	POLR1C	0.951817	-0.0712442	0.13684	0.564372	down	yes	3.59785	3.65195	3.8033	4.15946	3.58641	3.86676
GO:0005737	cytoplasm	Cellular Component	1.25401e-18	2.37698e-15	ENSG00000108423	TUBD1	1.1522	0.20439	0.138901	0.570302	up	yes	2.64355	2.64234	2.56764	2.64151	1.9421	2.2325
GO:0005737	cytoplasm	Cellular Component	1.25401e-18	2.37698e-15	ENSG00000108242	CYP2C18	1.21481	0.280735	0.140651	0.57509	up	yes	1.62928	1.75766	1.66266	1.58886	1.06977	1.49805
GO:0005737	cytoplasm	Cellular Component	1.25401e-18	2.37698e-15	ENSG00000066427	ATXN3	1.09785	0.134681	0.143222	0.582086	up	yes	1.82057	1.69779	1.86127	1.61208	1.62489	1.66318
GO:0005737	cytoplasm	Cellular Component	1.25401e-18	2.37698e-15	ENSG00000120963	ZNF706	1.06713	0.0937294	0.148627	0.596258	up	yes	7.12355	7.06089	7.35907	6.84131	6.78195	6.5651
GO:0005737	cytoplasm	Cellular Component	1.25401e-18	2.37698e-15	ENSG00000116473	RAP1A	1.07407	0.103094	0.155458	0.60943	up	yes	9.20999	9.28488	9.57188	9.2248	8.71535	8.19096
GO:0005737	cytoplasm	Cellular Component	1.25401e-18	2.37698e-15	ENSG00000072756	TRNT1	0.95257	-0.0701027	0.160855	0.622271	down	yes	1.38499	1.27036	1.48666	1.52211	1.4197	1.40645
GO:0005737	cytoplasm	Cellular Component	1.25401e-18	2.37698e-15	ENSG00000159593	NAE1	0.981493	-0.0269508	0.168327	0.637738	down	yes	19.2055	18.6271	18.795	20.3059	18.1951	19.1943
GO:0005737	cytoplasm	Cellular Component	1.25401e-18	2.37698e-15	ENSG00000015133	CCDC88C	1.06647	0.0928465	0.170033	0.64107	up	yes	3.81802	3.84451	3.8437	3.49042	3.70832	3.59031
GO:0005737	cytoplasm	Cellular Component	1.25401e-18	2.37698e-15	ENSG00000106617	PRKAG2	1.08415	0.11656	0.171148	0.643355	up	yes	1.3409	1.27693	1.33712	1.2434	1.21573	1.18886
GO:0005737	cytoplasm	Cellular Component	1.25401e-18	2.37698e-15	ENSG00000132153	DHX30	1.06105	0.085497	0.171262	0.643355	up	yes	13.2868	12.3485	12.8913	12.1284	11.8299	12.3515
GO:0005737	cytoplasm	Cellular Component	1.25401e-18	2.37698e-15	ENSG00000042088	TDP1	0.968143	-0.0467086	0.17261	0.646584	down	yes	5.03837	4.69624	4.59007	4.92626	4.93626	4.93353
GO:0005737	cytoplasm	Cellular Component	1.25401e-18	2.37698e-15	ENSG00000126214	KLC1	1.05299	0.0744964	0.173299	0.648311	up	yes	6.31281	6.2404	6.16638	5.91561	5.95674	5.90515
GO:0005737	cytoplasm	Cellular Component	1.25401e-18	2.37698e-15	ENSG00000173517	PEAK1	0.962738	-0.0547854	0.175402	0.65187	down	yes	0.906589	0.870043	0.912822	0.896122	0.985338	0.912089
GO:0005737	cytoplasm	Cellular Component	1.25401e-18	2.37698e-15	ENSG00000206562	METTL6	0.962164	-0.0556453	0.181378	0.661905	down	yes	2.89255	2.75399	3.02106	3.07275	3.04147	2.89423
GO:0005737	cytoplasm	Cellular Component	1.25401e-18	2.37698e-15	ENSG00000100241	SBF1	1.04789	0.0674925	0.183516	0.666275	up	yes	10.8183	10.9788	10.9311	10.4341	10.2526	10.5457
GO:0005737	cytoplasm	Cellular Component	1.25401e-18	2.37698e-15	ENSG00000074964	ARHGEF10L	1.06269	0.0877216	0.192049	0.683809	up	yes	6.273	6.20521	6.36533	5.8351	6.04112	5.8557
GO:0005737	cytoplasm	Cellular Component	1.25401e-18	2.37698e-15	ENSG00000122481	RWDD3	0.944324	-0.0826465	0.193337	0.686113	down	yes	5.5795	6.0178	5.3471	5.96974	5.67996	6.29372
GO:0005737	cytoplasm	Cellular Component	1.25401e-18	2.37698e-15	ENSG00000094975	SUCO	1.07395	0.102923	0.193552	0.686414	up	yes	4.08524	4.29813	4.02177	4.00746	3.74224	3.80127
GO:0005737	cytoplasm	Cellular Component	1.25401e-18	2.37698e-15	ENSG00000080823	MOK	0.964241	-0.0525345	0.200669	0.697383	down	yes	1.89426	1.88837	1.93449	1.84327	2.05666	2.02922
GO:0005737	cytoplasm	Cellular Component	1.25401e-18	2.37698e-15	ENSG00000164683	HEY1	0.880086	-0.184283	0.2025	0.701433	down	yes	0.541074	0.516846	0.698609	0.708641	0.566883	0.720335
GO:0005737	cytoplasm	Cellular Component	1.25401e-18	2.37698e-15	ENSG00000102904	TSNAXIP1	0.796669	-0.327947	0.202591	0.7016	down	yes	0.204369	0.205089	0.168458	0.275201	0.2331	0.217113
GO:0005737	cytoplasm	Cellular Component	1.25401e-18	2.37698e-15	ENSG00000136425	CIB2	1.21179	0.277137	0.205382	0.706275	up	yes	0.994303	1.07889	0.939098	0.915902	0.709537	0.860385
GO:0005737	cytoplasm	Cellular Component	1.25401e-18	2.37698e-15	ENSG00000132639	SNAP25	1.0938	0.129348	0.208879	0.712781	up	yes	0.698601	0.736624	0.793799	0.683224	0.651669	0.702981
GO:0005737	cytoplasm	Cellular Component	1.25401e-18	2.37698e-15	ENSG00000213024	NUP62	1.05839	0.0818736	0.218893	0.730932	up	yes	18.7141	17.8143	17.4761	17.3471	17.3679	16.3101
GO:0005737	cytoplasm	Cellular Component	1.25401e-18	2.37698e-15	ENSG00000127124	HIVEP3	1.0838	0.116105	0.237189	0.759723	up	yes	1.59159	1.50134	1.41492	1.33438	1.47672	1.34818
GO:0005737	cytoplasm	Cellular Component	1.25401e-18	2.37698e-15	ENSG00000109685	NSD2	0.996719	-0.00474076	0.246197	0.772167	down	yes	11.1829	11.4444	10.928	11.5749	10.8398	11.2512
GO:0005737	cytoplasm	Cellular Component	1.25401e-18	2.37698e-15	ENSG00000253352	TUG1	0.995753	-0.00614078	0.247381	0.774554	down	yes	14.7977	15.5777	14.9008	15.1868	15.581	14.7015
GO:0005737	cytoplasm	Cellular Component	1.25401e-18	2.37698e-15	ENSG00000177595	PIDD1	0.966586	-0.0490301	0.254445	0.785094	down	yes	4.24296	4.32122	4.91547	4.24843	4.84598	4.85122
GO:0005737	cytoplasm	Cellular Component	1.25401e-18	2.37698e-15	ENSG00000138675	FGF5	1.46218	0.548119	0.255956	0.786496	up	yes	0.102294	0.0824601	0.0544861	0.0741623	0.0462287	0.0432281
GO:0005737	cytoplasm	Cellular Component	1.25401e-18	2.37698e-15	ENSG00000138347	MYPN	0.96253	-0.055097	0.255979	0.786496	down	yes	1.97549	1.88631	1.89488	2.15174	1.97123	1.8578
GO:0005737	cytoplasm	Cellular Component	1.25401e-18	2.37698e-15	ENSG00000137073	UBAP2	0.98552	-0.0210434	0.256896	0.787215	down	yes	3.87187	4.00849	4.00831	3.83774	4.21349	4.01213
GO:0005737	cytoplasm	Cellular Component	1.25401e-18	2.37698e-15	ENSG00000177479	ARIH2	0.989484	-0.0152518	0.258952	0.789929	down	yes	12.3278	11.7423	11.7621	12.6719	11.6804	11.8607
GO:0005737	cytoplasm	Cellular Component	1.25401e-18	2.37698e-15	ENSG00000172890	NADSYN1	0.979559	-0.0297961	0.268529	0.802206	down	yes	2.03299	2.15122	2.22263	2.09501	2.12576	2.31976
GO:0005737	cytoplasm	Cellular Component	1.25401e-18	2.37698e-15	ENSG00000163947	ARHGEF3	0.969329	-0.0449421	0.273821	0.809881	down	yes	3.45586	3.07081	3.26579	3.53724	3.22479	3.34028
GO:0005737	cytoplasm	Cellular Component	1.25401e-18	2.37698e-15	ENSG00000119782	FKBP1B	0.776029	-0.365818	0.279553	0.814963	down	yes	0.283779	0.354556	0.521392	0.526238	0.324922	0.643278
GO:0005737	cytoplasm	Cellular Component	1.25401e-18	2.37698e-15	ENSG00000196591	HDAC2	1.00008	0.00011052	0.289978	0.827507	up	yes	12.3239	12.13	12.2107	12.3654	11.8522	12.4441
GO:0005737	cytoplasm	Cellular Component	1.25401e-18	2.37698e-15	ENSG00000104133	SPG11	1.05823	0.0816528	0.306291	0.844027	up	yes	3.46296	3.53104	3.37528	3.40913	3.32866	3.06092
GO:0005737	cytoplasm	Cellular Component	1.25401e-18	2.37698e-15	ENSG00000105221	AKT2	0.996334	-0.00529931	0.317548	0.854715	down	yes	8.74273	8.45723	8.08179	8.43658	8.57956	8.35866
GO:0005737	cytoplasm	Cellular Component	1.25401e-18	2.37698e-15	ENSG00000089123	TASP1	1.09893	0.136093	0.325656	0.865416	up	yes	3.03987	3.4485	2.72303	2.83718	2.68169	2.86333
GO:0005737	cytoplasm	Cellular Component	1.25401e-18	2.37698e-15	ENSG00000179832	MROH1	1.0589	0.0825717	0.326599	0.866971	up	yes	2.70106	2.74778	2.74693	2.5413	2.61326	2.5853
GO:0005737	cytoplasm	Cellular Component	1.25401e-18	2.37698e-15	ENSG00000100697	DICER1	1.06002	0.0840906	0.341448	0.882483	up	yes	1.64671	1.73339	1.78125	1.65814	1.52339	1.68758
GO:0005737	cytoplasm	Cellular Component	1.25401e-18	2.37698e-15	ENSG00000120948	TARDBP	1.00103	0.00149155	0.34808	0.886964	up	yes	23.7398	23.6588	25.286	23.8225	24.3165	24.4704
GO:0005737	cytoplasm	Cellular Component	1.25401e-18	2.37698e-15	ENSG00000135315	CEP162	1.06986	0.0974259	0.348407	0.887207	up	yes	3.09109	3.01496	3.18459	2.8997	2.77513	3.00912
GO:0005737	cytoplasm	Cellular Component	1.25401e-18	2.37698e-15	ENSG00000123349	PFDN5	0.90768	-0.139745	0.350877	0.890158	down	yes	13.5045	11.7264	10.1232	12.9735	15.0786	10.8978
GO:0005737	cytoplasm	Cellular Component	1.25401e-18	2.37698e-15	ENSG00000162613	FUBP1	1.05064	0.0712747	0.356219	0.894378	up	yes	11.3889	11.7196	12.3939	10.7571	11.2919	11.7421
GO:0005737	cytoplasm	Cellular Component	1.25401e-18	2.37698e-15	ENSG00000198791	CNOT7	0.996538	-0.00500269	0.35633	0.894378	down	yes	6.8897	7.12762	7.2355	7.35203	6.76904	7.20558
GO:0005737	cytoplasm	Cellular Component	1.25401e-18	2.37698e-15	ENSG00000132669	RIN2	1.05657	0.0793948	0.360907	0.899836	up	yes	4.3962	4.76371	4.39857	4.3673	4.20795	4.25723
GO:0005737	cytoplasm	Cellular Component	1.25401e-18	2.37698e-15	ENSG00000172766	NAA16	1.08352	0.115729	0.363602	0.900853	up	yes	1.99112	2.061	1.82635	1.90053	1.86871	1.65609
GO:0005737	cytoplasm	Cellular Component	1.25401e-18	2.37698e-15	ENSG00000136267	DGKB	1.08763	0.121191	0.36361	0.900853	up	yes	0.913433	0.882948	0.928778	0.887265	0.858336	0.759987
GO:0005737	cytoplasm	Cellular Component	1.25401e-18	2.37698e-15	ENSG00000076984	MAP2K7	1.05238	0.0736595	0.36885	0.905601	up	yes	8.91021	8.82455	9.40952	8.52637	8.45659	8.8102
GO:0005737	cytoplasm	Cellular Component	1.25401e-18	2.37698e-15	ENSG00000158079	PTPDC1	1.06285	0.0879388	0.37237	0.906343	up	yes	2.93117	2.97076	3.01205	2.78257	2.79121	2.81307
GO:0005737	cytoplasm	Cellular Component	1.25401e-18	2.37698e-15	ENSG00000221926	TRIM16	0.987801	-0.017708	0.373503	0.906904	down	yes	14.8366	15.105	14.8208	15.7376	13.3503	16.2273
GO:0005737	cytoplasm	Cellular Component	1.25401e-18	2.37698e-15	ENSG00000145604	SKP2	0.998828	-0.00169219	0.375228	0.909084	down	yes	4.48279	4.6484	4.45642	4.59652	4.60655	4.4005
GO:0005737	cytoplasm	Cellular Component	1.25401e-18	2.37698e-15	ENSG00000100109	TFIP11	0.987778	-0.0177411	0.375992	0.910331	down	yes	7.05056	7.04603	6.54944	7.06792	7.22664	6.60693
GO:0005737	cytoplasm	Cellular Component	1.25401e-18	2.37698e-15	ENSG00000196290	NIF3L1	1.06043	0.0846452	0.378695	0.913092	up	yes	12.4083	11.5907	12.3362	11.2349	11.4221	11.6078
GO:0005737	cytoplasm	Cellular Component	1.25401e-18	2.37698e-15	ENSG00000005194	CIAPIN1	0.990235	-0.0141571	0.380431	0.914055	down	yes	16.6543	14.8354	15.2651	16.1209	15.6051	15.4899
GO:0005737	cytoplasm	Cellular Component	1.25401e-18	2.37698e-15	ENSG00000004700	RECQL	0.997044	-0.00427076	0.384597	0.918178	down	yes	20.9708	21.8177	20.4725	22.0239	20.3533	21.0714
GO:0005737	cytoplasm	Cellular Component	1.25401e-18	2.37698e-15	ENSG00000072518	MARK2	1.05064	0.0712747	0.385047	0.918712	up	yes	3.80577	3.7891	3.66991	3.50416	3.59403	3.6236
GO:0005737	cytoplasm	Cellular Component	1.25401e-18	2.37698e-15	ENSG00000143549	TPM3	1.03787	0.0536284	0.401949	0.925132	up	yes	17.5391	17.2909	17.1556	16.657	16.7306	16.701
GO:0005737	cytoplasm	Cellular Component	1.25401e-18	2.37698e-15	ENSG00000167967	E4F1	1.05166	0.0726729	0.427964	0.925132	up	yes	5.21925	5.15468	5.35447	4.81147	5.00979	5.13447
GO:0005737	cytoplasm	Cellular Component	1.25401e-18	2.37698e-15	ENSG00000138468	SENP7	1.06399	0.0894869	0.431219	0.925132	up	yes	2.84123	3.0344	2.96114	2.64224	2.99831	2.66476
GO:0005737	cytoplasm	Cellular Component	1.25401e-18	2.37698e-15	ENSG00000196642	RABL6	1.03901	0.0552139	0.4397	0.925132	up	yes	12.5875	12.4119	12.5064	11.938	12.0882	12.0713
GO:0005737	cytoplasm	Cellular Component	1.25401e-18	2.37698e-15	ENSG00000205531	NAP1L4	1.03721	0.0527034	0.466958	0.925132	up	yes	28.9402	29.4404	29.5518	28.7535	27.9036	28.121
GO:0005737	cytoplasm	Cellular Component	1.25401e-18	2.37698e-15	ENSG00000198908	GPRASP3	0.513548	-0.961429	0.489086	0.929567	down	yes	0.026307	0.486144	0.133496	0.606572	0.0195834	0.631656
GO:0005737	cytoplasm	Cellular Component	1.25401e-18	2.37698e-15	ENSG00000134909	ARHGAP32	0.997632	-0.00342034	0.504909	0.933176	down	yes	2.56098	2.60859	2.5639	2.48422	2.71868	2.54893
GO:0005737	cytoplasm	Cellular Component	1.25401e-18	2.37698e-15	ENSG00000137103	TMEM8B	0.98469	-0.0222588	0.505894	0.933176	down	yes	0.962071	0.963472	0.874511	0.911649	0.90509	1.02685
GO:0005737	cytoplasm	Cellular Component	1.25401e-18	2.37698e-15	ENSG00000088367	EPB41L1	0.999535	-0.000670455	0.51162	0.933176	down	yes	4.92105	4.88556	4.77319	5.02005	4.9963	4.57024
GO:0005737	cytoplasm	Cellular Component	1.25401e-18	2.37698e-15	ENSG00000204482	LST1	0.669098	-0.57971	0.52554	0.933176	down	yes	0.0293944	0.0162306	0.0493702	0.0381087	0.0581517	0.0457145
GO:0005737	cytoplasm	Cellular Component	1.25401e-18	2.37698e-15	ENSG00000135951	TSGA10	0.899032	-0.153556	0.529025	0.933176	down	yes	0.103746	0.16828	0.0927119	0.133001	0.148655	0.124044
GO:0005737	cytoplasm	Cellular Component	1.25401e-18	2.37698e-15	ENSG00000161265	U2AF1L4	0.965617	-0.0504771	0.531104	0.933176	down	yes	1.84053	1.92383	1.95691	2.06445	1.64231	2.21823
GO:0005737	cytoplasm	Cellular Component	1.25401e-18	2.37698e-15	ENSG00000080345	RIF1	1.04313	0.0609129	0.535241	0.933176	up	yes	2.79393	2.98049	2.92841	2.91105	2.74968	2.68229
GO:0005737	cytoplasm	Cellular Component	1.25401e-18	2.37698e-15	ENSG00000063978	RNF4	0.907189	-0.140525	0.538913	0.933176	down	yes	15.0956	8.21101	14.7396	14.259	13.9501	13.7294
GO:0005737	cytoplasm	Cellular Component	1.25401e-18	2.37698e-15	ENSG00000145348	TBCK	0.993048	-0.0100645	0.543658	0.933176	down	yes	1.88784	2.18296	2.21816	2.21809	2.03709	2.0778
GO:0005737	cytoplasm	Cellular Component	1.25401e-18	2.37698e-15	ENSG00000114805	PLCH1	0.959308	-0.0599333	0.576621	0.946951	down	yes	0.38056	0.383851	0.476458	0.440494	0.444226	0.408783
GO:0005737	cytoplasm	Cellular Component	1.25401e-18	2.37698e-15	ENSG00000149187	CELF1	1.00968	0.0138991	0.579032	0.948291	up	yes	9.18763	9.56721	9.67303	9.3527	9.29762	9.50498
GO:0005737	cytoplasm	Cellular Component	1.25401e-18	2.37698e-15	ENSG00000110497	AMBRA1	1.04216	0.0595761	0.581156	0.949671	up	yes	6.05068	5.8594	5.59335	5.42909	5.72122	5.64503
GO:0005737	cytoplasm	Cellular Component	1.25401e-18	2.37698e-15	ENSG00000152223	EPG5	0.996877	-0.00451262	0.596324	0.949671	down	yes	0.862826	0.891844	0.855547	0.839879	0.937527	0.840988
GO:0005737	cytoplasm	Cellular Component	1.25401e-18	2.37698e-15	ENSG00000196923	PDLIM7	1.03416	0.0484646	0.596898	0.949671	up	yes	31.5459	30.4217	30.9791	30.3053	29.6462	29.9248
GO:0005737	cytoplasm	Cellular Component	1.25401e-18	2.37698e-15	ENSG00000006025	OSBPL7	1.05016	0.0706153	0.603055	0.949671	up	yes	2.48329	2.62894	2.87375	2.48846	2.517	2.59905
GO:0005737	cytoplasm	Cellular Component	1.25401e-18	2.37698e-15	ENSG00000162148	SAXO4	0.944283	-0.0827088	0.611026	0.949671	down	yes	0.564313	0.596278	0.726176	0.538614	0.787972	0.671509
GO:0005737	cytoplasm	Cellular Component	1.25401e-18	2.37698e-15	ENSG00000134775	FHOD3	1.06134	0.0858877	0.616548	0.949671	up	yes	0.952027	1.06542	0.951667	0.84908	1.01023	0.938205
GO:0005737	cytoplasm	Cellular Component	1.25401e-18	2.37698e-15	ENSG00000185133	INPP5J	0.989262	-0.0155761	0.625904	0.949671	down	yes	1.72504	1.63812	1.6501	1.67216	1.66738	1.72813
GO:0005737	cytoplasm	Cellular Component	1.25401e-18	2.37698e-15	ENSG00000107614	TRDMT1	0.998028	-0.00284716	0.636398	0.949671	down	yes	1.03772	1.11423	0.987244	1.04274	1.0745	1.02816
GO:0005737	cytoplasm	Cellular Component	1.25401e-18	2.37698e-15	ENSG00000129158	SERGEF	1.00146	0.00210242	0.657036	0.949671	up	yes	5.11852	5.15198	5.15861	5.10822	5.29512	5.0033
GO:0005737	cytoplasm	Cellular Component	1.25401e-18	2.37698e-15	ENSG00000259316	ENSG00000259316	1.54011	0.623035	0.66015	0.950249	up	yes	0.305509	0.0508064	0.0798794	0.0431106	0.00667221	0.23344
GO:0005737	cytoplasm	Cellular Component	1.25401e-18	2.37698e-15	ENSG00000197343	ZNF655	1.00743	0.0106822	0.661109	0.951154	up	yes	6.07817	6.47092	6.97719	6.45765	6.48033	6.44425
GO:0005737	cytoplasm	Cellular Component	1.25401e-18	2.37698e-15	ENSG00000136098	NEK3	1.05489	0.0770879	0.676309	0.959036	up	yes	1.64343	1.7946	1.66611	1.72672	1.50334	1.60851
GO:0005737	cytoplasm	Cellular Component	1.25401e-18	2.37698e-15	ENSG00000204599	TRIM39	1.04699	0.0662537	0.679373	0.960588	up	yes	3.01348	3.48008	3.52706	3.22377	3.19995	3.14713
GO:0005737	cytoplasm	Cellular Component	1.25401e-18	2.37698e-15	ENSG00000114346	ECT2	1.03266	0.0463691	0.67976	0.960807	up	yes	16.867	17.1132	16.7229	16.6809	15.9872	16.4313
GO:0005737	cytoplasm	Cellular Component	1.25401e-18	2.37698e-15	ENSG00000091592	NLRP1	1.0428	0.060464	0.685953	0.96378	up	yes	1.02166	1.18444	1.18585	1.00925	1.0956	1.14789
GO:0005737	cytoplasm	Cellular Component	1.25401e-18	2.37698e-15	ENSG00000132600	PRMT7	1.0376	0.0532536	0.697278	0.96637	up	yes	2.13441	2.25507	2.25121	2.041	2.16916	2.18988
GO:0005737	cytoplasm	Cellular Component	1.25401e-18	2.37698e-15	ENSG00000159648	SPMIP8	0.89517	-0.159767	0.705179	0.968797	down	yes	0.064146	0.0876197	0.11636	0.134814	0.0649595	0.0997515
GO:0005737	cytoplasm	Cellular Component	1.25401e-18	2.37698e-15	ENSG00000110274	CEP164	1.03991	0.0564589	0.738285	0.981219	up	yes	1.32636	1.27726	1.44121	1.31504	1.24452	1.33004
GO:0005737	cytoplasm	Cellular Component	1.25401e-18	2.37698e-15	ENSG00000176261	ZBTB8OS	1.04667	0.0658097	0.744716	0.981219	up	yes	3.12724	3.27168	3.16855	3.40987	2.54741	3.18356
GO:0005737	cytoplasm	Cellular Component	1.25401e-18	2.37698e-15	ENSG00000063176	SPHK2	1.00533	0.00767516	0.745736	0.981219	up	yes	2.9578	3.07947	2.70631	2.81103	2.98725	2.8989
GO:0005737	cytoplasm	Cellular Component	1.25401e-18	2.37698e-15	ENSG00000162779	AXDND1	1.15295	0.205324	0.750322	0.981219	up	yes	0.0636116	0.0497904	0.0630928	0.0739925	0.0372012	0.041888
GO:0005737	cytoplasm	Cellular Component	1.25401e-18	2.37698e-15	ENSG00000181404	WASHC1	1.04258	0.0601649	0.765367	0.981219	up	yes	3.57316	3.62414	3.34686	3.2728	3.57164	3.26905
GO:0005737	cytoplasm	Cellular Component	1.25401e-18	2.37698e-15	ENSG00000203780	FANK1	0.980105	-0.0289922	0.768356	0.981219	down	yes	0.722145	0.679388	0.889225	0.816655	0.906859	0.613744
GO:0005737	cytoplasm	Cellular Component	1.25401e-18	2.37698e-15	ENSG00000125744	RTN2	1.04008	0.0566961	0.773185	0.981219	up	yes	3.81155	3.44209	3.54063	3.32836	3.52468	3.52525
GO:0005737	cytoplasm	Cellular Component	1.25401e-18	2.37698e-15	ENSG00000111596	CNOT2	1.03097	0.0439962	0.775166	0.981219	up	yes	3.50504	3.62587	3.6185	3.56556	3.38098	3.48
GO:0005737	cytoplasm	Cellular Component	1.25401e-18	2.37698e-15	ENSG00000204842	ATXN2	1.01452	0.0207958	0.7893	0.981219	up	yes	3.23075	3.24685	3.16184	3.18166	3.14845	3.17139
GO:0005737	cytoplasm	Cellular Component	1.25401e-18	2.37698e-15	ENSG00000125967	NECAB3	1.01196	0.0171514	0.796051	0.981219	up	yes	7.48293	7.07658	7.49153	7.00684	7.17411	7.60948
GO:0005737	cytoplasm	Cellular Component	1.25401e-18	2.37698e-15	ENSG00000104497	SNX16	1.00894	0.0128425	0.809684	0.981219	up	yes	2.90622	2.91694	3.17085	3.17309	2.81923	2.92198
GO:0005737	cytoplasm	Cellular Component	1.25401e-18	2.37698e-15	ENSG00000142675	CNKSR1	1.0598	0.0837967	0.827574	0.981219	up	yes	0.443795	0.632704	0.67125	0.477515	0.627788	0.543821
GO:0005737	cytoplasm	Cellular Component	1.25401e-18	2.37698e-15	ENSG00000119242	CCDC92	1.01363	0.0195335	0.833098	0.981219	up	yes	3.37438	3.10752	3.3464	3.22209	3.27726	3.19677
GO:0005737	cytoplasm	Cellular Component	1.25401e-18	2.37698e-15	ENSG00000173588	CEP83	1.01064	0.0152658	0.834591	0.981219	up	yes	1.68178	1.78478	1.72979	1.72072	1.61402	1.80691
GO:0005737	cytoplasm	Cellular Component	1.25401e-18	2.37698e-15	ENSG00000140650	PMM2	1.01516	0.0217056	0.835502	0.981219	up	yes	3.20989	3.29169	3.2305	3.31162	3.10958	3.16555
GO:0005737	cytoplasm	Cellular Component	1.25401e-18	2.37698e-15	ENSG00000105982	RNF32	1.04758	0.0670618	0.841711	0.98187	up	yes	0.55008	0.608092	0.624782	0.505838	0.562747	0.633388
GO:0005737	cytoplasm	Cellular Component	1.25401e-18	2.37698e-15	ENSG00000121957	GPSM2	1.01692	0.0242079	0.859905	0.988239	up	yes	2.59753	2.64625	2.81598	2.66335	2.54973	2.71257
GO:0005737	cytoplasm	Cellular Component	1.25401e-18	2.37698e-15	ENSG00000161048	NAPEPLD	1.01201	0.0172209	0.877158	0.991839	up	yes	1.39866	1.35371	1.38142	1.42598	1.34743	1.31133
GO:0005737	cytoplasm	Cellular Component	1.25401e-18	2.37698e-15	ENSG00000122966	CIT	1.01794	0.02565	0.879344	0.992655	up	yes	1.74136	1.85039	1.77164	1.68635	1.81693	1.7656
GO:0005737	cytoplasm	Cellular Component	1.25401e-18	2.37698e-15	ENSG00000196792	STRN3	1.0297	0.0422213	0.882118	0.993363	up	yes	4.55728	3.94877	4.41378	4.34559	4.00107	4.20053
GO:0005737	cytoplasm	Cellular Component	1.25401e-18	2.37698e-15	ENSG00000184007	PTP4A2	1.01963	0.0280393	0.896188	0.995867	up	yes	33.2831	34.1093	32.7692	33.7081	32.6024	31.9232
GO:0005737	cytoplasm	Cellular Component	1.25401e-18	2.37698e-15	ENSG00000184056	VPS33B	1.06927	0.0966276	0.901626	0.996749	up	yes	1.19865	1.17331	2.40069	2.24956	1.2612	0.952703
GO:0005737	cytoplasm	Cellular Component	1.25401e-18	2.37698e-15	ENSG00000153094	BCL2L11	1.01442	0.0206525	0.903713	0.996814	up	yes	1.29733	1.18673	1.2376	1.10122	1.27671	1.29083
GO:0005737	cytoplasm	Cellular Component	1.25401e-18	2.37698e-15	ENSG00000105479	ODAD1	1.04472	0.063112	0.905651	0.99711	up	yes	0.136381	0.322935	0.168541	0.172843	0.247639	0.1805
GO:0005737	cytoplasm	Cellular Component	1.25401e-18	2.37698e-15	ENSG00000154310	TNIK	1.01801	0.0257459	0.911265	0.997817	up	yes	1.62886	1.83803	1.81309	1.79175	1.68289	1.71195
GO:0005737	cytoplasm	Cellular Component	1.25401e-18	2.37698e-15	ENSG00000142252	GEMIN7	1.01609	0.0230233	0.919974	0.997897	up	yes	6.92436	6.66461	6.6282	6.13535	6.70255	7.0592
GO:0005737	cytoplasm	Cellular Component	1.25401e-18	2.37698e-15	ENSG00000164609	SLU7	1.02557	0.0364302	0.929155	0.997897	up	yes	8.82659	9.21314	9.28015	8.89934	9.10469	8.63462
GO:0005737	cytoplasm	Cellular Component	1.25401e-18	2.37698e-15	ENSG00000175224	ATG13	1.02489	0.0354702	0.939449	0.997897	up	yes	11.5857	11.6697	10.492	11.6659	10.376	10.8858
GO:0005737	cytoplasm	Cellular Component	1.25401e-18	2.37698e-15	ENSG00000112290	WASF1	1.02005	0.0286354	0.941936	0.997897	up	yes	16.6096	16.0683	16.2282	15.9459	16.0149	15.9841
GO:0005737	cytoplasm	Cellular Component	1.25401e-18	2.37698e-15	ENSG00000108523	RNF167	1.02072	0.0295819	0.955793	0.997897	up	yes	29.9612	28.4377	29.5174	28.577	28.1061	29.449
GO:0005737	cytoplasm	Cellular Component	1.25401e-18	2.37698e-15	ENSG00000131089	ARHGEF9	1.01945	0.0277952	0.963585	0.997897	up	yes	0.926368	1.05762	0.864857	0.988252	0.958201	0.848032
GO:0005737	cytoplasm	Cellular Component	1.25401e-18	2.37698e-15	ENSG00000168090	COPS6	1.02284	0.0325794	0.983102	0.997897	up	yes	29.0154	27.3463	27.7774	27.0602	26.8526	28.3475
GO:0005737	cytoplasm	Cellular Component	1.25401e-18	2.37698e-15	ENSG00000114796	KLHL24	1.02166	0.030918	0.983512	0.997897	up	yes	4.1492	4.52907	4.27478	4.43557	4.02069	4.22216
GO:0005737	cytoplasm	Cellular Component	1.25401e-18	2.37698e-15	ENSG00000130783	CCDC62	1.00763	0.0109651	0.984938	0.997897	up	yes	0.108592	0.0500678	0.127381	0.0661581	0.120821	0.0968964
GO:0005737	cytoplasm	Cellular Component	1.25401e-18	2.37698e-15	ENSG00000162004	CCDC78	1.02605	0.0371031	0.985024	0.997897	up	yes	0.926896	0.822355	0.875568	0.731805	0.85088	0.975489
GO:0005737	cytoplasm	Cellular Component	1.25401e-18	2.37698e-15	ENSG00000111254	AKAP3	1.01568	0.0224447	0.991913	0.998454	up	yes	0.37417	0.319881	0.300916	0.349021	0.333148	0.297439
GO:0005634	nucleus	Cellular Component	5.39778e-18	6.821e-15	ENSG00000135114	OASL	7.98556	2.99739	0	0	up	yes	14.1949	14.5122	14.339	1.91564	1.86186	1.613
GO:0005634	nucleus	Cellular Component	5.39778e-18	6.821e-15	ENSG00000157601	MX1	45.5881	5.51058	0	0	up	yes	33.9555	33.3532	33.3075	0.714799	0.746843	0.745433
GO:0005634	nucleus	Cellular Component	5.39778e-18	6.821e-15	ENSG00000188313	PLSCR1	4.15819	2.05596	0	0	up	yes	72.4615	73.7772	75.1266	18.1661	16.9167	18.1532
GO:0005634	nucleus	Cellular Component	5.39778e-18	6.821e-15	ENSG00000132274	TRIM22	9.391	3.23128	0	0	up	yes	7.98529	8.25334	8.1106	0.872438	0.820107	0.900281
GO:0005634	nucleus	Cellular Component	5.39778e-18	6.821e-15	ENSG00000163565	IFI16	1.79179	0.841398	5.99679e-135	2.49773e-132	up	yes	51.3754	52.5515	50.4326	29.9628	27.9006	28.285
GO:0005634	nucleus	Cellular Component	5.39778e-18	6.821e-15	ENSG00000010030	ETV7	4.18215	2.06425	8.77066e-37	1.236e-34	up	yes	2.10995	2.38946	2.14594	0.585842	0.522256	0.480881
GO:0005634	nucleus	Cellular Component	5.39778e-18	6.821e-15	ENSG00000133101	CCNA1	1.94089	0.956716	1.1006e-34	1.47875e-32	up	yes	7.41903	7.60833	7.76869	3.87693	4.00516	3.86309
GO:0005634	nucleus	Cellular Component	5.39778e-18	6.821e-15	ENSG00000166598	HSP90B1	1.22669	0.294767	8.8359e-30	1.02864e-27	up	yes	146.385	154.748	151.937	123.509	120.66	125.175
GO:0005634	nucleus	Cellular Component	5.39778e-18	6.821e-15	ENSG00000115677	HDLBP	0.849216	-0.235796	7.76105e-29	8.7105e-27	down	yes	51.7173	52.2673	50.4	61.2483	60.4997	60.0485
GO:0005634	nucleus	Cellular Component	5.39778e-18	6.821e-15	ENSG00000100867	DHRS2	1.86118	0.896215	8.34626e-23	7.46701e-21	up	yes	1.57566	1.61822	1.58175	0.869369	0.854305	0.842248
GO:0005634	nucleus	Cellular Component	5.39778e-18	6.821e-15	ENSG00000198755	RPL10A	0.844065	-0.244574	1.95286e-22	1.71843e-20	down	yes	288.339	283.702	276.781	339.176	325.277	341.185
GO:0005634	nucleus	Cellular Component	5.39778e-18	6.821e-15	ENSG00000182979	MTA1	0.840152	-0.251277	4.23317e-21	3.51851e-19	down	yes	18.5546	18.3942	18.9616	21.8608	22.1169	22.5701
GO:0005634	nucleus	Cellular Component	5.39778e-18	6.821e-15	ENSG00000113328	CCNG1	0.824222	-0.278895	5.1692e-21	4.26812e-19	down	yes	44.2451	45.4869	43.3618	54.5874	52.0523	54.8383
GO:0005634	nucleus	Cellular Component	5.39778e-18	6.821e-15	ENSG00000215021	PHB2	0.830983	-0.267108	1.81883e-20	1.46625e-18	down	yes	64.272	59.9072	61.139	75.1486	73.3534	74.5087
GO:0005634	nucleus	Cellular Component	5.39778e-18	6.821e-15	ENSG00000062485	CS	0.837133	-0.256472	2.00681e-20	1.61432e-18	down	yes	34.8805	33.4038	33.2108	40.9206	40.6325	39.6884
GO:0005634	nucleus	Cellular Component	5.39778e-18	6.821e-15	ENSG00000118985	ELL2	1.26367	0.337618	3.45239e-20	2.7303e-18	up	yes	21.1422	22.8161	22.0904	17.4289	17.7393	17.0991
GO:0005634	nucleus	Cellular Component	5.39778e-18	6.821e-15	ENSG00000119487	MAPKAP1	0.782113	-0.354551	3.87135e-20	3.03601e-18	down	yes	15.9352	15.212	14.535	20.2322	18.9251	19.2513
GO:0005634	nucleus	Cellular Component	5.39778e-18	6.821e-15	ENSG00000112159	MDN1	0.802485	-0.317453	6.59302e-18	4.49357e-16	down	yes	1.54655	1.57929	1.62911	1.93781	2.02581	1.96167
GO:0005634	nucleus	Cellular Component	5.39778e-18	6.821e-15	ENSG00000114416	FXR1	0.881049	-0.182706	1.96935e-13	1.01966e-11	down	yes	14.6837	14.6911	14.6431	16.8246	16.9375	16.1987
GO:0005634	nucleus	Cellular Component	5.39778e-18	6.821e-15	ENSG00000104529	EEF1D	0.883277	-0.179061	4.00482e-13	1.999e-11	down	yes	24.8395	24.201	24.0453	27.0034	27.728	28.0125
GO:0005634	nucleus	Cellular Component	5.39778e-18	6.821e-15	ENSG00000048828	FAM120A	0.90474	-0.144425	2.45745e-12	1.14863e-10	down	yes	35.6481	36.3653	35.4597	40.0538	39.457	39.2782
GO:0005634	nucleus	Cellular Component	5.39778e-18	6.821e-15	ENSG00000087053	MTMR2	0.85639	-0.22366	2.5186e-12	1.17428e-10	down	yes	7.32273	7.17241	7.04176	8.561	8.48802	8.09944
GO:0005634	nucleus	Cellular Component	5.39778e-18	6.821e-15	ENSG00000143458	GABPB2	0.688548	-0.538371	1.32718e-09	4.70678e-08	down	yes	0.756494	0.791861	0.720127	1.13442	1.07931	1.08086
GO:0005634	nucleus	Cellular Component	5.39778e-18	6.821e-15	ENSG00000069275	NUCKS1	0.913873	-0.129935	1.41522e-09	5.00008e-08	down	yes	48.2082	48.9715	47.6837	54.2293	51.8993	52.3873
GO:0005634	nucleus	Cellular Component	5.39778e-18	6.821e-15	ENSG00000118058	KMT2A	0.871652	-0.198176	1.01724e-08	3.28161e-07	down	yes	3.58469	3.8016	3.8704	4.29603	4.52666	4.0915
GO:0005634	nucleus	Cellular Component	5.39778e-18	6.821e-15	ENSG00000177565	TBL1XR1	0.905391	-0.143387	1.27164e-08	4.03288e-07	down	yes	17.2534	18.0355	17.6166	20.1789	19.3691	18.8859
GO:0005634	nucleus	Cellular Component	5.39778e-18	6.821e-15	ENSG00000122512	PMS2	0.850387	-0.233808	2.39615e-08	7.34442e-07	down	yes	2.84525	2.9556	2.98952	3.50084	3.40088	3.43519
GO:0005634	nucleus	Cellular Component	5.39778e-18	6.821e-15	ENSG00000111424	VDR	0.843076	-0.246266	1.74832e-07	4.81539e-06	down	yes	5.99228	5.95322	6.18418	7.21669	7.52135	6.76617
GO:0005634	nucleus	Cellular Component	5.39778e-18	6.821e-15	ENSG00000111247	RAD51AP1	1.2814	0.357719	2.12082e-07	5.77769e-06	up	yes	9.54855	10.6077	10.2875	7.85638	7.68752	8.21438
GO:0005634	nucleus	Cellular Component	5.39778e-18	6.821e-15	ENSG00000134759	ELP2	0.870348	-0.200336	3.51078e-07	9.2225e-06	down	yes	4.49861	4.56189	4.4289	5.39572	5.15162	4.95151
GO:0005634	nucleus	Cellular Component	5.39778e-18	6.821e-15	ENSG00000141376	BCAS3	0.80782	-0.307895	1.27225e-06	3.03963e-05	down	yes	2.11894	1.9183	1.80758	2.57433	2.26551	2.39546
GO:0005634	nucleus	Cellular Component	5.39778e-18	6.821e-15	ENSG00000183495	EP400	0.900677	-0.150919	2.24643e-06	5.13475e-05	down	yes	5.76015	5.94378	5.93066	6.55219	6.8338	6.19328
GO:0005634	nucleus	Cellular Component	5.39778e-18	6.821e-15	ENSG00000163629	PTPN13	0.90375	-0.146004	3.96386e-06	8.64393e-05	down	yes	8.09548	8.4009	8.48456	9.43307	9.37479	8.83355
GO:0005634	nucleus	Cellular Component	5.39778e-18	6.821e-15	ENSG00000198677	SKIC3	0.931643	-0.102151	6.03007e-06	0.000127277	down	yes	4.50291	4.68143	4.67763	5.00113	4.95542	4.9225
GO:0005634	nucleus	Cellular Component	5.39778e-18	6.821e-15	ENSG00000050426	LETMD1	0.909899	-0.136221	1.10624e-05	0.000220812	down	yes	9.75633	10.3517	10.2422	11.0929	11.1085	11.1543
GO:0005634	nucleus	Cellular Component	5.39778e-18	6.821e-15	ENSG00000157014	TATDN2	1.1757	0.233521	1.15184e-05	0.000228576	up	yes	9.87168	10.1078	9.8341	8.82479	8.44731	8.086
GO:0005634	nucleus	Cellular Component	5.39778e-18	6.821e-15	ENSG00000108312	UBTF	0.924072	-0.113923	1.41765e-05	0.000275587	down	yes	15.1225	15.017	14.9922	16.6179	15.7915	16.4305
GO:0005634	nucleus	Cellular Component	5.39778e-18	6.821e-15	ENSG00000168385	SEPTIN2	0.937552	-0.0930301	1.65594e-05	0.000318331	down	yes	45.0097	44.136	43.714	48.658	45.9683	47.083
GO:0005634	nucleus	Cellular Component	5.39778e-18	6.821e-15	ENSG00000151725	CENPU	1.19419	0.256032	2.25339e-05	0.000419833	up	yes	9.72237	9.68224	9.54125	8.28836	8.17047	7.78008
GO:0005634	nucleus	Cellular Component	5.39778e-18	6.821e-15	ENSG00000169189	NSMCE1	0.890913	-0.166644	2.36745e-05	0.000439556	down	yes	10.8353	10.8371	10.9893	11.9863	11.9112	12.7634
GO:0005634	nucleus	Cellular Component	5.39778e-18	6.821e-15	ENSG00000078804	TP53INP2	0.843817	-0.244998	3.79358e-05	0.000678464	down	yes	8.37882	7.43236	7.09258	9.375	9.18111	8.58693
GO:0005634	nucleus	Cellular Component	5.39778e-18	6.821e-15	ENSG00000134897	BIVM	0.898744	-0.154019	9.08462e-05	0.0014884	down	yes	4.40287	4.68046	4.54181	5.02513	4.96982	5.16525
GO:0005634	nucleus	Cellular Component	5.39778e-18	6.821e-15	ENSG00000134982	APC	0.869681	-0.201441	9.34375e-05	0.00152155	down	yes	1.75659	1.74752	1.7876	2.15849	1.95411	1.97205
GO:0005634	nucleus	Cellular Component	5.39778e-18	6.821e-15	ENSG00000170364	SETMAR	0.772179	-0.372993	0.000155046	0.00239969	down	yes	1.63694	1.69213	1.65055	2.24232	2.13343	2.07304
GO:0005634	nucleus	Cellular Component	5.39778e-18	6.821e-15	ENSG00000171469	ZNF561	0.875282	-0.19218	0.000161265	0.00248059	down	yes	3.73028	4.02827	3.81195	4.26177	4.61424	4.34315
GO:0005634	nucleus	Cellular Component	5.39778e-18	6.821e-15	ENSG00000163517	HDAC11	1.23488	0.304376	0.000328444	0.00469568	up	yes	3.50847	3.84363	3.5989	2.73274	3.15723	2.97807
GO:0005634	nucleus	Cellular Component	5.39778e-18	6.821e-15	ENSG00000165868	HSPA12A	0.858402	-0.220274	0.000393944	0.00552878	down	yes	0.606004	0.625293	0.621983	0.707847	0.724101	0.727041
GO:0005634	nucleus	Cellular Component	5.39778e-18	6.821e-15	ENSG00000151612	ZNF827	0.874843	-0.192905	0.000505053	0.00689706	down	yes	1.16867	1.12768	1.22316	1.31881	1.42532	1.27888
GO:0005634	nucleus	Cellular Component	5.39778e-18	6.821e-15	ENSG00000278023	RDM1	1.43214	0.518174	0.000543613	0.00734338	up	yes	2.47648	2.22083	2.5629	1.71058	1.54489	1.814
GO:0005634	nucleus	Cellular Component	5.39778e-18	6.821e-15	ENSG00000121067	SPOP	1.13697	0.1852	0.000668576	0.0088403	up	yes	6.47107	6.54321	6.678	5.70701	5.85582	5.75706
GO:0005634	nucleus	Cellular Component	5.39778e-18	6.821e-15	ENSG00000103194	USP10	1.10266	0.140982	0.000683001	0.00900245	up	yes	24.9835	24.6388	25.0727	22.724	22.957	22.06
GO:0005634	nucleus	Cellular Component	5.39778e-18	6.821e-15	ENSG00000087586	AURKA	1.11858	0.161672	0.000904546	0.0113708	up	yes	26.8582	26.1396	27.5284	24.3972	23.298	24.2944
GO:0005634	nucleus	Cellular Component	5.39778e-18	6.821e-15	ENSG00000183207	RUVBL2	0.94834	-0.0765235	0.00105432	0.0129539	down	yes	46.8041	44.8704	46.0886	49.8021	47.0822	48.3833
GO:0005634	nucleus	Cellular Component	5.39778e-18	6.821e-15	ENSG00000147905	ZCCHC7	0.915644	-0.127141	0.00118454	0.0143516	down	yes	7.65572	7.82542	7.75102	8.51027	8.32988	8.53233
GO:0005634	nucleus	Cellular Component	5.39778e-18	6.821e-15	ENSG00000164081	TEX264	1.12529	0.170294	0.00175449	0.0201005	up	yes	8.59123	8.49254	8.34404	7.46828	7.44631	7.68212
GO:0005634	nucleus	Cellular Component	5.39778e-18	6.821e-15	ENSG00000160685	ZBTB7B	1.12059	0.164259	0.00181471	0.0207018	up	yes	12.6687	13.1364	12.9532	11.149	11.6723	11.766
GO:0005634	nucleus	Cellular Component	5.39778e-18	6.821e-15	ENSG00000065526	SPEN	1.11448	0.156374	0.00193034	0.0217954	up	yes	7.55007	7.68595	7.26862	6.89698	6.90864	6.38729
GO:0005634	nucleus	Cellular Component	5.39778e-18	6.821e-15	ENSG00000064012	CASP8	1.10518	0.144277	0.00195847	0.0220533	up	yes	10.1725	10.455	10.1736	9.22643	9.39779	9.24558
GO:0005634	nucleus	Cellular Component	5.39778e-18	6.821e-15	ENSG00000114670	NEK11	0.773399	-0.370715	0.00217788	0.0241681	down	yes	0.688089	0.842369	0.856571	0.977589	1.03247	1.07636
GO:0005634	nucleus	Cellular Component	5.39778e-18	6.821e-15	ENSG00000061656	SPAG4	1.18424	0.243962	0.00235674	0.0258539	up	yes	10.1457	11.9656	11.0274	8.8217	9.45915	9.70221
GO:0005634	nucleus	Cellular Component	5.39778e-18	6.821e-15	ENSG00000005302	MSL3	0.920314	-0.119802	0.00235806	0.0258539	down	yes	3.57069	3.3969	3.45619	3.73316	3.77032	3.82286
GO:0005634	nucleus	Cellular Component	5.39778e-18	6.821e-15	ENSG00000116044	NFE2L2	0.947248	-0.0781858	0.00243608	0.0265574	down	yes	8.96404	9.31538	8.79522	9.90414	9.16645	9.51183
GO:0005634	nucleus	Cellular Component	5.39778e-18	6.821e-15	ENSG00000138592	USP8	0.919211	-0.121532	0.00287134	0.0306216	down	yes	2.47067	2.48961	2.33684	2.8081	2.62512	2.50524
GO:0005634	nucleus	Cellular Component	5.39778e-18	6.821e-15	ENSG00000131018	SYNE1	0.878739	-0.186494	0.00348977	0.0360776	down	yes	0.347816	0.362694	0.334326	0.400367	0.422563	0.366087
GO:0005634	nucleus	Cellular Component	5.39778e-18	6.821e-15	ENSG00000101040	ZMYND8	1.0878	0.12141	0.00449142	0.0444941	up	yes	17.6935	18.2877	18.4723	16.2658	16.9693	16.8233
GO:0005634	nucleus	Cellular Component	5.39778e-18	6.821e-15	ENSG00000140992	PDPK1	0.942486	-0.0854567	0.0045444	0.0449121	down	yes	4.65493	4.63721	4.57517	4.98258	4.84657	4.8844
GO:0005634	nucleus	Cellular Component	5.39778e-18	6.821e-15	ENSG00000065882	TBC1D1	0.947393	-0.0779657	0.00492487	0.0480014	down	yes	7.30832	7.0199	7.22005	7.41684	7.66338	7.6646
GO:0005634	nucleus	Cellular Component	5.39778e-18	6.821e-15	ENSG00000102038	SMARCA1	0.942375	-0.0856268	0.00537174	0.0516307	down	yes	15.3732	15.0642	16.0857	17.1178	16.1349	16.1153
GO:0005634	nucleus	Cellular Component	5.39778e-18	6.821e-15	ENSG00000157020	SEC13	1.08615	0.11922	0.006625	0.0615476	up	yes	24.7916	25.7367	24.6783	22.8275	22.791	23.6231
GO:0005634	nucleus	Cellular Component	5.39778e-18	6.821e-15	ENSG00000123411	IKZF4	0.869231	-0.202188	0.00664553	0.0617078	down	yes	1.3071	1.29703	1.27028	1.46954	1.47648	1.51126
GO:0005634	nucleus	Cellular Component	5.39778e-18	6.821e-15	ENSG00000148516	ZEB1	0.933811	-0.0987972	0.00702557	0.0644228	down	yes	4.11594	4.42403	4.16286	4.49994	4.50202	4.60125
GO:0005634	nucleus	Cellular Component	5.39778e-18	6.821e-15	ENSG00000071282	LMCD1	0.87474	-0.193074	0.00771661	0.0695348	down	yes	1.15057	1.32546	1.29737	1.47689	1.36211	1.47474
GO:0005634	nucleus	Cellular Component	5.39778e-18	6.821e-15	ENSG00000145734	BDP1	1.12414	0.168826	0.0083728	0.0745163	up	yes	4.48123	5.09574	5.1148	4.27673	4.53272	4.25985
GO:0005634	nucleus	Cellular Component	5.39778e-18	6.821e-15	ENSG00000110075	PPP6R3	0.95004	-0.0739405	0.00878429	0.0773885	down	yes	9.86982	9.55078	9.80063	10.6746	10.2247	9.85863
GO:0005634	nucleus	Cellular Component	5.39778e-18	6.821e-15	ENSG00000290315	ENSG00000290315	0.677038	-0.562692	0.0088224	0.0776148	down	yes	25.7908	18.6636	23.4335	38.3739	36.6787	25.2194
GO:0005634	nucleus	Cellular Component	5.39778e-18	6.821e-15	ENSG00000177842	ZNF620	1.34783	0.430643	0.0108411	0.0913441	up	yes	1.01626	0.851006	0.973739	0.676463	0.678986	0.752384
GO:0005634	nucleus	Cellular Component	5.39778e-18	6.821e-15	ENSG00000186230	ZNF749	0.814016	-0.296871	0.0113911	0.0950379	down	yes	0.979647	0.893294	0.975142	1.17662	1.04125	1.28094
GO:0005634	nucleus	Cellular Component	5.39778e-18	6.821e-15	ENSG00000139697	SBNO1	0.955566	-0.0655728	0.0124743	0.102357	down	yes	5.03164	4.96714	5.05829	5.22284	5.25362	5.28077
GO:0005634	nucleus	Cellular Component	5.39778e-18	6.821e-15	ENSG00000158402	CDC25C	1.15798	0.211615	0.0142766	0.113815	up	yes	4.47462	4.26536	4.45997	3.83529	3.76172	3.80207
GO:0005634	nucleus	Cellular Component	5.39778e-18	6.821e-15	ENSG00000154556	SORBS2	0.935288	-0.0965169	0.0146118	0.115703	down	yes	1.23576	1.24631	1.16876	1.31368	1.29656	1.29318
GO:0005634	nucleus	Cellular Component	5.39778e-18	6.821e-15	ENSG00000053254	FOXN3	0.933536	-0.0992228	0.0150953	0.118754	down	yes	3.2185	3.21646	3.12211	3.53738	3.49155	3.20857
GO:0005634	nucleus	Cellular Component	5.39778e-18	6.821e-15	ENSG00000166801	FAM111A	1.09805	0.134941	0.0155394	0.121458	up	yes	8.61676	8.99358	8.89868	7.69968	8.29396	8.1483
GO:0005634	nucleus	Cellular Component	5.39778e-18	6.821e-15	ENSG00000100142	POLR2F	1.13622	0.184238	0.0185542	0.140182	up	yes	3.48893	3.27961	3.65065	3.12389	2.91866	3.12753
GO:0005634	nucleus	Cellular Component	5.39778e-18	6.821e-15	ENSG00000173402	DAG1	0.96571	-0.0503378	0.0187024	0.14092	down	yes	52.359	49.1468	49.6933	54.6117	50.8554	51.1006
GO:0005634	nucleus	Cellular Component	5.39778e-18	6.821e-15	ENSG00000243156	MICAL3	1.39127	0.476398	0.019792	0.147646	up	yes	3.99437	3.80794	2.61946	2.38441	2.42003	2.68642
GO:0005634	nucleus	Cellular Component	5.39778e-18	6.821e-15	ENSG00000141552	ANAPC11	1.12828	0.174129	0.0201191	0.149818	up	yes	9.73231	8.55537	9.40729	7.78428	8.22779	8.53404
GO:0005634	nucleus	Cellular Component	5.39778e-18	6.821e-15	ENSG00000093009	CDC45	1.11995	0.163433	0.0218238	0.159534	up	yes	11.3905	10.8546	11.6298	10.4366	9.48424	10.326
GO:0005634	nucleus	Cellular Component	5.39778e-18	6.821e-15	ENSG00000111752	PHC1	0.92876	-0.106623	0.0231259	0.167032	down	yes	9.22951	8.37418	8.04076	8.61344	9.12528	9.87279
GO:0005634	nucleus	Cellular Component	5.39778e-18	6.821e-15	ENSG00000166435	XRRA1	0.935574	-0.0960766	0.0236203	0.169558	down	yes	3.0107	3.30374	3.23833	3.25422	3.4913	3.46509
GO:0005634	nucleus	Cellular Component	5.39778e-18	6.821e-15	ENSG00000072736	NFATC3	1.10545	0.144635	0.0248964	0.176155	up	yes	3.98099	4.24454	4.16629	3.74852	3.81872	3.6425
GO:0005634	nucleus	Cellular Component	5.39778e-18	6.821e-15	ENSG00000132912	DCTN4	0.958058	-0.0618148	0.0251124	0.177348	down	yes	12.2815	13.0225	12.0916	13.0083	12.5186	13.5058
GO:0005634	nucleus	Cellular Component	5.39778e-18	6.821e-15	ENSG00000149262	INTS4	0.940314	-0.088785	0.0255877	0.18006	down	yes	2.10423	2.07803	2.06759	2.16389	2.23037	2.25229
GO:0005634	nucleus	Cellular Component	5.39778e-18	6.821e-15	ENSG00000105662	CRTC1	0.906261	-0.142002	0.0260887	0.182933	down	yes	2.43137	2.17578	2.54538	2.66504	2.73346	2.49386
GO:0005634	nucleus	Cellular Component	5.39778e-18	6.821e-15	ENSG00000113360	DROSHA	0.962394	-0.0553001	0.0265563	0.185345	down	yes	11.5179	10.9802	11.1539	11.7339	11.2501	11.9829
GO:0005634	nucleus	Cellular Component	5.39778e-18	6.821e-15	ENSG00000188321	ZNF559	0.877418	-0.188664	0.0275158	0.190587	down	yes	1.09418	1.16672	1.09526	1.1694	1.37173	1.28392
GO:0005634	nucleus	Cellular Component	5.39778e-18	6.821e-15	ENSG00000137497	NUMA1	0.977566	-0.0327335	0.0278427	0.192424	down	yes	21.2691	22.6194	21.8427	22.6435	22.9319	21.6642
GO:0005634	nucleus	Cellular Component	5.39778e-18	6.821e-15	ENSG00000188243	COMMD6	0.841391	-0.249152	0.0307914	0.207785	down	yes	3.19926	2.8856	3.09114	3.28287	4.55948	3.06339
GO:0005634	nucleus	Cellular Component	5.39778e-18	6.821e-15	ENSG00000104365	IKBKB	0.945011	-0.0815966	0.0316601	0.212386	down	yes	5.8457	5.44977	6.3505	6.25016	5.95684	6.46577
GO:0005634	nucleus	Cellular Component	5.39778e-18	6.821e-15	ENSG00000240303	ACAD11	0.953173	-0.0691895	0.0327324	0.217916	down	yes	6.7785	7.08136	7.16172	7.29068	7.30651	7.45712
GO:0005634	nucleus	Cellular Component	5.39778e-18	6.821e-15	ENSG00000140367	UBE2Q2	0.938727	-0.091223	0.0335246	0.221445	down	yes	9.10067	9.6884	8.90017	10.399	9.20179	9.89579
GO:0005634	nucleus	Cellular Component	5.39778e-18	6.821e-15	ENSG00000132436	FIGNL1	1.154	0.206642	0.0340376	0.224044	up	yes	2.71435	3.1828	2.88694	2.57193	2.43064	2.6093
GO:0005634	nucleus	Cellular Component	5.39778e-18	6.821e-15	ENSG00000087088	BAX	1.09469	0.130521	0.0366546	0.235886	up	yes	15.3654	15.7244	15.2364	14.1523	13.7573	14.4094
GO:0005634	nucleus	Cellular Component	5.39778e-18	6.821e-15	ENSG00000037474	NSUN2	0.96378	-0.0532235	0.0370685	0.237449	down	yes	16.4495	15.3569	16.2514	17.1514	16.5094	16.2032
GO:0005634	nucleus	Cellular Component	5.39778e-18	6.821e-15	ENSG00000126456	IRF3	1.08867	0.122561	0.0396544	0.249469	up	yes	16.9367	16.2819	17.0901	14.7409	15.5157	15.9548
GO:0005634	nucleus	Cellular Component	5.39778e-18	6.821e-15	ENSG00000268606	MAGEA2	0.966607	-0.0489981	0.04042	0.25291	down	yes	31.6563	32.2372	31.9755	34.4438	32.7528	31.9844
GO:0005634	nucleus	Cellular Component	5.39778e-18	6.821e-15	ENSG00000127804	METTL16	0.931128	-0.102948	0.0455767	0.275207	down	yes	1.91346	1.82319	1.91203	2.06182	1.95865	2.04602
GO:0005634	nucleus	Cellular Component	5.39778e-18	6.821e-15	ENSG00000101003	GINS1	1.09584	0.132031	0.0475698	0.284316	up	yes	4.56756	4.4081	4.45847	4.20076	3.97648	4.08202
GO:0005634	nucleus	Cellular Component	5.39778e-18	6.821e-15	ENSG00000105677	TMEM147	1.09881	0.135936	0.0525824	0.305266	up	yes	26.9125	25.0006	25.0507	24.7439	22.2682	23.031
GO:0005634	nucleus	Cellular Component	5.39778e-18	6.821e-15	ENSG00000175029	CTBP2	1.07096	0.0988987	0.0554028	0.316686	up	yes	8.94823	9.32998	8.98726	8.31288	8.69759	8.44853
GO:0005634	nucleus	Cellular Component	5.39778e-18	6.821e-15	ENSG00000186376	ZNF75D	1.138	0.186498	0.056018	0.319084	up	yes	1.69002	1.86123	1.83629	1.56854	1.60512	1.56057
GO:0005634	nucleus	Cellular Component	5.39778e-18	6.821e-15	ENSG00000130779	CLIP1	0.973678	-0.0384826	0.0587807	0.330573	down	yes	4.67886	4.93739	4.75716	5.07811	4.9085	4.77536
GO:0005634	nucleus	Cellular Component	5.39778e-18	6.821e-15	ENSG00000198911	SREBF2	1.06204	0.0868336	0.0598057	0.334274	up	yes	46.8663	47.4737	44.632	44.1176	43.6092	43.1274
GO:0005634	nucleus	Cellular Component	5.39778e-18	6.821e-15	ENSG00000049167	ERCC8	0.925421	-0.111818	0.0680131	0.366103	down	yes	0.954586	0.890134	0.790441	1.00915	0.878965	0.959412
GO:0005634	nucleus	Cellular Component	5.39778e-18	6.821e-15	ENSG00000105486	LIG1	1.09176	0.126649	0.0680257	0.366118	up	yes	4.08875	3.83258	3.94038	3.63035	3.44426	3.79019
GO:0005634	nucleus	Cellular Component	5.39778e-18	6.821e-15	ENSG00000008083	JARID2	0.946942	-0.0786521	0.0694549	0.370723	down	yes	4.1987	3.94698	3.89126	4.25478	4.09111	4.36549
GO:0005634	nucleus	Cellular Component	5.39778e-18	6.821e-15	ENSG00000104047	DTWD1	1.15719	0.21062	0.0709294	0.376289	up	yes	0.816839	0.957184	0.927646	0.842434	0.673622	0.818633
GO:0005634	nucleus	Cellular Component	5.39778e-18	6.821e-15	ENSG00000104320	NBN	1.07503	0.10438	0.0724763	0.381286	up	yes	3.29842	3.33426	3.37594	3.00467	3.18949	3.11591
GO:0005634	nucleus	Cellular Component	5.39778e-18	6.821e-15	ENSG00000147162	OGT	0.898594	-0.154258	0.0735333	0.385628	down	yes	11.1062	12.5767	13.686	12.6273	14.1109	14.8478
GO:0005634	nucleus	Cellular Component	5.39778e-18	6.821e-15	ENSG00000069956	MAPK6	1.08209	0.113817	0.075376	0.391621	up	yes	7.63895	7.72128	7.5459	7.38426	6.86614	6.91808
GO:0005634	nucleus	Cellular Component	5.39778e-18	6.821e-15	ENSG00000166169	POLL	0.957938	-0.0619954	0.0757177	0.392461	down	yes	7.48296	7.77498	7.86512	7.7619	8.61679	7.75966
GO:0005634	nucleus	Cellular Component	5.39778e-18	6.821e-15	ENSG00000120699	EXOSC8	1.08793	0.121586	0.0808125	0.409924	up	yes	2.53074	2.55923	2.63833	2.44356	2.33528	2.32484
GO:0005634	nucleus	Cellular Component	5.39778e-18	6.821e-15	ENSG00000135363	LMO2	1.22207	0.289325	0.0833609	0.418294	up	yes	1.2371	1.25138	1.12666	0.976319	0.989865	0.992027
GO:0005634	nucleus	Cellular Component	5.39778e-18	6.821e-15	ENSG00000131778	CHD1L	0.962972	-0.0544341	0.0844435	0.421779	down	yes	7.74204	7.61462	7.83296	7.91698	8.25757	7.90676
GO:0005634	nucleus	Cellular Component	5.39778e-18	6.821e-15	ENSG00000198000	NOL8	0.959854	-0.0591126	0.0857209	0.425889	down	yes	3.36025	3.48032	3.57006	3.69291	3.61584	3.53729
GO:0005634	nucleus	Cellular Component	5.39778e-18	6.821e-15	ENSG00000132716	DCAF8	0.961825	-0.0561539	0.0863091	0.427735	down	yes	5.16989	4.93627	5.10609	5.47362	5.04026	5.30215
GO:0005634	nucleus	Cellular Component	5.39778e-18	6.821e-15	ENSG00000206559	ZCWPW2	0.725881	-0.462194	0.0894543	0.436625	down	yes	0.169073	0.141053	0.172582	0.266258	0.191607	0.207132
GO:0005634	nucleus	Cellular Component	5.39778e-18	6.821e-15	ENSG00000185345	PRKN	0.703989	-0.506375	0.0910442	0.441693	down	yes	0.048387	0.0430839	0.0435496	0.0613204	0.0616281	0.0688451
GO:0005634	nucleus	Cellular Component	5.39778e-18	6.821e-15	ENSG00000115392	FANCL	1.09204	0.127029	0.0943155	0.449353	up	yes	0.649112	0.670368	0.699694	0.612852	0.630291	0.605846
GO:0005634	nucleus	Cellular Component	5.39778e-18	6.821e-15	ENSG00000198860	TSEN15	0.952698	-0.0699094	0.0948684	0.451127	down	yes	4.47556	4.00767	4.12949	4.60388	4.06748	4.56758
GO:0005634	nucleus	Cellular Component	5.39778e-18	6.821e-15	ENSG00000114062	UBE3A	0.974015	-0.0379835	0.0976929	0.459813	down	yes	2.70936	2.70387	2.69191	2.8057	2.8201	2.69556
GO:0005634	nucleus	Cellular Component	5.39778e-18	6.821e-15	ENSG00000146067	FAM193B	1.11629	0.158709	0.0977237	0.459813	up	yes	5.99326	6.50773	7.24838	5.17401	6.13723	6.38076
GO:0005634	nucleus	Cellular Component	5.39778e-18	6.821e-15	ENSG00000169914	OTUD3	1.13954	0.188457	0.100117	0.466501	up	yes	1.72435	1.74112	2.02468	1.46655	1.62384	1.72746
GO:0005634	nucleus	Cellular Component	5.39778e-18	6.821e-15	ENSG00000241878	PISD	1.09819	0.135123	0.106468	0.487486	up	yes	5.95735	6.00819	5.50539	5.06507	5.20616	5.63765
GO:0005634	nucleus	Cellular Component	5.39778e-18	6.821e-15	ENSG00000177192	PUS1	0.957044	-0.0633429	0.118024	0.517879	down	yes	3.785	3.60399	3.88802	3.94131	3.90045	3.94141
GO:0005634	nucleus	Cellular Component	5.39778e-18	6.821e-15	ENSG00000119801	YPEL5	1.06483	0.090621	0.118409	0.518901	up	yes	24.2407	25.0588	24.9246	24.1211	22.6375	22.9466
GO:0005634	nucleus	Cellular Component	5.39778e-18	6.821e-15	ENSG00000131375	CAPN7	0.967094	-0.0482722	0.119227	0.52072	down	yes	7.49992	7.35754	7.68062	8.231	7.40811	7.66585
GO:0005634	nucleus	Cellular Component	5.39778e-18	6.821e-15	ENSG00000125846	ZNF133	1.10597	0.145309	0.122408	0.529615	up	yes	2.95826	3.40206	3.26982	2.83208	3.00641	2.86894
GO:0005634	nucleus	Cellular Component	5.39778e-18	6.821e-15	ENSG00000100429	HDAC10	0.924144	-0.11381	0.12572	0.538475	down	yes	2.34847	2.7081	2.48675	2.50881	2.56232	3.09135
GO:0005634	nucleus	Cellular Component	5.39778e-18	6.821e-15	ENSG00000116353	MECR	0.94601	-0.0800731	0.132055	0.551865	down	yes	5.54035	4.67176	4.97509	5.24308	5.42132	5.38955
GO:0005634	nucleus	Cellular Component	5.39778e-18	6.821e-15	ENSG00000124787	RPP40	0.897757	-0.155603	0.133168	0.554783	down	yes	2.91339	2.35509	2.89467	2.92943	2.95533	3.20806
GO:0005634	nucleus	Cellular Component	5.39778e-18	6.821e-15	ENSG00000171453	POLR1C	0.951817	-0.0712442	0.13684	0.564372	down	yes	3.59785	3.65195	3.8033	4.15946	3.58641	3.86676
GO:0005634	nucleus	Cellular Component	5.39778e-18	6.821e-15	ENSG00000197037	ZSCAN25	0.938512	-0.0915533	0.138164	0.568042	down	yes	2.36954	2.1	2.03336	2.26436	2.22193	2.44266
GO:0005634	nucleus	Cellular Component	5.39778e-18	6.821e-15	ENSG00000108423	TUBD1	1.1522	0.20439	0.138901	0.570302	up	yes	2.64355	2.64234	2.56764	2.64151	1.9421	2.2325
GO:0005634	nucleus	Cellular Component	5.39778e-18	6.821e-15	ENSG00000066427	ATXN3	1.09785	0.134681	0.143222	0.582086	up	yes	1.82057	1.69779	1.86127	1.61208	1.62489	1.66318
GO:0005634	nucleus	Cellular Component	5.39778e-18	6.821e-15	ENSG00000162086	ZNF75A	0.932456	-0.100893	0.144747	0.58634	down	yes	1.15161	1.27732	1.15388	1.31999	1.1999	1.32245
GO:0005634	nucleus	Cellular Component	5.39778e-18	6.821e-15	ENSG00000089775	ZBTB25	1.08571	0.118645	0.145207	0.587442	up	yes	2.18536	2.30691	2.46118	2.13081	2.08033	2.19335
GO:0005634	nucleus	Cellular Component	5.39778e-18	6.821e-15	ENSG00000120963	ZNF706	1.06713	0.0937294	0.148627	0.596258	up	yes	7.12355	7.06089	7.35907	6.84131	6.78195	6.5651
GO:0005634	nucleus	Cellular Component	5.39778e-18	6.821e-15	ENSG00000129173	E2F8	1.11452	0.156423	0.15141	0.601249	up	yes	2.70908	2.56494	2.71146	2.43202	2.26498	2.46796
GO:0005634	nucleus	Cellular Component	5.39778e-18	6.821e-15	ENSG00000162194	LBHD1	0.957815	-0.0621807	0.152628	0.60341	down	yes	5.87071	5.94213	6.21141	6.6502	5.81528	6.35261
GO:0005634	nucleus	Cellular Component	5.39778e-18	6.821e-15	ENSG00000084676	NCOA1	0.963721	-0.0533126	0.15284	0.603711	down	yes	3.04892	2.97199	3.09551	3.34672	3.11794	2.99494
GO:0005634	nucleus	Cellular Component	5.39778e-18	6.821e-15	ENSG00000072756	TRNT1	0.95257	-0.0701027	0.160855	0.622271	down	yes	1.38499	1.27036	1.48666	1.52211	1.4197	1.40645
GO:0005634	nucleus	Cellular Component	5.39778e-18	6.821e-15	ENSG00000085185	BCORL1	0.963827	-0.0531543	0.165856	0.632739	down	yes	3.10758	2.91322	2.96306	3.05959	3.0249	3.23654
GO:0005634	nucleus	Cellular Component	5.39778e-18	6.821e-15	ENSG00000159593	NAE1	0.981493	-0.0269508	0.168327	0.637738	down	yes	19.2055	18.6271	18.795	20.3059	18.1951	19.1943
GO:0005634	nucleus	Cellular Component	5.39778e-18	6.821e-15	ENSG00000106617	PRKAG2	1.08415	0.11656	0.171148	0.643355	up	yes	1.3409	1.27693	1.33712	1.2434	1.21573	1.18886
GO:0005634	nucleus	Cellular Component	5.39778e-18	6.821e-15	ENSG00000132153	DHX30	1.06105	0.085497	0.171262	0.643355	up	yes	13.2868	12.3485	12.8913	12.1284	11.8299	12.3515
GO:0005634	nucleus	Cellular Component	5.39778e-18	6.821e-15	ENSG00000042088	TDP1	0.968143	-0.0467086	0.17261	0.646584	down	yes	5.03837	4.69624	4.59007	4.92626	4.93626	4.93353
GO:0005634	nucleus	Cellular Component	5.39778e-18	6.821e-15	ENSG00000010803	SCMH1	1.07102	0.098982	0.179548	0.658307	up	yes	10.5237	10.7888	9.86783	9.82537	9.34636	9.94115
GO:0005634	nucleus	Cellular Component	5.39778e-18	6.821e-15	ENSG00000206562	METTL6	0.962164	-0.0556453	0.181378	0.661905	down	yes	2.89255	2.75399	3.02106	3.07275	3.04147	2.89423
GO:0005634	nucleus	Cellular Component	5.39778e-18	6.821e-15	ENSG00000213096	ZNF254	1.14358	0.193551	0.189782	0.679415	up	yes	0.816585	0.968103	0.959686	0.753771	0.737974	0.908074
GO:0005634	nucleus	Cellular Component	5.39778e-18	6.821e-15	ENSG00000007866	TEAD3	1.06741	0.0941105	0.191931	0.683649	up	yes	16.5615	15.401	15.8641	14.666	14.8632	15.2771
GO:0005634	nucleus	Cellular Component	5.39778e-18	6.821e-15	ENSG00000122481	RWDD3	0.944324	-0.0826465	0.193337	0.686113	down	yes	5.5795	6.0178	5.3471	5.96974	5.67996	6.29372
GO:0005634	nucleus	Cellular Component	5.39778e-18	6.821e-15	ENSG00000080823	MOK	0.964241	-0.0525345	0.200669	0.697383	down	yes	1.89426	1.88837	1.93449	1.84327	2.05666	2.02922
GO:0005634	nucleus	Cellular Component	5.39778e-18	6.821e-15	ENSG00000164683	HEY1	0.880086	-0.184283	0.2025	0.701433	down	yes	0.541074	0.516846	0.698609	0.708641	0.566883	0.720335
GO:0005634	nucleus	Cellular Component	5.39778e-18	6.821e-15	ENSG00000160953	PWWP3A	0.979862	-0.0293497	0.203826	0.703619	down	yes	4.24456	4.26851	4.60395	4.49576	4.54076	4.35009
GO:0005634	nucleus	Cellular Component	5.39778e-18	6.821e-15	ENSG00000105136	ZNF419	0.929368	-0.105678	0.206426	0.70791	down	yes	0.76485	0.710847	0.733756	0.77354	0.769781	0.83405
GO:0005634	nucleus	Cellular Component	5.39778e-18	6.821e-15	ENSG00000170802	FOXN2	1.08931	0.12342	0.21388	0.722344	up	yes	3.67901	4.024	3.57907	3.21653	3.66955	3.47097
GO:0005634	nucleus	Cellular Component	5.39778e-18	6.821e-15	ENSG00000213024	NUP62	1.05839	0.0818736	0.218893	0.730932	up	yes	18.7141	17.8143	17.4761	17.3471	17.3679	16.3101
GO:0005634	nucleus	Cellular Component	5.39778e-18	6.821e-15	ENSG00000167840	ZNF232	1.14983	0.201423	0.219213	0.731302	up	yes	1.22663	1.11768	1.16745	0.952287	1.09257	1.00929
GO:0005634	nucleus	Cellular Component	5.39778e-18	6.821e-15	ENSG00000132950	ZMYM5	0.937048	-0.0938047	0.222319	0.736597	down	yes	1.76553	1.76222	1.896	2.0642	1.85125	1.87268
GO:0005634	nucleus	Cellular Component	5.39778e-18	6.821e-15	ENSG00000167491	GATAD2A	1.05376	0.075544	0.228645	0.74646	up	yes	14.0021	13.3729	13.7515	13.2217	12.6807	13.126
GO:0005634	nucleus	Cellular Component	5.39778e-18	6.821e-15	ENSG00000127124	HIVEP3	1.0838	0.116105	0.237189	0.759723	up	yes	1.59159	1.50134	1.41492	1.33438	1.47672	1.34818
GO:0005634	nucleus	Cellular Component	5.39778e-18	6.821e-15	ENSG00000109685	NSD2	0.996719	-0.00474076	0.246197	0.772167	down	yes	11.1829	11.4444	10.928	11.5749	10.8398	11.2512
GO:0005634	nucleus	Cellular Component	5.39778e-18	6.821e-15	ENSG00000253352	TUG1	0.995753	-0.00614078	0.247381	0.774554	down	yes	14.7977	15.5777	14.9008	15.1868	15.581	14.7015
GO:0005634	nucleus	Cellular Component	5.39778e-18	6.821e-15	ENSG00000177595	PIDD1	0.966586	-0.0490301	0.254445	0.785094	down	yes	4.24296	4.32122	4.91547	4.24843	4.84598	4.85122
GO:0005634	nucleus	Cellular Component	5.39778e-18	6.821e-15	ENSG00000138347	MYPN	0.96253	-0.055097	0.255979	0.786496	down	yes	1.97549	1.88631	1.89488	2.15174	1.97123	1.8578
GO:0005634	nucleus	Cellular Component	5.39778e-18	6.821e-15	ENSG00000137073	UBAP2	0.98552	-0.0210434	0.256896	0.787215	down	yes	3.87187	4.00849	4.00831	3.83774	4.21349	4.01213
GO:0005634	nucleus	Cellular Component	5.39778e-18	6.821e-15	ENSG00000177479	ARIH2	0.989484	-0.0152518	0.258952	0.789929	down	yes	12.3278	11.7423	11.7621	12.6719	11.6804	11.8607
GO:0005634	nucleus	Cellular Component	5.39778e-18	6.821e-15	ENSG00000138658	ZGRF1	1.08166	0.113246	0.260759	0.793051	up	yes	1.79427	1.85316	1.90213	1.61468	1.72146	1.79445
GO:0005634	nucleus	Cellular Component	5.39778e-18	6.821e-15	ENSG00000104325	DECR1	0.989854	-0.014712	0.263398	0.795252	down	yes	11.7161	11.6074	11.4716	11.9976	11.806	11.3481
GO:0005634	nucleus	Cellular Component	5.39778e-18	6.821e-15	ENSG00000033030	ZCCHC8	1.06982	0.0973679	0.27172	0.806595	up	yes	3.14128	2.966	3.108	3.00207	2.8813	2.7305
GO:0005634	nucleus	Cellular Component	5.39778e-18	6.821e-15	ENSG00000170949	ZNF160	1.06733	0.0940034	0.273504	0.809334	up	yes	3.34569	3.60312	3.52164	3.19021	3.41438	3.20538
GO:0005634	nucleus	Cellular Component	5.39778e-18	6.821e-15	ENSG00000119725	ZNF410	1.07517	0.104569	0.282882	0.817841	up	yes	7.9997	6.59176	7.49781	7.38056	6.44094	6.72334
GO:0005634	nucleus	Cellular Component	5.39778e-18	6.821e-15	ENSG00000196591	HDAC2	1.00008	0.00011052	0.289978	0.827507	up	yes	12.3239	12.13	12.2107	12.3654	11.8522	12.4441
GO:0005634	nucleus	Cellular Component	5.39778e-18	6.821e-15	ENSG00000183305	MAGEA2B	1.05032	0.0708248	0.291876	0.830395	up	yes	32.7343	33.1664	32.1952	31.3952	30.3421	31.6593
GO:0005634	nucleus	Cellular Component	5.39778e-18	6.821e-15	ENSG00000104133	SPG11	1.05823	0.0816528	0.306291	0.844027	up	yes	3.46296	3.53104	3.37528	3.40913	3.32866	3.06092
GO:0005634	nucleus	Cellular Component	5.39778e-18	6.821e-15	ENSG00000105221	AKT2	0.996334	-0.00529931	0.317548	0.854715	down	yes	8.74273	8.45723	8.08179	8.43658	8.57956	8.35866
GO:0005634	nucleus	Cellular Component	5.39778e-18	6.821e-15	ENSG00000160961	ZNF333	0.950778	-0.0728201	0.322915	0.861859	down	yes	0.575042	0.602021	0.582749	0.637622	0.565154	0.648142
GO:0005634	nucleus	Cellular Component	5.39778e-18	6.821e-15	ENSG00000100697	DICER1	1.06002	0.0840906	0.341448	0.882483	up	yes	1.64671	1.73339	1.78125	1.65814	1.52339	1.68758
GO:0005634	nucleus	Cellular Component	5.39778e-18	6.821e-15	ENSG00000183621	ZNF438	0.972013	-0.0409519	0.34379	0.884232	down	yes	3.07871	2.95157	2.91819	3.06756	3.17088	2.96767
GO:0005634	nucleus	Cellular Component	5.39778e-18	6.821e-15	ENSG00000120948	TARDBP	1.00103	0.00149155	0.34808	0.886964	up	yes	23.7398	23.6588	25.286	23.8225	24.3165	24.4704
GO:0005634	nucleus	Cellular Component	5.39778e-18	6.821e-15	ENSG00000135315	CEP162	1.06986	0.0974259	0.348407	0.887207	up	yes	3.09109	3.01496	3.18459	2.8997	2.77513	3.00912
GO:0005634	nucleus	Cellular Component	5.39778e-18	6.821e-15	ENSG00000123349	PFDN5	0.90768	-0.139745	0.350877	0.890158	down	yes	13.5045	11.7264	10.1232	12.9735	15.0786	10.8978
GO:0005634	nucleus	Cellular Component	5.39778e-18	6.821e-15	ENSG00000162613	FUBP1	1.05064	0.0712747	0.356219	0.894378	up	yes	11.3889	11.7196	12.3939	10.7571	11.2919	11.7421
GO:0005634	nucleus	Cellular Component	5.39778e-18	6.821e-15	ENSG00000198791	CNOT7	0.996538	-0.00500269	0.35633	0.894378	down	yes	6.8897	7.12762	7.2355	7.35203	6.76904	7.20558
GO:0005634	nucleus	Cellular Component	5.39778e-18	6.821e-15	ENSG00000172766	NAA16	1.08352	0.115729	0.363602	0.900853	up	yes	1.99112	2.061	1.82635	1.90053	1.86871	1.65609
GO:0005634	nucleus	Cellular Component	5.39778e-18	6.821e-15	ENSG00000076984	MAP2K7	1.05238	0.0736595	0.36885	0.905601	up	yes	8.91021	8.82455	9.40952	8.52637	8.45659	8.8102
GO:0005634	nucleus	Cellular Component	5.39778e-18	6.821e-15	ENSG00000134668	SPOCD1	1.08304	0.115084	0.370689	0.906343	up	yes	1.81642	1.77082	1.93912	1.72411	1.8692	1.50934
GO:0005634	nucleus	Cellular Component	5.39778e-18	6.821e-15	ENSG00000145604	SKP2	0.998828	-0.00169219	0.375228	0.909084	down	yes	4.48279	4.6484	4.45642	4.59652	4.60655	4.4005
GO:0005634	nucleus	Cellular Component	5.39778e-18	6.821e-15	ENSG00000100109	TFIP11	0.987778	-0.0177411	0.375992	0.910331	down	yes	7.05056	7.04603	6.54944	7.06792	7.22664	6.60693
GO:0005634	nucleus	Cellular Component	5.39778e-18	6.821e-15	ENSG00000196290	NIF3L1	1.06043	0.0846452	0.378695	0.913092	up	yes	12.4083	11.5907	12.3362	11.2349	11.4221	11.6078
GO:0005634	nucleus	Cellular Component	5.39778e-18	6.821e-15	ENSG00000005194	CIAPIN1	0.990235	-0.0141571	0.380431	0.914055	down	yes	16.6543	14.8354	15.2651	16.1209	15.6051	15.4899
GO:0005634	nucleus	Cellular Component	5.39778e-18	6.821e-15	ENSG00000004700	RECQL	0.997044	-0.00427076	0.384597	0.918178	down	yes	20.9708	21.8177	20.4725	22.0239	20.3533	21.0714
GO:0005634	nucleus	Cellular Component	5.39778e-18	6.821e-15	ENSG00000178971	CTC1	0.973677	-0.0384853	0.388726	0.922232	down	yes	1.48126	1.33421	1.62321	1.57284	1.46707	1.51876
GO:0005634	nucleus	Cellular Component	5.39778e-18	6.821e-15	ENSG00000169592	INO80E	0.987809	-0.0176965	0.396098	0.925132	down	yes	6.09108	5.5718	6.24112	6.11354	6.22392	5.78751
GO:0005634	nucleus	Cellular Component	5.39778e-18	6.821e-15	ENSG00000241370	RPP21	1.07403	0.103036	0.396365	0.925132	up	yes	7.69519	8.20326	8.08413	6.86979	7.51004	7.94967
GO:0005634	nucleus	Cellular Component	5.39778e-18	6.821e-15	ENSG00000167967	E4F1	1.05166	0.0726729	0.427964	0.925132	up	yes	5.21925	5.15468	5.35447	4.81147	5.00979	5.13447
GO:0005634	nucleus	Cellular Component	5.39778e-18	6.821e-15	ENSG00000138468	SENP7	1.06399	0.0894869	0.431219	0.925132	up	yes	2.84123	3.0344	2.96114	2.64224	2.99831	2.66476
GO:0005634	nucleus	Cellular Component	5.39778e-18	6.821e-15	ENSG00000121417	ZNF211	1.08666	0.119902	0.436	0.925132	up	yes	1.44184	1.34708	1.52084	1.46571	1.20769	1.29266
GO:0005634	nucleus	Cellular Component	5.39778e-18	6.821e-15	ENSG00000198105	ZNF248	0.9759	-0.035195	0.436246	0.925132	down	yes	1.76567	2.15673	1.99494	1.97367	1.92437	2.16544
GO:0005634	nucleus	Cellular Component	5.39778e-18	6.821e-15	ENSG00000011451	WIZ	1.04541	0.0640708	0.436397	0.925132	up	yes	8.4605	8.02646	7.93355	7.93437	7.8623	7.56305
GO:0005634	nucleus	Cellular Component	5.39778e-18	6.821e-15	ENSG00000196642	RABL6	1.03901	0.0552139	0.4397	0.925132	up	yes	12.5875	12.4119	12.5064	11.938	12.0882	12.0713
GO:0005634	nucleus	Cellular Component	5.39778e-18	6.821e-15	ENSG00000205531	NAP1L4	1.03721	0.0527034	0.466958	0.925132	up	yes	28.9402	29.4404	29.5518	28.7535	27.9036	28.121
GO:0005634	nucleus	Cellular Component	5.39778e-18	6.821e-15	ENSG00000213020	ZNF611	0.967582	-0.0475442	0.475807	0.925132	down	yes	0.820374	0.818124	0.759827	0.786163	0.883702	0.808813
GO:0005634	nucleus	Cellular Component	5.39778e-18	6.821e-15	ENSG00000198908	GPRASP3	0.513548	-0.961429	0.489086	0.929567	down	yes	0.026307	0.486144	0.133496	0.606572	0.0195834	0.631656
GO:0005634	nucleus	Cellular Component	5.39778e-18	6.821e-15	ENSG00000197774	EME2	0.933857	-0.0987271	0.501451	0.933176	down	yes	4.88698	3.66572	4.3209	3.65624	4.71985	5.40931
GO:0005634	nucleus	Cellular Component	5.39778e-18	6.821e-15	ENSG00000204406	MBD5	1.05449	0.0765456	0.502202	0.933176	up	yes	0.821853	0.814195	0.830326	0.760313	0.826015	0.752598
GO:0005634	nucleus	Cellular Component	5.39778e-18	6.821e-15	ENSG00000178386	ZNF223	1.09609	0.132372	0.503476	0.933176	up	yes	0.961049	1.07631	0.983013	0.878385	0.906624	0.970567
GO:0005634	nucleus	Cellular Component	5.39778e-18	6.821e-15	ENSG00000139714	MORN3	0.883987	-0.177903	0.505551	0.933176	down	yes	0.189629	0.25137	0.170039	0.234269	0.264093	0.192868
GO:0005634	nucleus	Cellular Component	5.39778e-18	6.821e-15	ENSG00000137103	TMEM8B	0.98469	-0.0222588	0.505894	0.933176	down	yes	0.962071	0.963472	0.874511	0.911649	0.90509	1.02685
GO:0005634	nucleus	Cellular Component	5.39778e-18	6.821e-15	ENSG00000100532	CGRRF1	0.974446	-0.0373465	0.515059	0.933176	down	yes	1.78629	2.00772	1.81508	2.15063	1.81409	1.79147
GO:0005634	nucleus	Cellular Component	5.39778e-18	6.821e-15	ENSG00000161265	U2AF1L4	0.965617	-0.0504771	0.531104	0.933176	down	yes	1.84053	1.92383	1.95691	2.06445	1.64231	2.21823
GO:0005634	nucleus	Cellular Component	5.39778e-18	6.821e-15	ENSG00000080345	RIF1	1.04313	0.0609129	0.535241	0.933176	up	yes	2.79393	2.98049	2.92841	2.91105	2.74968	2.68229
GO:0005634	nucleus	Cellular Component	5.39778e-18	6.821e-15	ENSG00000063978	RNF4	0.907189	-0.140525	0.538913	0.933176	down	yes	15.0956	8.21101	14.7396	14.259	13.9501	13.7294
GO:0005634	nucleus	Cellular Component	5.39778e-18	6.821e-15	ENSG00000187187	ZNF546	0.974521	-0.0372354	0.540349	0.933176	down	yes	0.627773	0.719666	0.647686	0.697091	0.691591	0.658606
GO:0005634	nucleus	Cellular Component	5.39778e-18	6.821e-15	ENSG00000147789	ZNF7	0.995907	-0.00591649	0.550319	0.933176	down	yes	1.89327	1.99836	1.86723	1.88147	1.98084	1.92022
GO:0005634	nucleus	Cellular Component	5.39778e-18	6.821e-15	ENSG00000133131	MORC4	0.993613	-0.00924434	0.551497	0.933176	down	yes	3.97897	3.68297	3.77272	4.03842	3.55361	3.91615
GO:0005634	nucleus	Cellular Component	5.39778e-18	6.821e-15	ENSG00000213889	PPM1N	1.11785	0.160727	0.55472	0.933666	up	yes	0.659854	0.620139	0.761691	0.465636	0.633634	0.727168
GO:0005634	nucleus	Cellular Component	5.39778e-18	6.821e-15	ENSG00000068305	MEF2A	1.00325	0.00468063	0.558717	0.936717	up	yes	10.3053	11.701	10.4934	10.6507	11.1727	10.5711
GO:0005634	nucleus	Cellular Component	5.39778e-18	6.821e-15	ENSG00000278053	DDX52	1.04914	0.0692083	0.569957	0.942743	up	yes	3.26824	3.42642	3.27021	3.26771	2.84609	3.38432
GO:0005634	nucleus	Cellular Component	5.39778e-18	6.821e-15	ENSG00000185513	L3MBTL1	1.08041	0.111581	0.577384	0.947669	up	yes	0.271892	0.244005	0.32461	0.248459	0.254357	0.275134
GO:0005634	nucleus	Cellular Component	5.39778e-18	6.821e-15	ENSG00000149187	CELF1	1.00968	0.0138991	0.579032	0.948291	up	yes	9.18763	9.56721	9.67303	9.3527	9.29762	9.50498
GO:0005634	nucleus	Cellular Component	5.39778e-18	6.821e-15	ENSG00000110497	AMBRA1	1.04216	0.0595761	0.581156	0.949671	up	yes	6.05068	5.8594	5.59335	5.42909	5.72122	5.64503
GO:0005634	nucleus	Cellular Component	5.39778e-18	6.821e-15	ENSG00000123415	SMUG1	1.00229	0.00330391	0.614552	0.949671	up	yes	7.68396	7.18211	7.4008	6.98857	7.23876	7.9886
GO:0005634	nucleus	Cellular Component	5.39778e-18	6.821e-15	ENSG00000172775	PSME3IP1	1.00536	0.00771487	0.629871	0.949671	up	yes	16.804	15.1092	15.2821	15.3296	15.4571	16.157
GO:0005634	nucleus	Cellular Component	5.39778e-18	6.821e-15	ENSG00000181666	ZNF875	0.991243	-0.0126888	0.635445	0.949671	down	yes	1.81675	1.93087	1.58542	1.69544	1.85482	1.82989
GO:0005634	nucleus	Cellular Component	5.39778e-18	6.821e-15	ENSG00000107614	TRDMT1	0.998028	-0.00284716	0.636398	0.949671	down	yes	1.03772	1.11423	0.987244	1.04274	1.0745	1.02816
GO:0005634	nucleus	Cellular Component	5.39778e-18	6.821e-15	ENSG00000083093	PALB2	1.04433	0.0625755	0.638706	0.949671	up	yes	2.45497	2.3446	2.43071	2.35001	2.23483	2.33853
GO:0005634	nucleus	Cellular Component	5.39778e-18	6.821e-15	ENSG00000157657	ZNF618	1.03863	0.0546771	0.641346	0.949671	up	yes	3.58976	3.76157	3.57525	3.46823	3.55566	3.49633
GO:0005634	nucleus	Cellular Component	5.39778e-18	6.821e-15	ENSG00000126453	BCL2L12	1.00537	0.0077261	0.651646	0.949671	up	yes	12.2575	12.3552	11.5072	11.9558	11.6321	12.3391
GO:0005634	nucleus	Cellular Component	5.39778e-18	6.821e-15	ENSG00000129158	SERGEF	1.00146	0.00210242	0.657036	0.949671	up	yes	5.11852	5.15198	5.15861	5.10822	5.29512	5.0033
GO:0005634	nucleus	Cellular Component	5.39778e-18	6.821e-15	ENSG00000259316	ENSG00000259316	1.54011	0.623035	0.66015	0.950249	up	yes	0.305509	0.0508064	0.0798794	0.0431106	0.00667221	0.23344
GO:0005634	nucleus	Cellular Component	5.39778e-18	6.821e-15	ENSG00000197343	ZNF655	1.00743	0.0106822	0.661109	0.951154	up	yes	6.07817	6.47092	6.97719	6.45765	6.48033	6.44425
GO:0005634	nucleus	Cellular Component	5.39778e-18	6.821e-15	ENSG00000143418	CERS2	1.03168	0.0449943	0.674658	0.95788	up	yes	50.8105	49.0306	48.579	49.3079	47.3106	47.2441
GO:0005634	nucleus	Cellular Component	5.39778e-18	6.821e-15	ENSG00000136098	NEK3	1.05489	0.0770879	0.676309	0.959036	up	yes	1.64343	1.7946	1.66611	1.72672	1.50334	1.60851
GO:0005634	nucleus	Cellular Component	5.39778e-18	6.821e-15	ENSG00000204599	TRIM39	1.04699	0.0662537	0.679373	0.960588	up	yes	3.01348	3.48008	3.52706	3.22377	3.19995	3.14713
GO:0005634	nucleus	Cellular Component	5.39778e-18	6.821e-15	ENSG00000114346	ECT2	1.03266	0.0463691	0.67976	0.960807	up	yes	16.867	17.1132	16.7229	16.6809	15.9872	16.4313
GO:0005634	nucleus	Cellular Component	5.39778e-18	6.821e-15	ENSG00000091592	NLRP1	1.0428	0.060464	0.685953	0.96378	up	yes	1.02166	1.18444	1.18585	1.00925	1.0956	1.14789
GO:0005634	nucleus	Cellular Component	5.39778e-18	6.821e-15	ENSG00000132600	PRMT7	1.0376	0.0532536	0.697278	0.96637	up	yes	2.13441	2.25507	2.25121	2.041	2.16916	2.18988
GO:0005634	nucleus	Cellular Component	5.39778e-18	6.821e-15	ENSG00000244754	N4BP2L2	1.03554	0.0503852	0.71089	0.970912	up	yes	1.71496	1.7126	1.77466	1.62438	1.65142	1.74787
GO:0005634	nucleus	Cellular Component	5.39778e-18	6.821e-15	ENSG00000196387	ZNF140	1.08416	0.116578	0.720717	0.974879	up	yes	0.482624	0.783851	0.514362	0.467023	0.71046	0.465111
GO:0005634	nucleus	Cellular Component	5.39778e-18	6.821e-15	ENSG00000110274	CEP164	1.03991	0.0564589	0.738285	0.981219	up	yes	1.32636	1.27726	1.44121	1.31504	1.24452	1.33004
GO:0005634	nucleus	Cellular Component	5.39778e-18	6.821e-15	ENSG00000115421	PAPOLG	1.00396	0.00570322	0.739752	0.981219	up	yes	1.68362	1.80372	1.64326	1.83241	1.59358	1.68437
GO:0005634	nucleus	Cellular Component	5.39778e-18	6.821e-15	ENSG00000176261	ZBTB8OS	1.04667	0.0658097	0.744716	0.981219	up	yes	3.12724	3.27168	3.16855	3.40987	2.54741	3.18356
GO:0005634	nucleus	Cellular Component	5.39778e-18	6.821e-15	ENSG00000063176	SPHK2	1.00533	0.00767516	0.745736	0.981219	up	yes	2.9578	3.07947	2.70631	2.81103	2.98725	2.8989
GO:0005634	nucleus	Cellular Component	5.39778e-18	6.821e-15	ENSG00000156831	NSMCE2	1.03666	0.0519469	0.759732	0.981219	up	yes	7.31629	7.47578	7.33137	7.4826	7.15136	6.70706
GO:0005634	nucleus	Cellular Component	5.39778e-18	6.821e-15	ENSG00000203780	FANK1	0.980105	-0.0289922	0.768356	0.981219	down	yes	0.722145	0.679388	0.889225	0.816655	0.906859	0.613744
GO:0005634	nucleus	Cellular Component	5.39778e-18	6.821e-15	ENSG00000111596	CNOT2	1.03097	0.0439962	0.775166	0.981219	up	yes	3.50504	3.62587	3.6185	3.56556	3.38098	3.48
GO:0005634	nucleus	Cellular Component	5.39778e-18	6.821e-15	ENSG00000125967	NECAB3	1.01196	0.0171514	0.796051	0.981219	up	yes	7.48293	7.07658	7.49153	7.00684	7.17411	7.60948
GO:0005634	nucleus	Cellular Component	5.39778e-18	6.821e-15	ENSG00000158636	EMSY	1.03194	0.045357	0.807493	0.981219	up	yes	2.50652	2.34189	2.42435	2.3625	2.36774	2.31743
GO:0005634	nucleus	Cellular Component	5.39778e-18	6.821e-15	ENSG00000144026	ZNF514	1.00491	0.0070619	0.807671	0.981219	up	yes	0.787184	0.958483	1.05291	0.869229	1.05039	0.865288
GO:0005634	nucleus	Cellular Component	5.39778e-18	6.821e-15	ENSG00000159917	ZNF235	1.04568	0.0644363	0.816784	0.981219	up	yes	0.642492	0.637412	0.613835	0.539629	0.627061	0.644328
GO:0005634	nucleus	Cellular Component	5.39778e-18	6.821e-15	ENSG00000137504	CREBZF	1.01274	0.0182567	0.828918	0.981219	up	yes	8.39185	8.67789	10.1926	8.35675	8.64746	9.91534
GO:0005634	nucleus	Cellular Component	5.39778e-18	6.821e-15	ENSG00000167635	ZNF146	1.02764	0.039334	0.831721	0.981219	up	yes	27.1349	27.7933	27.8067	27.764	26.4532	26.2925
GO:0005634	nucleus	Cellular Component	5.39778e-18	6.821e-15	ENSG00000144231	POLR2D	1.01583	0.0226657	0.858509	0.98774	up	yes	6.01204	6.29853	6.17183	6.34848	5.98459	5.86123
GO:0005634	nucleus	Cellular Component	5.39778e-18	6.821e-15	ENSG00000161048	NAPEPLD	1.01201	0.0172209	0.877158	0.991839	up	yes	1.39866	1.35371	1.38142	1.42598	1.34743	1.31133
GO:0005634	nucleus	Cellular Component	5.39778e-18	6.821e-15	ENSG00000196792	STRN3	1.0297	0.0422213	0.882118	0.993363	up	yes	4.55728	3.94877	4.41378	4.34559	4.00107	4.20053
GO:0005634	nucleus	Cellular Component	5.39778e-18	6.821e-15	ENSG00000179912	R3HDM2	1.01884	0.0269288	0.884546	0.993873	up	yes	11.9773	12.469	12.2147	12.074	12.0332	11.8759
GO:0005634	nucleus	Cellular Component	5.39778e-18	6.821e-15	ENSG00000184007	PTP4A2	1.01963	0.0280393	0.896188	0.995867	up	yes	33.2831	34.1093	32.7692	33.7081	32.6024	31.9232
GO:0005634	nucleus	Cellular Component	5.39778e-18	6.821e-15	ENSG00000198453	ZNF568	1.01126	0.0161579	0.896712	0.995867	up	yes	0.30104	0.303111	0.290274	0.296721	0.292849	0.294894
GO:0005634	nucleus	Cellular Component	5.39778e-18	6.821e-15	ENSG00000154310	TNIK	1.01801	0.0257459	0.911265	0.997817	up	yes	1.62886	1.83803	1.81309	1.79175	1.68289	1.71195
GO:0005634	nucleus	Cellular Component	5.39778e-18	6.821e-15	ENSG00000126106	TMEM53	1.02946	0.041892	0.916435	0.997897	up	yes	3.91117	4.62575	3.95263	3.71455	4.1898	4.22775
GO:0005634	nucleus	Cellular Component	5.39778e-18	6.821e-15	ENSG00000102878	HSF4	1.01619	0.0231634	0.918156	0.997897	up	yes	3.29036	3.24718	4.16707	3.17369	3.55585	3.80458
GO:0005634	nucleus	Cellular Component	5.39778e-18	6.821e-15	ENSG00000142252	GEMIN7	1.01609	0.0230233	0.919974	0.997897	up	yes	6.92436	6.66461	6.6282	6.13535	6.70255	7.0592
GO:0005634	nucleus	Cellular Component	5.39778e-18	6.821e-15	ENSG00000164609	SLU7	1.02557	0.0364302	0.929155	0.997897	up	yes	8.82659	9.21314	9.28015	8.89934	9.10469	8.63462
GO:0005634	nucleus	Cellular Component	5.39778e-18	6.821e-15	ENSG00000177853	ZNF518A	1.02028	0.0289606	0.955526	0.997897	up	yes	2.37002	2.4067	2.55778	2.35922	2.47429	2.35522
GO:0005634	nucleus	Cellular Component	5.39778e-18	6.821e-15	ENSG00000213762	ZNF134	1.01934	0.0276419	0.958399	0.997897	up	yes	2.34477	2.34101	2.36742	2.40361	2.40981	2.10593
GO:0005634	nucleus	Cellular Component	5.39778e-18	6.821e-15	ENSG00000168090	COPS6	1.02284	0.0325794	0.983102	0.997897	up	yes	29.0154	27.3463	27.7774	27.0602	26.8526	28.3475
GO:0005634	nucleus	Cellular Component	5.39778e-18	6.821e-15	ENSG00000130783	CCDC62	1.00763	0.0109651	0.984938	0.997897	up	yes	0.108592	0.0500678	0.127381	0.0661581	0.120821	0.0968964
GO:0005634	nucleus	Cellular Component	5.39778e-18	6.821e-15	ENSG00000111254	AKAP3	1.01568	0.0224447	0.991913	0.998454	up	yes	0.37417	0.319881	0.300916	0.349021	0.333148	0.297439
GO:0005634	nucleus	Cellular Component	5.39778e-18	6.821e-15	ENSG00000130751	NPAS1	1.02141	0.0305592	0.994091	0.999209	up	yes	1.65443	1.76281	1.29099	1.24516	1.71496	1.64943
GO:0005654	nucleoplasm	Cellular Component	3.50411e-16	3.32102e-13	ENSG00000135114	OASL	7.98556	2.99739	0	0	up	yes	14.1949	14.5122	14.339	1.91564	1.86186	1.613
GO:0005654	nucleoplasm	Cellular Component	3.50411e-16	3.32102e-13	ENSG00000188313	PLSCR1	4.15819	2.05596	0	0	up	yes	72.4615	73.7772	75.1266	18.1661	16.9167	18.1532
GO:0005654	nucleoplasm	Cellular Component	3.50411e-16	3.32102e-13	ENSG00000132274	TRIM22	9.391	3.23128	0	0	up	yes	7.98529	8.25334	8.1106	0.872438	0.820107	0.900281
GO:0005654	nucleoplasm	Cellular Component	3.50411e-16	3.32102e-13	ENSG00000163565	IFI16	1.79179	0.841398	5.99679e-135	2.49773e-132	up	yes	51.3754	52.5515	50.4326	29.9628	27.9006	28.285
GO:0005654	nucleoplasm	Cellular Component	3.50411e-16	3.32102e-13	ENSG00000100911	PSME2	1.70093	0.766328	1.81364e-69	4.27585e-67	up	yes	41.0941	40.7485	38.0796	23.8952	22.4192	24.1893
GO:0005654	nucleoplasm	Cellular Component	3.50411e-16	3.32102e-13	ENSG00000010030	ETV7	4.18215	2.06425	8.77066e-37	1.236e-34	up	yes	2.10995	2.38946	2.14594	0.585842	0.522256	0.480881
GO:0005654	nucleoplasm	Cellular Component	3.50411e-16	3.32102e-13	ENSG00000133101	CCNA1	1.94089	0.956716	1.1006e-34	1.47875e-32	up	yes	7.41903	7.60833	7.76869	3.87693	4.00516	3.86309
GO:0005654	nucleoplasm	Cellular Component	3.50411e-16	3.32102e-13	ENSG00000100867	DHRS2	1.86118	0.896215	8.34626e-23	7.46701e-21	up	yes	1.57566	1.61822	1.58175	0.869369	0.854305	0.842248
GO:0005654	nucleoplasm	Cellular Component	3.50411e-16	3.32102e-13	ENSG00000182979	MTA1	0.840152	-0.251277	4.23317e-21	3.51851e-19	down	yes	18.5546	18.3942	18.9616	21.8608	22.1169	22.5701
GO:0005654	nucleoplasm	Cellular Component	3.50411e-16	3.32102e-13	ENSG00000113328	CCNG1	0.824222	-0.278895	5.1692e-21	4.26812e-19	down	yes	44.2451	45.4869	43.3618	54.5874	52.0523	54.8383
GO:0005654	nucleoplasm	Cellular Component	3.50411e-16	3.32102e-13	ENSG00000118985	ELL2	1.26367	0.337618	3.45239e-20	2.7303e-18	up	yes	21.1422	22.8161	22.0904	17.4289	17.7393	17.0991
GO:0005654	nucleoplasm	Cellular Component	3.50411e-16	3.32102e-13	ENSG00000119487	MAPKAP1	0.782113	-0.354551	3.87135e-20	3.03601e-18	down	yes	15.9352	15.212	14.535	20.2322	18.9251	19.2513
GO:0005654	nucleoplasm	Cellular Component	3.50411e-16	3.32102e-13	ENSG00000112159	MDN1	0.802485	-0.317453	6.59302e-18	4.49357e-16	down	yes	1.54655	1.57929	1.62911	1.93781	2.02581	1.96167
GO:0005654	nucleoplasm	Cellular Component	3.50411e-16	3.32102e-13	ENSG00000104529	EEF1D	0.883277	-0.179061	4.00482e-13	1.999e-11	down	yes	24.8395	24.201	24.0453	27.0034	27.728	28.0125
GO:0005654	nucleoplasm	Cellular Component	3.50411e-16	3.32102e-13	ENSG00000069275	NUCKS1	0.913873	-0.129935	1.41522e-09	5.00008e-08	down	yes	48.2082	48.9715	47.6837	54.2293	51.8993	52.3873
GO:0005654	nucleoplasm	Cellular Component	3.50411e-16	3.32102e-13	ENSG00000118058	KMT2A	0.871652	-0.198176	1.01724e-08	3.28161e-07	down	yes	3.58469	3.8016	3.8704	4.29603	4.52666	4.0915
GO:0005654	nucleoplasm	Cellular Component	3.50411e-16	3.32102e-13	ENSG00000177565	TBL1XR1	0.905391	-0.143387	1.27164e-08	4.03288e-07	down	yes	17.2534	18.0355	17.6166	20.1789	19.3691	18.8859
GO:0005654	nucleoplasm	Cellular Component	3.50411e-16	3.32102e-13	ENSG00000122512	PMS2	0.850387	-0.233808	2.39615e-08	7.34442e-07	down	yes	2.84525	2.9556	2.98952	3.50084	3.40088	3.43519
GO:0005654	nucleoplasm	Cellular Component	3.50411e-16	3.32102e-13	ENSG00000111424	VDR	0.843076	-0.246266	1.74832e-07	4.81539e-06	down	yes	5.99228	5.95322	6.18418	7.21669	7.52135	6.76617
GO:0005654	nucleoplasm	Cellular Component	3.50411e-16	3.32102e-13	ENSG00000111247	RAD51AP1	1.2814	0.357719	2.12082e-07	5.77769e-06	up	yes	9.54855	10.6077	10.2875	7.85638	7.68752	8.21438
GO:0005654	nucleoplasm	Cellular Component	3.50411e-16	3.32102e-13	ENSG00000134759	ELP2	0.870348	-0.200336	3.51078e-07	9.2225e-06	down	yes	4.49861	4.56189	4.4289	5.39572	5.15162	4.95151
GO:0005654	nucleoplasm	Cellular Component	3.50411e-16	3.32102e-13	ENSG00000183495	EP400	0.900677	-0.150919	2.24643e-06	5.13475e-05	down	yes	5.76015	5.94378	5.93066	6.55219	6.8338	6.19328
GO:0005654	nucleoplasm	Cellular Component	3.50411e-16	3.32102e-13	ENSG00000163629	PTPN13	0.90375	-0.146004	3.96386e-06	8.64393e-05	down	yes	8.09548	8.4009	8.48456	9.43307	9.37479	8.83355
GO:0005654	nucleoplasm	Cellular Component	3.50411e-16	3.32102e-13	ENSG00000198677	SKIC3	0.931643	-0.102151	6.03007e-06	0.000127277	down	yes	4.50291	4.68143	4.67763	5.00113	4.95542	4.9225
GO:0005654	nucleoplasm	Cellular Component	3.50411e-16	3.32102e-13	ENSG00000050426	LETMD1	0.909899	-0.136221	1.10624e-05	0.000220812	down	yes	9.75633	10.3517	10.2422	11.0929	11.1085	11.1543
GO:0005654	nucleoplasm	Cellular Component	3.50411e-16	3.32102e-13	ENSG00000157014	TATDN2	1.1757	0.233521	1.15184e-05	0.000228576	up	yes	9.87168	10.1078	9.8341	8.82479	8.44731	8.086
GO:0005654	nucleoplasm	Cellular Component	3.50411e-16	3.32102e-13	ENSG00000108312	UBTF	0.924072	-0.113923	1.41765e-05	0.000275587	down	yes	15.1225	15.017	14.9922	16.6179	15.7915	16.4305
GO:0005654	nucleoplasm	Cellular Component	3.50411e-16	3.32102e-13	ENSG00000168385	SEPTIN2	0.937552	-0.0930301	1.65594e-05	0.000318331	down	yes	45.0097	44.136	43.714	48.658	45.9683	47.083
GO:0005654	nucleoplasm	Cellular Component	3.50411e-16	3.32102e-13	ENSG00000130734	ATG4D	1.22071	0.287718	2.17753e-05	0.000408134	up	yes	10.965	10.6955	10.4506	8.63539	8.69033	8.97955
GO:0005654	nucleoplasm	Cellular Component	3.50411e-16	3.32102e-13	ENSG00000151725	CENPU	1.19419	0.256032	2.25339e-05	0.000419833	up	yes	9.72237	9.68224	9.54125	8.28836	8.17047	7.78008
GO:0005654	nucleoplasm	Cellular Component	3.50411e-16	3.32102e-13	ENSG00000169189	NSMCE1	0.890913	-0.166644	2.36745e-05	0.000439556	down	yes	10.8353	10.8371	10.9893	11.9863	11.9112	12.7634
GO:0005654	nucleoplasm	Cellular Component	3.50411e-16	3.32102e-13	ENSG00000162616	DNAJB4	1.19563	0.257767	8.18194e-05	0.00135233	up	yes	6.65472	6.71648	6.71615	5.59802	5.69191	5.51076
GO:0005654	nucleoplasm	Cellular Component	3.50411e-16	3.32102e-13	ENSG00000134982	APC	0.869681	-0.201441	9.34375e-05	0.00152155	down	yes	1.75659	1.74752	1.7876	2.15849	1.95411	1.97205
GO:0005654	nucleoplasm	Cellular Component	3.50411e-16	3.32102e-13	ENSG00000121067	SPOP	1.13697	0.1852	0.000668576	0.0088403	up	yes	6.47107	6.54321	6.678	5.70701	5.85582	5.75706
GO:0005654	nucleoplasm	Cellular Component	3.50411e-16	3.32102e-13	ENSG00000103194	USP10	1.10266	0.140982	0.000683001	0.00900245	up	yes	24.9835	24.6388	25.0727	22.724	22.957	22.06
GO:0005654	nucleoplasm	Cellular Component	3.50411e-16	3.32102e-13	ENSG00000087586	AURKA	1.11858	0.161672	0.000904546	0.0113708	up	yes	26.8582	26.1396	27.5284	24.3972	23.298	24.2944
GO:0005654	nucleoplasm	Cellular Component	3.50411e-16	3.32102e-13	ENSG00000183207	RUVBL2	0.94834	-0.0765235	0.00105432	0.0129539	down	yes	46.8041	44.8704	46.0886	49.8021	47.0822	48.3833
GO:0005654	nucleoplasm	Cellular Component	3.50411e-16	3.32102e-13	ENSG00000154262	ABCA6	0.860987	-0.215936	0.00133258	0.0158733	down	yes	0.876946	0.960242	1.00516	1.08886	1.06599	1.14642
GO:0005654	nucleoplasm	Cellular Component	3.50411e-16	3.32102e-13	ENSG00000160685	ZBTB7B	1.12059	0.164259	0.00181471	0.0207018	up	yes	12.6687	13.1364	12.9532	11.149	11.6723	11.766
GO:0005654	nucleoplasm	Cellular Component	3.50411e-16	3.32102e-13	ENSG00000065526	SPEN	1.11448	0.156374	0.00193034	0.0217954	up	yes	7.55007	7.68595	7.26862	6.89698	6.90864	6.38729
GO:0005654	nucleoplasm	Cellular Component	3.50411e-16	3.32102e-13	ENSG00000064012	CASP8	1.10518	0.144277	0.00195847	0.0220533	up	yes	10.1725	10.455	10.1736	9.22643	9.39779	9.24558
GO:0005654	nucleoplasm	Cellular Component	3.50411e-16	3.32102e-13	ENSG00000114670	NEK11	0.773399	-0.370715	0.00217788	0.0241681	down	yes	0.688089	0.842369	0.856571	0.977589	1.03247	1.07636
GO:0005654	nucleoplasm	Cellular Component	3.50411e-16	3.32102e-13	ENSG00000005302	MSL3	0.920314	-0.119802	0.00235806	0.0258539	down	yes	3.57069	3.3969	3.45619	3.73316	3.77032	3.82286
GO:0005654	nucleoplasm	Cellular Component	3.50411e-16	3.32102e-13	ENSG00000116044	NFE2L2	0.947248	-0.0781858	0.00243608	0.0265574	down	yes	8.96404	9.31538	8.79522	9.90414	9.16645	9.51183
GO:0005654	nucleoplasm	Cellular Component	3.50411e-16	3.32102e-13	ENSG00000070214	SLC44A1	0.964993	-0.0514091	0.00256486	0.0277559	down	yes	15.9047	16.0636	15.6912	16.74	16.3504	16.2981
GO:0005654	nucleoplasm	Cellular Component	3.50411e-16	3.32102e-13	ENSG00000131018	SYNE1	0.878739	-0.186494	0.00348977	0.0360776	down	yes	0.347816	0.362694	0.334326	0.400367	0.422563	0.366087
GO:0005654	nucleoplasm	Cellular Component	3.50411e-16	3.32102e-13	ENSG00000131473	ACLY	1.08046	0.111645	0.00447002	0.0443289	up	yes	66.5775	65.4855	64.4905	62.2013	59.9094	59.8058
GO:0005654	nucleoplasm	Cellular Component	3.50411e-16	3.32102e-13	ENSG00000101040	ZMYND8	1.0878	0.12141	0.00449142	0.0444941	up	yes	17.6935	18.2877	18.4723	16.2658	16.9693	16.8233
GO:0005654	nucleoplasm	Cellular Component	3.50411e-16	3.32102e-13	ENSG00000115109	EPB41L5	0.887621	-0.171984	0.00505938	0.0490574	down	yes	1.54093	1.57975	1.49066	1.73615	1.66149	1.79752
GO:0005654	nucleoplasm	Cellular Component	3.50411e-16	3.32102e-13	ENSG00000102038	SMARCA1	0.942375	-0.0856268	0.00537174	0.0516307	down	yes	15.3732	15.0642	16.0857	17.1178	16.1349	16.1153
GO:0005654	nucleoplasm	Cellular Component	3.50411e-16	3.32102e-13	ENSG00000092531	SNAP23	0.946086	-0.0799566	0.00616729	0.0578691	down	yes	8.88294	8.85737	8.70647	9.31428	9.41815	9.22146
GO:0005654	nucleoplasm	Cellular Component	3.50411e-16	3.32102e-13	ENSG00000157020	SEC13	1.08615	0.11922	0.006625	0.0615476	up	yes	24.7916	25.7367	24.6783	22.8275	22.791	23.6231
GO:0005654	nucleoplasm	Cellular Component	3.50411e-16	3.32102e-13	ENSG00000123411	IKZF4	0.869231	-0.202188	0.00664553	0.0617078	down	yes	1.3071	1.29703	1.27028	1.46954	1.47648	1.51126
GO:0005654	nucleoplasm	Cellular Component	3.50411e-16	3.32102e-13	ENSG00000148516	ZEB1	0.933811	-0.0987972	0.00702557	0.0644228	down	yes	4.11594	4.42403	4.16286	4.49994	4.50202	4.60125
GO:0005654	nucleoplasm	Cellular Component	3.50411e-16	3.32102e-13	ENSG00000071282	LMCD1	0.87474	-0.193074	0.00771661	0.0695348	down	yes	1.15057	1.32546	1.29737	1.47689	1.36211	1.47474
GO:0005654	nucleoplasm	Cellular Component	3.50411e-16	3.32102e-13	ENSG00000145734	BDP1	1.12414	0.168826	0.0083728	0.0745163	up	yes	4.48123	5.09574	5.1148	4.27673	4.53272	4.25985
GO:0005654	nucleoplasm	Cellular Component	3.50411e-16	3.32102e-13	ENSG00000110075	PPP6R3	0.95004	-0.0739405	0.00878429	0.0773885	down	yes	9.86982	9.55078	9.80063	10.6746	10.2247	9.85863
GO:0005654	nucleoplasm	Cellular Component	3.50411e-16	3.32102e-13	ENSG00000158402	CDC25C	1.15798	0.211615	0.0142766	0.113815	up	yes	4.47462	4.26536	4.45997	3.83529	3.76172	3.80207
GO:0005654	nucleoplasm	Cellular Component	3.50411e-16	3.32102e-13	ENSG00000107897	ACBD5	1.11839	0.161424	0.0151625	0.119233	up	yes	2.97491	2.79879	2.91887	2.54309	2.66895	2.56035
GO:0005654	nucleoplasm	Cellular Component	3.50411e-16	3.32102e-13	ENSG00000166801	FAM111A	1.09805	0.134941	0.0155394	0.121458	up	yes	8.61676	8.99358	8.89868	7.69968	8.29396	8.1483
GO:0005654	nucleoplasm	Cellular Component	3.50411e-16	3.32102e-13	ENSG00000100142	POLR2F	1.13622	0.184238	0.0185542	0.140182	up	yes	3.48893	3.27961	3.65065	3.12389	2.91866	3.12753
GO:0005654	nucleoplasm	Cellular Component	3.50411e-16	3.32102e-13	ENSG00000173402	DAG1	0.96571	-0.0503378	0.0187024	0.14092	down	yes	52.359	49.1468	49.6933	54.6117	50.8554	51.1006
GO:0005654	nucleoplasm	Cellular Component	3.50411e-16	3.32102e-13	ENSG00000243156	MICAL3	1.39127	0.476398	0.019792	0.147646	up	yes	3.99437	3.80794	2.61946	2.38441	2.42003	2.68642
GO:0005654	nucleoplasm	Cellular Component	3.50411e-16	3.32102e-13	ENSG00000141552	ANAPC11	1.12828	0.174129	0.0201191	0.149818	up	yes	9.73231	8.55537	9.40729	7.78428	8.22779	8.53404
GO:0005654	nucleoplasm	Cellular Component	3.50411e-16	3.32102e-13	ENSG00000093009	CDC45	1.11995	0.163433	0.0218238	0.159534	up	yes	11.3905	10.8546	11.6298	10.4366	9.48424	10.326
GO:0005654	nucleoplasm	Cellular Component	3.50411e-16	3.32102e-13	ENSG00000111752	PHC1	0.92876	-0.106623	0.0231259	0.167032	down	yes	9.22951	8.37418	8.04076	8.61344	9.12528	9.87279
GO:0005654	nucleoplasm	Cellular Component	3.50411e-16	3.32102e-13	ENSG00000166435	XRRA1	0.935574	-0.0960766	0.0236203	0.169558	down	yes	3.0107	3.30374	3.23833	3.25422	3.4913	3.46509
GO:0005654	nucleoplasm	Cellular Component	3.50411e-16	3.32102e-13	ENSG00000124275	MTRR	0.936722	-0.0943072	0.0239433	0.171188	down	yes	5.92327	6.3473	6.49569	7.1456	6.27426	6.6141
GO:0005654	nucleoplasm	Cellular Component	3.50411e-16	3.32102e-13	ENSG00000072736	NFATC3	1.10545	0.144635	0.0248964	0.176155	up	yes	3.98099	4.24454	4.16629	3.74852	3.81872	3.6425
GO:0005654	nucleoplasm	Cellular Component	3.50411e-16	3.32102e-13	ENSG00000149262	INTS4	0.940314	-0.088785	0.0255877	0.18006	down	yes	2.10423	2.07803	2.06759	2.16389	2.23037	2.25229
GO:0005654	nucleoplasm	Cellular Component	3.50411e-16	3.32102e-13	ENSG00000105662	CRTC1	0.906261	-0.142002	0.0260887	0.182933	down	yes	2.43137	2.17578	2.54538	2.66504	2.73346	2.49386
GO:0005654	nucleoplasm	Cellular Component	3.50411e-16	3.32102e-13	ENSG00000113360	DROSHA	0.962394	-0.0553001	0.0265563	0.185345	down	yes	11.5179	10.9802	11.1539	11.7339	11.2501	11.9829
GO:0005654	nucleoplasm	Cellular Component	3.50411e-16	3.32102e-13	ENSG00000137497	NUMA1	0.977566	-0.0327335	0.0278427	0.192424	down	yes	21.2691	22.6194	21.8427	22.6435	22.9319	21.6642
GO:0005654	nucleoplasm	Cellular Component	3.50411e-16	3.32102e-13	ENSG00000037474	NSUN2	0.96378	-0.0532235	0.0370685	0.237449	down	yes	16.4495	15.3569	16.2514	17.1514	16.5094	16.2032
GO:0005654	nucleoplasm	Cellular Component	3.50411e-16	3.32102e-13	ENSG00000126456	IRF3	1.08867	0.122561	0.0396544	0.249469	up	yes	16.9367	16.2819	17.0901	14.7409	15.5157	15.9548
GO:0005654	nucleoplasm	Cellular Component	3.50411e-16	3.32102e-13	ENSG00000184465	WDR27	1.1491	0.200504	0.0399424	0.250759	up	yes	1.57855	1.89406	1.83671	1.39872	1.66779	1.55391
GO:0005654	nucleoplasm	Cellular Component	3.50411e-16	3.32102e-13	ENSG00000101003	GINS1	1.09584	0.132031	0.0475698	0.284316	up	yes	4.56756	4.4081	4.45847	4.20076	3.97648	4.08202
GO:0005654	nucleoplasm	Cellular Component	3.50411e-16	3.32102e-13	ENSG00000088448	ANKRD10	0.941117	-0.0875545	0.0502924	0.295689	down	yes	6.44552	6.61354	7.34457	7.33959	6.83614	7.5045
GO:0005654	nucleoplasm	Cellular Component	3.50411e-16	3.32102e-13	ENSG00000198911	SREBF2	1.06204	0.0868336	0.0598057	0.334274	up	yes	46.8663	47.4737	44.632	44.1176	43.6092	43.1274
GO:0005654	nucleoplasm	Cellular Component	3.50411e-16	3.32102e-13	ENSG00000267796	LIN37	1.16622	0.221843	0.0622464	0.344234	up	yes	2.82987	3.31853	3.05568	2.56381	2.54103	2.78737
GO:0005654	nucleoplasm	Cellular Component	3.50411e-16	3.32102e-13	ENSG00000126246	IGFLR1	0.692008	-0.53114	0.0677284	0.364989	down	yes	1.17721	0.505231	0.833649	1.72834	1.19707	0.710521
GO:0005654	nucleoplasm	Cellular Component	3.50411e-16	3.32102e-13	ENSG00000049167	ERCC8	0.925421	-0.111818	0.0680131	0.366103	down	yes	0.954586	0.890134	0.790441	1.00915	0.878965	0.959412
GO:0005654	nucleoplasm	Cellular Component	3.50411e-16	3.32102e-13	ENSG00000105486	LIG1	1.09176	0.126649	0.0680257	0.366118	up	yes	4.08875	3.83258	3.94038	3.63035	3.44426	3.79019
GO:0005654	nucleoplasm	Cellular Component	3.50411e-16	3.32102e-13	ENSG00000008083	JARID2	0.946942	-0.0786521	0.0694549	0.370723	down	yes	4.1987	3.94698	3.89126	4.25478	4.09111	4.36549
GO:0005654	nucleoplasm	Cellular Component	3.50411e-16	3.32102e-13	ENSG00000104320	NBN	1.07503	0.10438	0.0724763	0.381286	up	yes	3.29842	3.33426	3.37594	3.00467	3.18949	3.11591
GO:0005654	nucleoplasm	Cellular Component	3.50411e-16	3.32102e-13	ENSG00000147162	OGT	0.898594	-0.154258	0.0735333	0.385628	down	yes	11.1062	12.5767	13.686	12.6273	14.1109	14.8478
GO:0005654	nucleoplasm	Cellular Component	3.50411e-16	3.32102e-13	ENSG00000069956	MAPK6	1.08209	0.113817	0.075376	0.391621	up	yes	7.63895	7.72128	7.5459	7.38426	6.86614	6.91808
GO:0005654	nucleoplasm	Cellular Component	3.50411e-16	3.32102e-13	ENSG00000166169	POLL	0.957938	-0.0619954	0.0757177	0.392461	down	yes	7.48296	7.77498	7.86512	7.7619	8.61679	7.75966
GO:0005654	nucleoplasm	Cellular Component	3.50411e-16	3.32102e-13	ENSG00000120699	EXOSC8	1.08793	0.121586	0.0808125	0.409924	up	yes	2.53074	2.55923	2.63833	2.44356	2.33528	2.32484
GO:0005654	nucleoplasm	Cellular Component	3.50411e-16	3.32102e-13	ENSG00000135363	LMO2	1.22207	0.289325	0.0833609	0.418294	up	yes	1.2371	1.25138	1.12666	0.976319	0.989865	0.992027
GO:0005654	nucleoplasm	Cellular Component	3.50411e-16	3.32102e-13	ENSG00000131778	CHD1L	0.962972	-0.0544341	0.0844435	0.421779	down	yes	7.74204	7.61462	7.83296	7.91698	8.25757	7.90676
GO:0005654	nucleoplasm	Cellular Component	3.50411e-16	3.32102e-13	ENSG00000132716	DCAF8	0.961825	-0.0561539	0.0863091	0.427735	down	yes	5.16989	4.93627	5.10609	5.47362	5.04026	5.30215
GO:0005654	nucleoplasm	Cellular Component	3.50411e-16	3.32102e-13	ENSG00000155542	SETD9	0.904268	-0.145178	0.093362	0.446969	down	yes	2.14863	2.22685	2.14207	2.33442	2.44524	2.42787
GO:0005654	nucleoplasm	Cellular Component	3.50411e-16	3.32102e-13	ENSG00000115392	FANCL	1.09204	0.127029	0.0943155	0.449353	up	yes	0.649112	0.670368	0.699694	0.612852	0.630291	0.605846
GO:0005654	nucleoplasm	Cellular Component	3.50411e-16	3.32102e-13	ENSG00000198860	TSEN15	0.952698	-0.0699094	0.0948684	0.451127	down	yes	4.47556	4.00767	4.12949	4.60388	4.06748	4.56758
GO:0005654	nucleoplasm	Cellular Component	3.50411e-16	3.32102e-13	ENSG00000146067	FAM193B	1.11629	0.158709	0.0977237	0.459813	up	yes	5.99326	6.50773	7.24838	5.17401	6.13723	6.38076
GO:0005654	nucleoplasm	Cellular Component	3.50411e-16	3.32102e-13	ENSG00000177192	PUS1	0.957044	-0.0633429	0.118024	0.517879	down	yes	3.785	3.60399	3.88802	3.94131	3.90045	3.94141
GO:0005654	nucleoplasm	Cellular Component	3.50411e-16	3.32102e-13	ENSG00000100429	HDAC10	0.924144	-0.11381	0.12572	0.538475	down	yes	2.34847	2.7081	2.48675	2.50881	2.56232	3.09135
GO:0005654	nucleoplasm	Cellular Component	3.50411e-16	3.32102e-13	ENSG00000124787	RPP40	0.897757	-0.155603	0.133168	0.554783	down	yes	2.91339	2.35509	2.89467	2.92943	2.95533	3.20806
GO:0005654	nucleoplasm	Cellular Component	3.50411e-16	3.32102e-13	ENSG00000171453	POLR1C	0.951817	-0.0712442	0.13684	0.564372	down	yes	3.59785	3.65195	3.8033	4.15946	3.58641	3.86676
GO:0005654	nucleoplasm	Cellular Component	3.50411e-16	3.32102e-13	ENSG00000108423	TUBD1	1.1522	0.20439	0.138901	0.570302	up	yes	2.64355	2.64234	2.56764	2.64151	1.9421	2.2325
GO:0005654	nucleoplasm	Cellular Component	3.50411e-16	3.32102e-13	ENSG00000066427	ATXN3	1.09785	0.134681	0.143222	0.582086	up	yes	1.82057	1.69779	1.86127	1.61208	1.62489	1.66318
GO:0005654	nucleoplasm	Cellular Component	3.50411e-16	3.32102e-13	ENSG00000089775	ZBTB25	1.08571	0.118645	0.145207	0.587442	up	yes	2.18536	2.30691	2.46118	2.13081	2.08033	2.19335
GO:0005654	nucleoplasm	Cellular Component	3.50411e-16	3.32102e-13	ENSG00000129173	E2F8	1.11452	0.156423	0.15141	0.601249	up	yes	2.70908	2.56494	2.71146	2.43202	2.26498	2.46796
GO:0005654	nucleoplasm	Cellular Component	3.50411e-16	3.32102e-13	ENSG00000084676	NCOA1	0.963721	-0.0533126	0.15284	0.603711	down	yes	3.04892	2.97199	3.09551	3.34672	3.11794	2.99494
GO:0005654	nucleoplasm	Cellular Component	3.50411e-16	3.32102e-13	ENSG00000072756	TRNT1	0.95257	-0.0701027	0.160855	0.622271	down	yes	1.38499	1.27036	1.48666	1.52211	1.4197	1.40645
GO:0005654	nucleoplasm	Cellular Component	3.50411e-16	3.32102e-13	ENSG00000131143	COX4I1	0.991246	-0.0126848	0.165146	0.630737	down	yes	35.8772	35.1449	34.337	36.2026	34.7906	35.2964
GO:0005654	nucleoplasm	Cellular Component	3.50411e-16	3.32102e-13	ENSG00000085185	BCORL1	0.963827	-0.0531543	0.165856	0.632739	down	yes	3.10758	2.91322	2.96306	3.05959	3.0249	3.23654
GO:0005654	nucleoplasm	Cellular Component	3.50411e-16	3.32102e-13	ENSG00000106617	PRKAG2	1.08415	0.11656	0.171148	0.643355	up	yes	1.3409	1.27693	1.33712	1.2434	1.21573	1.18886
GO:0005654	nucleoplasm	Cellular Component	3.50411e-16	3.32102e-13	ENSG00000042088	TDP1	0.968143	-0.0467086	0.17261	0.646584	down	yes	5.03837	4.69624	4.59007	4.92626	4.93626	4.93353
GO:0005654	nucleoplasm	Cellular Component	3.50411e-16	3.32102e-13	ENSG00000010803	SCMH1	1.07102	0.098982	0.179548	0.658307	up	yes	10.5237	10.7888	9.86783	9.82537	9.34636	9.94115
GO:0005654	nucleoplasm	Cellular Component	3.50411e-16	3.32102e-13	ENSG00000007866	TEAD3	1.06741	0.0941105	0.191931	0.683649	up	yes	16.5615	15.401	15.8641	14.666	14.8632	15.2771
GO:0005654	nucleoplasm	Cellular Component	3.50411e-16	3.32102e-13	ENSG00000164683	HEY1	0.880086	-0.184283	0.2025	0.701433	down	yes	0.541074	0.516846	0.698609	0.708641	0.566883	0.720335
GO:0005654	nucleoplasm	Cellular Component	3.50411e-16	3.32102e-13	ENSG00000160953	PWWP3A	0.979862	-0.0293497	0.203826	0.703619	down	yes	4.24456	4.26851	4.60395	4.49576	4.54076	4.35009
GO:0005654	nucleoplasm	Cellular Component	3.50411e-16	3.32102e-13	ENSG00000170802	FOXN2	1.08931	0.12342	0.21388	0.722344	up	yes	3.67901	4.024	3.57907	3.21653	3.66955	3.47097
GO:0005654	nucleoplasm	Cellular Component	3.50411e-16	3.32102e-13	ENSG00000213024	NUP62	1.05839	0.0818736	0.218893	0.730932	up	yes	18.7141	17.8143	17.4761	17.3471	17.3679	16.3101
GO:0005654	nucleoplasm	Cellular Component	3.50411e-16	3.32102e-13	ENSG00000167840	ZNF232	1.14983	0.201423	0.219213	0.731302	up	yes	1.22663	1.11768	1.16745	0.952287	1.09257	1.00929
GO:0005654	nucleoplasm	Cellular Component	3.50411e-16	3.32102e-13	ENSG00000167491	GATAD2A	1.05376	0.075544	0.228645	0.74646	up	yes	14.0021	13.3729	13.7515	13.2217	12.6807	13.126
GO:0005654	nucleoplasm	Cellular Component	3.50411e-16	3.32102e-13	ENSG00000214193	SH3D21	1.11752	0.160302	0.236312	0.758229	up	yes	1.36779	1.48014	1.59306	1.12606	1.5281	1.31982
GO:0005654	nucleoplasm	Cellular Component	3.50411e-16	3.32102e-13	ENSG00000109685	NSD2	0.996719	-0.00474076	0.246197	0.772167	down	yes	11.1829	11.4444	10.928	11.5749	10.8398	11.2512
GO:0005654	nucleoplasm	Cellular Component	3.50411e-16	3.32102e-13	ENSG00000177595	PIDD1	0.966586	-0.0490301	0.254445	0.785094	down	yes	4.24296	4.32122	4.91547	4.24843	4.84598	4.85122
GO:0005654	nucleoplasm	Cellular Component	3.50411e-16	3.32102e-13	ENSG00000138347	MYPN	0.96253	-0.055097	0.255979	0.786496	down	yes	1.97549	1.88631	1.89488	2.15174	1.97123	1.8578
GO:0005654	nucleoplasm	Cellular Component	3.50411e-16	3.32102e-13	ENSG00000177479	ARIH2	0.989484	-0.0152518	0.258952	0.789929	down	yes	12.3278	11.7423	11.7621	12.6719	11.6804	11.8607
GO:0005654	nucleoplasm	Cellular Component	3.50411e-16	3.32102e-13	ENSG00000104325	DECR1	0.989854	-0.014712	0.263398	0.795252	down	yes	11.7161	11.6074	11.4716	11.9976	11.806	11.3481
GO:0005654	nucleoplasm	Cellular Component	3.50411e-16	3.32102e-13	ENSG00000033030	ZCCHC8	1.06982	0.0973679	0.27172	0.806595	up	yes	3.14128	2.966	3.108	3.00207	2.8813	2.7305
GO:0005654	nucleoplasm	Cellular Component	3.50411e-16	3.32102e-13	ENSG00000196591	HDAC2	1.00008	0.00011052	0.289978	0.827507	up	yes	12.3239	12.13	12.2107	12.3654	11.8522	12.4441
GO:0005654	nucleoplasm	Cellular Component	3.50411e-16	3.32102e-13	ENSG00000105221	AKT2	0.996334	-0.00529931	0.317548	0.854715	down	yes	8.74273	8.45723	8.08179	8.43658	8.57956	8.35866
GO:0005654	nucleoplasm	Cellular Component	3.50411e-16	3.32102e-13	ENSG00000183621	ZNF438	0.972013	-0.0409519	0.34379	0.884232	down	yes	3.07871	2.95157	2.91819	3.06756	3.17088	2.96767
GO:0005654	nucleoplasm	Cellular Component	3.50411e-16	3.32102e-13	ENSG00000120948	TARDBP	1.00103	0.00149155	0.34808	0.886964	up	yes	23.7398	23.6588	25.286	23.8225	24.3165	24.4704
GO:0005654	nucleoplasm	Cellular Component	3.50411e-16	3.32102e-13	ENSG00000135315	CEP162	1.06986	0.0974259	0.348407	0.887207	up	yes	3.09109	3.01496	3.18459	2.8997	2.77513	3.00912
GO:0005654	nucleoplasm	Cellular Component	3.50411e-16	3.32102e-13	ENSG00000162613	FUBP1	1.05064	0.0712747	0.356219	0.894378	up	yes	11.3889	11.7196	12.3939	10.7571	11.2919	11.7421
GO:0005654	nucleoplasm	Cellular Component	3.50411e-16	3.32102e-13	ENSG00000158079	PTPDC1	1.06285	0.0879388	0.37237	0.906343	up	yes	2.93117	2.97076	3.01205	2.78257	2.79121	2.81307
GO:0005654	nucleoplasm	Cellular Component	3.50411e-16	3.32102e-13	ENSG00000145604	SKP2	0.998828	-0.00169219	0.375228	0.909084	down	yes	4.48279	4.6484	4.45642	4.59652	4.60655	4.4005
GO:0005654	nucleoplasm	Cellular Component	3.50411e-16	3.32102e-13	ENSG00000100109	TFIP11	0.987778	-0.0177411	0.375992	0.910331	down	yes	7.05056	7.04603	6.54944	7.06792	7.22664	6.60693
GO:0005654	nucleoplasm	Cellular Component	3.50411e-16	3.32102e-13	ENSG00000005194	CIAPIN1	0.990235	-0.0141571	0.380431	0.914055	down	yes	16.6543	14.8354	15.2651	16.1209	15.6051	15.4899
GO:0005654	nucleoplasm	Cellular Component	3.50411e-16	3.32102e-13	ENSG00000004700	RECQL	0.997044	-0.00427076	0.384597	0.918178	down	yes	20.9708	21.8177	20.4725	22.0239	20.3533	21.0714
GO:0005654	nucleoplasm	Cellular Component	3.50411e-16	3.32102e-13	ENSG00000072518	MARK2	1.05064	0.0712747	0.385047	0.918712	up	yes	3.80577	3.7891	3.66991	3.50416	3.59403	3.6236
GO:0005654	nucleoplasm	Cellular Component	3.50411e-16	3.32102e-13	ENSG00000178971	CTC1	0.973677	-0.0384853	0.388726	0.922232	down	yes	1.48126	1.33421	1.62321	1.57284	1.46707	1.51876
GO:0005654	nucleoplasm	Cellular Component	3.50411e-16	3.32102e-13	ENSG00000123106	CCDC91	0.950557	-0.0731543	0.39248	0.92392	down	yes	0.631743	0.621416	0.60029	0.691934	0.652612	0.605309
GO:0005654	nucleoplasm	Cellular Component	3.50411e-16	3.32102e-13	ENSG00000169592	INO80E	0.987809	-0.0176965	0.396098	0.925132	down	yes	6.09108	5.5718	6.24112	6.11354	6.22392	5.78751
GO:0005654	nucleoplasm	Cellular Component	3.50411e-16	3.32102e-13	ENSG00000241370	RPP21	1.07403	0.103036	0.396365	0.925132	up	yes	7.69519	8.20326	8.08413	6.86979	7.51004	7.94967
GO:0005654	nucleoplasm	Cellular Component	3.50411e-16	3.32102e-13	ENSG00000167967	E4F1	1.05166	0.0726729	0.427964	0.925132	up	yes	5.21925	5.15468	5.35447	4.81147	5.00979	5.13447
GO:0005654	nucleoplasm	Cellular Component	3.50411e-16	3.32102e-13	ENSG00000011451	WIZ	1.04541	0.0640708	0.436397	0.925132	up	yes	8.4605	8.02646	7.93355	7.93437	7.8623	7.56305
GO:0005654	nucleoplasm	Cellular Component	3.50411e-16	3.32102e-13	ENSG00000009830	POMT2	0.990925	-0.0131522	0.439269	0.925132	down	yes	3.71018	3.53977	3.31337	3.73808	3.55785	3.36411
GO:0005654	nucleoplasm	Cellular Component	3.50411e-16	3.32102e-13	ENSG00000204406	MBD5	1.05449	0.0765456	0.502202	0.933176	up	yes	0.821853	0.814195	0.830326	0.760313	0.826015	0.752598
GO:0005654	nucleoplasm	Cellular Component	3.50411e-16	3.32102e-13	ENSG00000134909	ARHGAP32	0.997632	-0.00342034	0.504909	0.933176	down	yes	2.56098	2.60859	2.5639	2.48422	2.71868	2.54893
GO:0005654	nucleoplasm	Cellular Component	3.50411e-16	3.32102e-13	ENSG00000100532	CGRRF1	0.974446	-0.0373465	0.515059	0.933176	down	yes	1.78629	2.00772	1.81508	2.15063	1.81409	1.79147
GO:0005654	nucleoplasm	Cellular Component	3.50411e-16	3.32102e-13	ENSG00000159784	FAM131B	0.936001	-0.0954179	0.523905	0.933176	down	yes	0.440753	0.474612	0.305096	0.450164	0.410917	0.442829
GO:0005654	nucleoplasm	Cellular Component	3.50411e-16	3.32102e-13	ENSG00000161265	U2AF1L4	0.965617	-0.0504771	0.531104	0.933176	down	yes	1.84053	1.92383	1.95691	2.06445	1.64231	2.21823
GO:0005654	nucleoplasm	Cellular Component	3.50411e-16	3.32102e-13	ENSG00000080345	RIF1	1.04313	0.0609129	0.535241	0.933176	up	yes	2.79393	2.98049	2.92841	2.91105	2.74968	2.68229
GO:0005654	nucleoplasm	Cellular Component	3.50411e-16	3.32102e-13	ENSG00000063978	RNF4	0.907189	-0.140525	0.538913	0.933176	down	yes	15.0956	8.21101	14.7396	14.259	13.9501	13.7294
GO:0005654	nucleoplasm	Cellular Component	3.50411e-16	3.32102e-13	ENSG00000133131	MORC4	0.993613	-0.00924434	0.551497	0.933176	down	yes	3.97897	3.68297	3.77272	4.03842	3.55361	3.91615
GO:0005654	nucleoplasm	Cellular Component	3.50411e-16	3.32102e-13	ENSG00000068305	MEF2A	1.00325	0.00468063	0.558717	0.936717	up	yes	10.3053	11.701	10.4934	10.6507	11.1727	10.5711
GO:0005654	nucleoplasm	Cellular Component	3.50411e-16	3.32102e-13	ENSG00000278053	DDX52	1.04914	0.0692083	0.569957	0.942743	up	yes	3.26824	3.42642	3.27021	3.26771	2.84609	3.38432
GO:0005654	nucleoplasm	Cellular Component	3.50411e-16	3.32102e-13	ENSG00000185513	L3MBTL1	1.08041	0.111581	0.577384	0.947669	up	yes	0.271892	0.244005	0.32461	0.248459	0.254357	0.275134
GO:0005654	nucleoplasm	Cellular Component	3.50411e-16	3.32102e-13	ENSG00000149187	CELF1	1.00968	0.0138991	0.579032	0.948291	up	yes	9.18763	9.56721	9.67303	9.3527	9.29762	9.50498
GO:0005654	nucleoplasm	Cellular Component	3.50411e-16	3.32102e-13	ENSG00000196923	PDLIM7	1.03416	0.0484646	0.596898	0.949671	up	yes	31.5459	30.4217	30.9791	30.3053	29.6462	29.9248
GO:0005654	nucleoplasm	Cellular Component	3.50411e-16	3.32102e-13	ENSG00000006025	OSBPL7	1.05016	0.0706153	0.603055	0.949671	up	yes	2.48329	2.62894	2.87375	2.48846	2.517	2.59905
GO:0005654	nucleoplasm	Cellular Component	3.50411e-16	3.32102e-13	ENSG00000123415	SMUG1	1.00229	0.00330391	0.614552	0.949671	up	yes	7.68396	7.18211	7.4008	6.98857	7.23876	7.9886
GO:0005654	nucleoplasm	Cellular Component	3.50411e-16	3.32102e-13	ENSG00000172775	PSME3IP1	1.00536	0.00771487	0.629871	0.949671	up	yes	16.804	15.1092	15.2821	15.3296	15.4571	16.157
GO:0005654	nucleoplasm	Cellular Component	3.50411e-16	3.32102e-13	ENSG00000107614	TRDMT1	0.998028	-0.00284716	0.636398	0.949671	down	yes	1.03772	1.11423	0.987244	1.04274	1.0745	1.02816
GO:0005654	nucleoplasm	Cellular Component	3.50411e-16	3.32102e-13	ENSG00000083093	PALB2	1.04433	0.0625755	0.638706	0.949671	up	yes	2.45497	2.3446	2.43071	2.35001	2.23483	2.33853
GO:0005654	nucleoplasm	Cellular Component	3.50411e-16	3.32102e-13	ENSG00000129158	SERGEF	1.00146	0.00210242	0.657036	0.949671	up	yes	5.11852	5.15198	5.15861	5.10822	5.29512	5.0033
GO:0005654	nucleoplasm	Cellular Component	3.50411e-16	3.32102e-13	ENSG00000114346	ECT2	1.03266	0.0463691	0.67976	0.960807	up	yes	16.867	17.1132	16.7229	16.6809	15.9872	16.4313
GO:0005654	nucleoplasm	Cellular Component	3.50411e-16	3.32102e-13	ENSG00000091592	NLRP1	1.0428	0.060464	0.685953	0.96378	up	yes	1.02166	1.18444	1.18585	1.00925	1.0956	1.14789
GO:0005654	nucleoplasm	Cellular Component	3.50411e-16	3.32102e-13	ENSG00000132600	PRMT7	1.0376	0.0532536	0.697278	0.96637	up	yes	2.13441	2.25507	2.25121	2.041	2.16916	2.18988
GO:0005654	nucleoplasm	Cellular Component	3.50411e-16	3.32102e-13	ENSG00000110274	CEP164	1.03991	0.0564589	0.738285	0.981219	up	yes	1.32636	1.27726	1.44121	1.31504	1.24452	1.33004
GO:0005654	nucleoplasm	Cellular Component	3.50411e-16	3.32102e-13	ENSG00000115421	PAPOLG	1.00396	0.00570322	0.739752	0.981219	up	yes	1.68362	1.80372	1.64326	1.83241	1.59358	1.68437
GO:0005654	nucleoplasm	Cellular Component	3.50411e-16	3.32102e-13	ENSG00000176261	ZBTB8OS	1.04667	0.0658097	0.744716	0.981219	up	yes	3.12724	3.27168	3.16855	3.40987	2.54741	3.18356
GO:0005654	nucleoplasm	Cellular Component	3.50411e-16	3.32102e-13	ENSG00000063176	SPHK2	1.00533	0.00767516	0.745736	0.981219	up	yes	2.9578	3.07947	2.70631	2.81103	2.98725	2.8989
GO:0005654	nucleoplasm	Cellular Component	3.50411e-16	3.32102e-13	ENSG00000156831	NSMCE2	1.03666	0.0519469	0.759732	0.981219	up	yes	7.31629	7.47578	7.33137	7.4826	7.15136	6.70706
GO:0005654	nucleoplasm	Cellular Component	3.50411e-16	3.32102e-13	ENSG00000203780	FANK1	0.980105	-0.0289922	0.768356	0.981219	down	yes	0.722145	0.679388	0.889225	0.816655	0.906859	0.613744
GO:0005654	nucleoplasm	Cellular Component	3.50411e-16	3.32102e-13	ENSG00000111596	CNOT2	1.03097	0.0439962	0.775166	0.981219	up	yes	3.50504	3.62587	3.6185	3.56556	3.38098	3.48
GO:0005654	nucleoplasm	Cellular Component	3.50411e-16	3.32102e-13	ENSG00000101391	CDK5RAP1	1.03294	0.0467578	0.787222	0.981219	up	yes	5.6233	5.48187	5.89505	5.41762	5.43901	5.60145
GO:0005654	nucleoplasm	Cellular Component	3.50411e-16	3.32102e-13	ENSG00000158864	NDUFS2	1.01587	0.0227116	0.792984	0.981219	up	yes	9.03717	9.46731	9.2435	9.00524	9.17224	9.1371
GO:0005654	nucleoplasm	Cellular Component	3.50411e-16	3.32102e-13	ENSG00000158636	EMSY	1.03194	0.045357	0.807493	0.981219	up	yes	2.50652	2.34189	2.42435	2.3625	2.36774	2.31743
GO:0005654	nucleoplasm	Cellular Component	3.50411e-16	3.32102e-13	ENSG00000137504	CREBZF	1.01274	0.0182567	0.828918	0.981219	up	yes	8.39185	8.67789	10.1926	8.35675	8.64746	9.91534
GO:0005654	nucleoplasm	Cellular Component	3.50411e-16	3.32102e-13	ENSG00000119242	CCDC92	1.01363	0.0195335	0.833098	0.981219	up	yes	3.37438	3.10752	3.3464	3.22209	3.27726	3.19677
GO:0005654	nucleoplasm	Cellular Component	3.50411e-16	3.32102e-13	ENSG00000140650	PMM2	1.01516	0.0217056	0.835502	0.981219	up	yes	3.20989	3.29169	3.2305	3.31162	3.10958	3.16555
GO:0005654	nucleoplasm	Cellular Component	3.50411e-16	3.32102e-13	ENSG00000144231	POLR2D	1.01583	0.0226657	0.858509	0.98774	up	yes	6.01204	6.29853	6.17183	6.34848	5.98459	5.86123
GO:0005654	nucleoplasm	Cellular Component	3.50411e-16	3.32102e-13	ENSG00000161048	NAPEPLD	1.01201	0.0172209	0.877158	0.991839	up	yes	1.39866	1.35371	1.38142	1.42598	1.34743	1.31133
GO:0005654	nucleoplasm	Cellular Component	3.50411e-16	3.32102e-13	ENSG00000196792	STRN3	1.0297	0.0422213	0.882118	0.993363	up	yes	4.55728	3.94877	4.41378	4.34559	4.00107	4.20053
GO:0005654	nucleoplasm	Cellular Component	3.50411e-16	3.32102e-13	ENSG00000154310	TNIK	1.01801	0.0257459	0.911265	0.997817	up	yes	1.62886	1.83803	1.81309	1.79175	1.68289	1.71195
GO:0005654	nucleoplasm	Cellular Component	3.50411e-16	3.32102e-13	ENSG00000142252	GEMIN7	1.01609	0.0230233	0.919974	0.997897	up	yes	6.92436	6.66461	6.6282	6.13535	6.70255	7.0592
GO:0005654	nucleoplasm	Cellular Component	3.50411e-16	3.32102e-13	ENSG00000164609	SLU7	1.02557	0.0364302	0.929155	0.997897	up	yes	8.82659	9.21314	9.28015	8.89934	9.10469	8.63462
GO:0005654	nucleoplasm	Cellular Component	3.50411e-16	3.32102e-13	ENSG00000213762	ZNF134	1.01934	0.0276419	0.958399	0.997897	up	yes	2.34477	2.34101	2.36742	2.40361	2.40981	2.10593
GO:0005654	nucleoplasm	Cellular Component	3.50411e-16	3.32102e-13	ENSG00000168090	COPS6	1.02284	0.0325794	0.983102	0.997897	up	yes	29.0154	27.3463	27.7774	27.0602	26.8526	28.3475
GO:0005829	cytosol	Cellular Component	5.86756e-14	4.44878e-11	ENSG00000135114	OASL	7.98556	2.99739	0	0	up	yes	14.1949	14.5122	14.339	1.91564	1.86186	1.613
GO:0005829	cytosol	Cellular Component	5.86756e-14	4.44878e-11	ENSG00000157601	MX1	45.5881	5.51058	0	0	up	yes	33.9555	33.3532	33.3075	0.714799	0.746843	0.745433
GO:0005829	cytosol	Cellular Component	5.86756e-14	4.44878e-11	ENSG00000188313	PLSCR1	4.15819	2.05596	0	0	up	yes	72.4615	73.7772	75.1266	18.1661	16.9167	18.1532
GO:0005829	cytosol	Cellular Component	5.86756e-14	4.44878e-11	ENSG00000132274	TRIM22	9.391	3.23128	0	0	up	yes	7.98529	8.25334	8.1106	0.872438	0.820107	0.900281
GO:0005829	cytosol	Cellular Component	5.86756e-14	4.44878e-11	ENSG00000163565	IFI16	1.79179	0.841398	5.99679e-135	2.49773e-132	up	yes	51.3754	52.5515	50.4326	29.9628	27.9006	28.285
GO:0005829	cytosol	Cellular Component	5.86756e-14	4.44878e-11	ENSG00000100911	PSME2	1.70093	0.766328	1.81364e-69	4.27585e-67	up	yes	41.0941	40.7485	38.0796	23.8952	22.4192	24.1893
GO:0005829	cytosol	Cellular Component	5.86756e-14	4.44878e-11	ENSG00000133101	CCNA1	1.94089	0.956716	1.1006e-34	1.47875e-32	up	yes	7.41903	7.60833	7.76869	3.87693	4.00516	3.86309
GO:0005829	cytosol	Cellular Component	5.86756e-14	4.44878e-11	ENSG00000084623	EIF3I	0.782389	-0.354041	6.01905e-30	7.02898e-28	down	yes	21.6961	20.429	20.172	26.6002	26.7551	26.2688
GO:0005829	cytosol	Cellular Component	5.86756e-14	4.44878e-11	ENSG00000166598	HSP90B1	1.22669	0.294767	8.8359e-30	1.02864e-27	up	yes	146.385	154.748	151.937	123.509	120.66	125.175
GO:0005829	cytosol	Cellular Component	5.86756e-14	4.44878e-11	ENSG00000198755	RPL10A	0.844065	-0.244574	1.95286e-22	1.71843e-20	down	yes	288.339	283.702	276.781	339.176	325.277	341.185
GO:0005829	cytosol	Cellular Component	5.86756e-14	4.44878e-11	ENSG00000182979	MTA1	0.840152	-0.251277	4.23317e-21	3.51851e-19	down	yes	18.5546	18.3942	18.9616	21.8608	22.1169	22.5701
GO:0005829	cytosol	Cellular Component	5.86756e-14	4.44878e-11	ENSG00000119487	MAPKAP1	0.782113	-0.354551	3.87135e-20	3.03601e-18	down	yes	15.9352	15.212	14.535	20.2322	18.9251	19.2513
GO:0005829	cytosol	Cellular Component	5.86756e-14	4.44878e-11	ENSG00000112159	MDN1	0.802485	-0.317453	6.59302e-18	4.49357e-16	down	yes	1.54655	1.57929	1.62911	1.93781	2.02581	1.96167
GO:0005829	cytosol	Cellular Component	5.86756e-14	4.44878e-11	ENSG00000133706	LARS1	0.864288	-0.210416	4.60614e-15	2.66871e-13	down	yes	9.38563	9.69925	9.23492	11.2603	10.7794	10.727
GO:0005829	cytosol	Cellular Component	5.86756e-14	4.44878e-11	ENSG00000114416	FXR1	0.881049	-0.182706	1.96935e-13	1.01966e-11	down	yes	14.6837	14.6911	14.6431	16.8246	16.9375	16.1987
GO:0005829	cytosol	Cellular Component	5.86756e-14	4.44878e-11	ENSG00000177119	ANO6	0.865649	-0.208146	3.43895e-13	1.73037e-11	down	yes	16.5186	16.9405	16.5073	19.8789	19.3212	18.5213
GO:0005829	cytosol	Cellular Component	5.86756e-14	4.44878e-11	ENSG00000104529	EEF1D	0.883277	-0.179061	4.00482e-13	1.999e-11	down	yes	24.8395	24.201	24.0453	27.0034	27.728	28.0125
GO:0005829	cytosol	Cellular Component	5.86756e-14	4.44878e-11	ENSG00000125826	RBCK1	1.18173	0.240896	1.01088e-12	4.89583e-11	up	yes	17.8321	17.4091	17.3215	14.7378	14.8155	14.9264
GO:0005829	cytosol	Cellular Component	5.86756e-14	4.44878e-11	ENSG00000048828	FAM120A	0.90474	-0.144425	2.45745e-12	1.14863e-10	down	yes	35.6481	36.3653	35.4597	40.0538	39.457	39.2782
GO:0005829	cytosol	Cellular Component	5.86756e-14	4.44878e-11	ENSG00000087053	MTMR2	0.85639	-0.22366	2.5186e-12	1.17428e-10	down	yes	7.32273	7.17241	7.04176	8.561	8.48802	8.09944
GO:0005829	cytosol	Cellular Component	5.86756e-14	4.44878e-11	ENSG00000113441	LNPEP	1.352	0.435097	5.99573e-12	2.68847e-10	up	yes	3.29136	3.69562	3.4454	2.61272	2.73161	2.37191
GO:0005829	cytosol	Cellular Component	5.86756e-14	4.44878e-11	ENSG00000132846	ZBED3	0.831846	-0.265612	3.10517e-09	1.05245e-07	down	yes	6.90131	6.4838	6.33048	7.99118	8.02741	7.68242
GO:0005829	cytosol	Cellular Component	5.86756e-14	4.44878e-11	ENSG00000118058	KMT2A	0.871652	-0.198176	1.01724e-08	3.28161e-07	down	yes	3.58469	3.8016	3.8704	4.29603	4.52666	4.0915
GO:0005829	cytosol	Cellular Component	5.86756e-14	4.44878e-11	ENSG00000108298	RPL19	0.936882	-0.0940607	2.31834e-08	7.12414e-07	down	yes	233.455	228.363	230.02	244.774	246.43	247.243
GO:0005829	cytosol	Cellular Component	5.86756e-14	4.44878e-11	ENSG00000122512	PMS2	0.850387	-0.233808	2.39615e-08	7.34442e-07	down	yes	2.84525	2.9556	2.98952	3.50084	3.40088	3.43519
GO:0005829	cytosol	Cellular Component	5.86756e-14	4.44878e-11	ENSG00000124406	ATP8A1	0.776086	-0.365711	3.75095e-08	1.12307e-06	down	yes	1.41674	1.49879	1.29783	1.79483	1.83639	1.79777
GO:0005829	cytosol	Cellular Component	5.86756e-14	4.44878e-11	ENSG00000111424	VDR	0.843076	-0.246266	1.74832e-07	4.81539e-06	down	yes	5.99228	5.95322	6.18418	7.21669	7.52135	6.76617
GO:0005829	cytosol	Cellular Component	5.86756e-14	4.44878e-11	ENSG00000134759	ELP2	0.870348	-0.200336	3.51078e-07	9.2225e-06	down	yes	4.49861	4.56189	4.4289	5.39572	5.15162	4.95151
GO:0005829	cytosol	Cellular Component	5.86756e-14	4.44878e-11	ENSG00000020577	SAMD4A	0.87919	-0.185754	8.53845e-07	2.10435e-05	down	yes	3.62316	3.55027	3.6143	4.04535	4.21223	4.01251
GO:0005829	cytosol	Cellular Component	5.86756e-14	4.44878e-11	ENSG00000163629	PTPN13	0.90375	-0.146004	3.96386e-06	8.64393e-05	down	yes	8.09548	8.4009	8.48456	9.43307	9.37479	8.83355
GO:0005829	cytosol	Cellular Component	5.86756e-14	4.44878e-11	ENSG00000153944	MSI2	0.867604	-0.204892	4.3212e-06	9.36328e-05	down	yes	1.96635	2.14455	2.04286	2.45009	2.21004	2.4327
GO:0005829	cytosol	Cellular Component	5.86756e-14	4.44878e-11	ENSG00000198677	SKIC3	0.931643	-0.102151	6.03007e-06	0.000127277	down	yes	4.50291	4.68143	4.67763	5.00113	4.95542	4.9225
GO:0005829	cytosol	Cellular Component	5.86756e-14	4.44878e-11	ENSG00000141198	TOM1L1	0.879627	-0.185036	1.26132e-05	0.000248069	down	yes	4.50688	4.36365	4.37911	5.08346	5.04512	4.93422
GO:0005829	cytosol	Cellular Component	5.86756e-14	4.44878e-11	ENSG00000151725	CENPU	1.19419	0.256032	2.25339e-05	0.000419833	up	yes	9.72237	9.68224	9.54125	8.28836	8.17047	7.78008
GO:0005829	cytosol	Cellular Component	5.86756e-14	4.44878e-11	ENSG00000146733	PSPH	0.866449	-0.206813	2.55935e-05	0.000473076	down	yes	8.59603	8.37173	8.22129	9.79507	9.59988	9.67663
GO:0005829	cytosol	Cellular Component	5.86756e-14	4.44878e-11	ENSG00000174099	MSRB3	0.880109	-0.184246	2.66855e-05	0.000491082	down	yes	5.72354	5.73604	5.45023	6.72425	6.07471	6.41435
GO:0005829	cytosol	Cellular Component	5.86756e-14	4.44878e-11	ENSG00000161533	ACOX1	0.889725	-0.168568	2.9215e-05	0.000533962	down	yes	4.05429	4.2515	4.14092	4.73854	4.69175	4.5591
GO:0005829	cytosol	Cellular Component	5.86756e-14	4.44878e-11	ENSG00000078804	TP53INP2	0.843817	-0.244998	3.79358e-05	0.000678464	down	yes	8.37882	7.43236	7.09258	9.375	9.18111	8.58693
GO:0005829	cytosol	Cellular Component	5.86756e-14	4.44878e-11	ENSG00000162616	DNAJB4	1.19563	0.257767	8.18194e-05	0.00135233	up	yes	6.65472	6.71648	6.71615	5.59802	5.69191	5.51076
GO:0005829	cytosol	Cellular Component	5.86756e-14	4.44878e-11	ENSG00000134982	APC	0.869681	-0.201441	9.34375e-05	0.00152155	down	yes	1.75659	1.74752	1.7876	2.15849	1.95411	1.97205
GO:0005829	cytosol	Cellular Component	5.86756e-14	4.44878e-11	ENSG00000038382	TRIO	0.941101	-0.0875785	0.000151899	0.00235682	down	yes	11.2013	11.8416	11.3973	12.3978	12.4704	11.7275
GO:0005829	cytosol	Cellular Component	5.86756e-14	4.44878e-11	ENSG00000137877	SPTBN5	1.44269	0.528764	0.000445512	0.00616936	up	yes	0.390126	0.371571	0.45916	0.278125	0.262782	0.305329
GO:0005829	cytosol	Cellular Component	5.86756e-14	4.44878e-11	ENSG00000145725	PPIP5K2	0.87684	-0.189615	0.000531271	0.00719481	down	yes	1.12676	1.27374	1.26341	1.41435	1.36269	1.40149
GO:0005829	cytosol	Cellular Component	5.86756e-14	4.44878e-11	ENSG00000278023	RDM1	1.43214	0.518174	0.000543613	0.00734338	up	yes	2.47648	2.22083	2.5629	1.71058	1.54489	1.814
GO:0005829	cytosol	Cellular Component	5.86756e-14	4.44878e-11	ENSG00000039319	ZFYVE16	0.925381	-0.11188	0.000646148	0.00855884	down	yes	3.01692	3.18667	3.07139	3.36362	3.35265	3.3066
GO:0005829	cytosol	Cellular Component	5.86756e-14	4.44878e-11	ENSG00000103194	USP10	1.10266	0.140982	0.000683001	0.00900245	up	yes	24.9835	24.6388	25.0727	22.724	22.957	22.06
GO:0005829	cytosol	Cellular Component	5.86756e-14	4.44878e-11	ENSG00000087586	AURKA	1.11858	0.161672	0.000904546	0.0113708	up	yes	26.8582	26.1396	27.5284	24.3972	23.298	24.2944
GO:0005829	cytosol	Cellular Component	5.86756e-14	4.44878e-11	ENSG00000183207	RUVBL2	0.94834	-0.0765235	0.00105432	0.0129539	down	yes	46.8041	44.8704	46.0886	49.8021	47.0822	48.3833
GO:0005829	cytosol	Cellular Component	5.86756e-14	4.44878e-11	ENSG00000147905	ZCCHC7	0.915644	-0.127141	0.00118454	0.0143516	down	yes	7.65572	7.82542	7.75102	8.51027	8.32988	8.53233
GO:0005829	cytosol	Cellular Component	5.86756e-14	4.44878e-11	ENSG00000109756	RAPGEF2	0.930952	-0.103221	0.0016257	0.0188905	down	yes	3.20669	3.34275	3.28636	3.56052	3.4889	3.51588
GO:0005829	cytosol	Cellular Component	5.86756e-14	4.44878e-11	ENSG00000214413	BBIP1	1.22562	0.293517	0.00172292	0.0198297	up	yes	1.53867	1.65232	1.54264	1.21004	1.36404	1.28815
GO:0005829	cytosol	Cellular Component	5.86756e-14	4.44878e-11	ENSG00000164081	TEX264	1.12529	0.170294	0.00175449	0.0201005	up	yes	8.59123	8.49254	8.34404	7.46828	7.44631	7.68212
GO:0005829	cytosol	Cellular Component	5.86756e-14	4.44878e-11	ENSG00000064012	CASP8	1.10518	0.144277	0.00195847	0.0220533	up	yes	10.1725	10.455	10.1736	9.22643	9.39779	9.24558
GO:0005829	cytosol	Cellular Component	5.86756e-14	4.44878e-11	ENSG00000114021	NIT2	0.903404	-0.146558	0.00216844	0.0240848	down	yes	2.71105	2.7377	2.8418	2.92182	3.0427	3.2125
GO:0005829	cytosol	Cellular Component	5.86756e-14	4.44878e-11	ENSG00000116044	NFE2L2	0.947248	-0.0781858	0.00243608	0.0265574	down	yes	8.96404	9.31538	8.79522	9.90414	9.16645	9.51183
GO:0005829	cytosol	Cellular Component	5.86756e-14	4.44878e-11	ENSG00000070214	SLC44A1	0.964993	-0.0514091	0.00256486	0.0277559	down	yes	15.9047	16.0636	15.6912	16.74	16.3504	16.2981
GO:0005829	cytosol	Cellular Component	5.86756e-14	4.44878e-11	ENSG00000138592	USP8	0.919211	-0.121532	0.00287134	0.0306216	down	yes	2.47067	2.48961	2.33684	2.8081	2.62512	2.50524
GO:0005829	cytosol	Cellular Component	5.86756e-14	4.44878e-11	ENSG00000032742	IFT88	0.84658	-0.240281	0.00389807	0.0395248	down	yes	1.69901	1.62643	2.00438	2.19987	2.01752	2.07831
GO:0005829	cytosol	Cellular Component	5.86756e-14	4.44878e-11	ENSG00000143847	PPFIA4	1.71081	0.774679	0.00398132	0.0402165	up	yes	1.34193	1.82015	2.29507	0.860124	1.22629	1.10339
GO:0005829	cytosol	Cellular Component	5.86756e-14	4.44878e-11	ENSG00000100889	PCK2	0.942455	-0.0855046	0.00439384	0.0437354	down	yes	30.7795	30.0137	28.4583	33.0392	31.1765	30.4854
GO:0005829	cytosol	Cellular Component	5.86756e-14	4.44878e-11	ENSG00000131473	ACLY	1.08046	0.111645	0.00447002	0.0443289	up	yes	66.5775	65.4855	64.4905	62.2013	59.9094	59.8058
GO:0005829	cytosol	Cellular Component	5.86756e-14	4.44878e-11	ENSG00000140992	PDPK1	0.942486	-0.0854567	0.0045444	0.0449121	down	yes	4.65493	4.63721	4.57517	4.98258	4.84657	4.8844
GO:0005829	cytosol	Cellular Component	5.86756e-14	4.44878e-11	ENSG00000169221	TBC1D10B	1.09598	0.132221	0.0050542	0.0490198	up	yes	13.0953	13.362	12.803	11.8005	12.1513	11.8704
GO:0005829	cytosol	Cellular Component	5.86756e-14	4.44878e-11	ENSG00000115109	EPB41L5	0.887621	-0.171984	0.00505938	0.0490574	down	yes	1.54093	1.57975	1.49066	1.73615	1.66149	1.79752
GO:0005829	cytosol	Cellular Component	5.86756e-14	4.44878e-11	ENSG00000157020	SEC13	1.08615	0.11922	0.006625	0.0615476	up	yes	24.7916	25.7367	24.6783	22.8275	22.791	23.6231
GO:0005829	cytosol	Cellular Component	5.86756e-14	4.44878e-11	ENSG00000148516	ZEB1	0.933811	-0.0987972	0.00702557	0.0644228	down	yes	4.11594	4.42403	4.16286	4.49994	4.50202	4.60125
GO:0005829	cytosol	Cellular Component	5.86756e-14	4.44878e-11	ENSG00000204120	GIGYF2	0.946829	-0.0788238	0.0072619	0.0662657	down	yes	4.14073	4.00507	4.00698	4.38628	4.15928	4.28969
GO:0005829	cytosol	Cellular Component	5.86756e-14	4.44878e-11	ENSG00000110075	PPP6R3	0.95004	-0.0739405	0.00878429	0.0773885	down	yes	9.86982	9.55078	9.80063	10.6746	10.2247	9.85863
GO:0005829	cytosol	Cellular Component	5.86756e-14	4.44878e-11	ENSG00000290315	ENSG00000290315	0.677038	-0.562692	0.0088224	0.0776148	down	yes	25.7908	18.6636	23.4335	38.3739	36.6787	25.2194
GO:0005829	cytosol	Cellular Component	5.86756e-14	4.44878e-11	ENSG00000197713	RPE	1.11392	0.155651	0.0111794	0.0937103	up	yes	12.0456	12.6938	13.0211	11.6641	10.9377	11.2968
GO:0005829	cytosol	Cellular Component	5.86756e-14	4.44878e-11	ENSG00000112659	CUL9	0.939963	-0.0893244	0.0111885	0.0937446	down	yes	3.23146	3.4235	3.30703	3.41332	3.64974	3.53522
GO:0005829	cytosol	Cellular Component	5.86756e-14	4.44878e-11	ENSG00000175216	CKAP5	0.968853	-0.0456505	0.0126406	0.103382	down	yes	27.1649	26.9288	25.7936	27.9974	27.4515	27.0067
GO:0005829	cytosol	Cellular Component	5.86756e-14	4.44878e-11	ENSG00000158402	CDC25C	1.15798	0.211615	0.0142766	0.113815	up	yes	4.47462	4.26536	4.45997	3.83529	3.76172	3.80207
GO:0005829	cytosol	Cellular Component	5.86756e-14	4.44878e-11	ENSG00000107897	ACBD5	1.11839	0.161424	0.0151625	0.119233	up	yes	2.97491	2.79879	2.91887	2.54309	2.66895	2.56035
GO:0005829	cytosol	Cellular Component	5.86756e-14	4.44878e-11	ENSG00000127452	FBXL12	1.13886	0.187586	0.0164367	0.127014	up	yes	7.01156	7.36198	6.91003	6.18383	6.42933	6.07539
GO:0005829	cytosol	Cellular Component	5.86756e-14	4.44878e-11	ENSG00000100142	POLR2F	1.13622	0.184238	0.0185542	0.140182	up	yes	3.48893	3.27961	3.65065	3.12389	2.91866	3.12753
GO:0005829	cytosol	Cellular Component	5.86756e-14	4.44878e-11	ENSG00000173402	DAG1	0.96571	-0.0503378	0.0187024	0.14092	down	yes	52.359	49.1468	49.6933	54.6117	50.8554	51.1006
GO:0005829	cytosol	Cellular Component	5.86756e-14	4.44878e-11	ENSG00000243156	MICAL3	1.39127	0.476398	0.019792	0.147646	up	yes	3.99437	3.80794	2.61946	2.38441	2.42003	2.68642
GO:0005829	cytosol	Cellular Component	5.86756e-14	4.44878e-11	ENSG00000141552	ANAPC11	1.12828	0.174129	0.0201191	0.149818	up	yes	9.73231	8.55537	9.40729	7.78428	8.22779	8.53404
GO:0005829	cytosol	Cellular Component	5.86756e-14	4.44878e-11	ENSG00000153048	CARHSP1	0.965693	-0.0503636	0.0215162	0.157746	down	yes	16.9692	16.4438	16.627	17.0285	17.0681	17.721
GO:0005829	cytosol	Cellular Component	5.86756e-14	4.44878e-11	ENSG00000124275	MTRR	0.936722	-0.0943072	0.0239433	0.171188	down	yes	5.92327	6.3473	6.49569	7.1456	6.27426	6.6141
GO:0005829	cytosol	Cellular Component	5.86756e-14	4.44878e-11	ENSG00000072736	NFATC3	1.10545	0.144635	0.0248964	0.176155	up	yes	3.98099	4.24454	4.16629	3.74852	3.81872	3.6425
GO:0005829	cytosol	Cellular Component	5.86756e-14	4.44878e-11	ENSG00000132912	DCTN4	0.958058	-0.0618148	0.0251124	0.177348	down	yes	12.2815	13.0225	12.0916	13.0083	12.5186	13.5058
GO:0005829	cytosol	Cellular Component	5.86756e-14	4.44878e-11	ENSG00000105662	CRTC1	0.906261	-0.142002	0.0260887	0.182933	down	yes	2.43137	2.17578	2.54538	2.66504	2.73346	2.49386
GO:0005829	cytosol	Cellular Component	5.86756e-14	4.44878e-11	ENSG00000113360	DROSHA	0.962394	-0.0553001	0.0265563	0.185345	down	yes	11.5179	10.9802	11.1539	11.7339	11.2501	11.9829
GO:0005829	cytosol	Cellular Component	5.86756e-14	4.44878e-11	ENSG00000137497	NUMA1	0.977566	-0.0327335	0.0278427	0.192424	down	yes	21.2691	22.6194	21.8427	22.6435	22.9319	21.6642
GO:0005829	cytosol	Cellular Component	5.86756e-14	4.44878e-11	ENSG00000044446	PHKA2	0.927119	-0.109174	0.0286658	0.196509	down	yes	2.34847	2.6149	2.65528	2.6489	2.81396	2.7547
GO:0005829	cytosol	Cellular Component	5.86756e-14	4.44878e-11	ENSG00000160299	PCNT	0.952942	-0.0695392	0.028851	0.197392	down	yes	3.27966	3.10137	3.06782	3.31176	3.39727	3.20643
GO:0005829	cytosol	Cellular Component	5.86756e-14	4.44878e-11	ENSG00000106070	GRB10	1.08663	0.119858	0.0315455	0.211806	up	yes	21.4086	24.7201	23.755	21.0555	22.1802	21.0768
GO:0005829	cytosol	Cellular Component	5.86756e-14	4.44878e-11	ENSG00000104365	IKBKB	0.945011	-0.0815966	0.0316601	0.212386	down	yes	5.8457	5.44977	6.3505	6.25016	5.95684	6.46577
GO:0005829	cytosol	Cellular Component	5.86756e-14	4.44878e-11	ENSG00000148248	SURF4	1.07239	0.100833	0.032922	0.218698	up	yes	142.288	138.867	135.168	135.019	124.808	128.392
GO:0005829	cytosol	Cellular Component	5.86756e-14	4.44878e-11	ENSG00000087008	ACOX3	0.921861	-0.117378	0.0330783	0.219444	down	yes	6.62374	6.7671	5.86215	7.34576	6.94389	6.59526
GO:0005829	cytosol	Cellular Component	5.86756e-14	4.44878e-11	ENSG00000140367	UBE2Q2	0.938727	-0.091223	0.0335246	0.221445	down	yes	9.10067	9.6884	8.90017	10.399	9.20179	9.89579
GO:0005829	cytosol	Cellular Component	5.86756e-14	4.44878e-11	ENSG00000087088	BAX	1.09469	0.130521	0.0366546	0.235886	up	yes	15.3654	15.7244	15.2364	14.1523	13.7573	14.4094
GO:0005829	cytosol	Cellular Component	5.86756e-14	4.44878e-11	ENSG00000164068	RNF123	0.958654	-0.0609177	0.0366891	0.235986	down	yes	6.91258	6.8293	6.54342	6.92508	7.09227	7.14284
GO:0005829	cytosol	Cellular Component	5.86756e-14	4.44878e-11	ENSG00000078369	GNB1	1.06619	0.0924627	0.038676	0.245111	up	yes	40.3166	40.7398	38.5786	38.2398	36.9819	36.9864
GO:0005829	cytosol	Cellular Component	5.86756e-14	4.44878e-11	ENSG00000101639	CEP192	0.950764	-0.0728403	0.0391149	0.247095	down	yes	3.32823	3.40886	3.22301	3.54619	3.50508	3.42461
GO:0005829	cytosol	Cellular Component	5.86756e-14	4.44878e-11	ENSG00000126456	IRF3	1.08867	0.122561	0.0396544	0.249469	up	yes	16.9367	16.2819	17.0901	14.7409	15.5157	15.9548
GO:0005829	cytosol	Cellular Component	5.86756e-14	4.44878e-11	ENSG00000107829	FBXW4	0.945269	-0.081203	0.0427032	0.263198	down	yes	6.6722	6.45372	6.12971	6.88718	6.55449	6.92886
GO:0005829	cytosol	Cellular Component	5.86756e-14	4.44878e-11	ENSG00000157353	FCSK	0.924488	-0.113274	0.0428256	0.2637	down	yes	2.48202	2.38567	2.2437	2.57963	2.64676	2.46587
GO:0005829	cytosol	Cellular Component	5.86756e-14	4.44878e-11	ENSG00000100599	RIN3	1.08386	0.116184	0.0476808	0.284612	up	yes	7.01354	6.91876	6.61555	6.32181	6.35101	6.28513
GO:0005829	cytosol	Cellular Component	5.86756e-14	4.44878e-11	ENSG00000105875	WDR91	0.927188	-0.109067	0.0488761	0.289488	down	yes	1.07774	0.977225	1.00121	1.12372	1.08427	1.08818
GO:0005829	cytosol	Cellular Component	5.86756e-14	4.44878e-11	ENSG00000123815	COQ8B	0.948198	-0.0767392	0.0530612	0.307405	down	yes	2.78929	2.99205	2.66125	2.96374	3.0599	2.88019
GO:0005829	cytosol	Cellular Component	5.86756e-14	4.44878e-11	ENSG00000061987	MON2	0.963662	-0.0534002	0.0554807	0.31689	down	yes	3.13215	3.31465	3.18006	3.40673	3.38424	3.1989
GO:0005829	cytosol	Cellular Component	5.86756e-14	4.44878e-11	ENSG00000130779	CLIP1	0.973678	-0.0384826	0.0587807	0.330573	down	yes	4.67886	4.93739	4.75716	5.07811	4.9085	4.77536
GO:0005829	cytosol	Cellular Component	5.86756e-14	4.44878e-11	ENSG00000198911	SREBF2	1.06204	0.0868336	0.0598057	0.334274	up	yes	46.8663	47.4737	44.632	44.1176	43.6092	43.1274
GO:0005829	cytosol	Cellular Component	5.86756e-14	4.44878e-11	ENSG00000171428	NAT1	1.29598	0.374049	0.0712385	0.377229	up	yes	1.02334	0.86191	0.92942	0.877785	0.586776	0.707276
GO:0005829	cytosol	Cellular Component	5.86756e-14	4.44878e-11	ENSG00000104320	NBN	1.07503	0.10438	0.0724763	0.381286	up	yes	3.29842	3.33426	3.37594	3.00467	3.18949	3.11591
GO:0005829	cytosol	Cellular Component	5.86756e-14	4.44878e-11	ENSG00000147162	OGT	0.898594	-0.154258	0.0735333	0.385628	down	yes	11.1062	12.5767	13.686	12.6273	14.1109	14.8478
GO:0005829	cytosol	Cellular Component	5.86756e-14	4.44878e-11	ENSG00000120341	SEC16B	4.84016	2.27505	0.0740213	0.387366	up	yes	0.159492	0.02384	0.248853	0.00553511	0.0111334	0.072623
GO:0005829	cytosol	Cellular Component	5.86756e-14	4.44878e-11	ENSG00000069956	MAPK6	1.08209	0.113817	0.075376	0.391621	up	yes	7.63895	7.72128	7.5459	7.38426	6.86614	6.91808
GO:0005829	cytosol	Cellular Component	5.86756e-14	4.44878e-11	ENSG00000120699	EXOSC8	1.08793	0.121586	0.0808125	0.409924	up	yes	2.53074	2.55923	2.63833	2.44356	2.33528	2.32484
GO:0005829	cytosol	Cellular Component	5.86756e-14	4.44878e-11	ENSG00000183597	TANGO2	0.934866	-0.0971685	0.0834482	0.418424	down	yes	2.54529	2.24534	2.56411	2.73059	2.57189	2.56468
GO:0005829	cytosol	Cellular Component	5.86756e-14	4.44878e-11	ENSG00000131778	CHD1L	0.962972	-0.0544341	0.0844435	0.421779	down	yes	7.74204	7.61462	7.83296	7.91698	8.25757	7.90676
GO:0005829	cytosol	Cellular Component	5.86756e-14	4.44878e-11	ENSG00000132716	DCAF8	0.961825	-0.0561539	0.0863091	0.427735	down	yes	5.16989	4.93627	5.10609	5.47362	5.04026	5.30215
GO:0005829	cytosol	Cellular Component	5.86756e-14	4.44878e-11	ENSG00000185345	PRKN	0.703989	-0.506375	0.0910442	0.441693	down	yes	0.048387	0.0430839	0.0435496	0.0613204	0.0616281	0.0688451
GO:0005829	cytosol	Cellular Component	5.86756e-14	4.44878e-11	ENSG00000115392	FANCL	1.09204	0.127029	0.0943155	0.449353	up	yes	0.649112	0.670368	0.699694	0.612852	0.630291	0.605846
GO:0005829	cytosol	Cellular Component	5.86756e-14	4.44878e-11	ENSG00000114062	UBE3A	0.974015	-0.0379835	0.0976929	0.459813	down	yes	2.70936	2.70387	2.69191	2.8057	2.8201	2.69556
GO:0005829	cytosol	Cellular Component	5.86756e-14	4.44878e-11	ENSG00000123329	ARHGAP9	0.764071	-0.388221	0.0997752	0.465312	down	yes	0.275133	0.169148	0.284344	0.335316	0.289185	0.329108
GO:0005829	cytosol	Cellular Component	5.86756e-14	4.44878e-11	ENSG00000169914	OTUD3	1.13954	0.188457	0.100117	0.466501	up	yes	1.72435	1.74112	2.02468	1.46655	1.62384	1.72746
GO:0005829	cytosol	Cellular Component	5.86756e-14	4.44878e-11	ENSG00000241878	PISD	1.09819	0.135123	0.106468	0.487486	up	yes	5.95735	6.00819	5.50539	5.06507	5.20616	5.63765
GO:0005829	cytosol	Cellular Component	5.86756e-14	4.44878e-11	ENSG00000141503	MINK1	0.975598	-0.0356411	0.113117	0.504737	down	yes	8.7732	8.58493	8.27929	8.61834	8.59572	9.06462
GO:0005829	cytosol	Cellular Component	5.86756e-14	4.44878e-11	ENSG00000101004	NINL	1.19373	0.255478	0.114517	0.508622	up	yes	0.249289	0.320014	0.296661	0.234231	0.224107	0.267089
GO:0005829	cytosol	Cellular Component	5.86756e-14	4.44878e-11	ENSG00000131375	CAPN7	0.967094	-0.0482722	0.119227	0.52072	down	yes	7.49992	7.35754	7.68062	8.231	7.40811	7.66585
GO:0005829	cytosol	Cellular Component	5.86756e-14	4.44878e-11	ENSG00000100429	HDAC10	0.924144	-0.11381	0.12572	0.538475	down	yes	2.34847	2.7081	2.48675	2.50881	2.56232	3.09135
GO:0005829	cytosol	Cellular Component	5.86756e-14	4.44878e-11	ENSG00000185359	HGS	0.976212	-0.034734	0.131738	0.550969	down	yes	10.441	9.78029	10.9405	10.3606	11.1646	10.396
GO:0005829	cytosol	Cellular Component	5.86756e-14	4.44878e-11	ENSG00000165568	AKR1E2	1.18219	0.241458	0.135605	0.560514	up	yes	1.81479	2.1224	2.20192	1.50679	1.77458	1.91164
GO:0005829	cytosol	Cellular Component	5.86756e-14	4.44878e-11	ENSG00000171453	POLR1C	0.951817	-0.0712442	0.13684	0.564372	down	yes	3.59785	3.65195	3.8033	4.15946	3.58641	3.86676
GO:0005829	cytosol	Cellular Component	5.86756e-14	4.44878e-11	ENSG00000108423	TUBD1	1.1522	0.20439	0.138901	0.570302	up	yes	2.64355	2.64234	2.56764	2.64151	1.9421	2.2325
GO:0005829	cytosol	Cellular Component	5.86756e-14	4.44878e-11	ENSG00000066427	ATXN3	1.09785	0.134681	0.143222	0.582086	up	yes	1.82057	1.69779	1.86127	1.61208	1.62489	1.66318
GO:0005829	cytosol	Cellular Component	5.86756e-14	4.44878e-11	ENSG00000129173	E2F8	1.11452	0.156423	0.15141	0.601249	up	yes	2.70908	2.56494	2.71146	2.43202	2.26498	2.46796
GO:0005829	cytosol	Cellular Component	5.86756e-14	4.44878e-11	ENSG00000084676	NCOA1	0.963721	-0.0533126	0.15284	0.603711	down	yes	3.04892	2.97199	3.09551	3.34672	3.11794	2.99494
GO:0005829	cytosol	Cellular Component	5.86756e-14	4.44878e-11	ENSG00000116473	RAP1A	1.07407	0.103094	0.155458	0.60943	up	yes	9.20999	9.28488	9.57188	9.2248	8.71535	8.19096
GO:0005829	cytosol	Cellular Component	5.86756e-14	4.44878e-11	ENSG00000072756	TRNT1	0.95257	-0.0701027	0.160855	0.622271	down	yes	1.38499	1.27036	1.48666	1.52211	1.4197	1.40645
GO:0005829	cytosol	Cellular Component	5.86756e-14	4.44878e-11	ENSG00000131143	COX4I1	0.991246	-0.0126848	0.165146	0.630737	down	yes	35.8772	35.1449	34.337	36.2026	34.7906	35.2964
GO:0005829	cytosol	Cellular Component	5.86756e-14	4.44878e-11	ENSG00000008517	IL32	1.04735	0.0667426	0.168128	0.63751	up	yes	83.6206	87.065	85.655	82.0705	80.5239	82.1573
GO:0005829	cytosol	Cellular Component	5.86756e-14	4.44878e-11	ENSG00000159593	NAE1	0.981493	-0.0269508	0.168327	0.637738	down	yes	19.2055	18.6271	18.795	20.3059	18.1951	19.1943
GO:0005829	cytosol	Cellular Component	5.86756e-14	4.44878e-11	ENSG00000106617	PRKAG2	1.08415	0.11656	0.171148	0.643355	up	yes	1.3409	1.27693	1.33712	1.2434	1.21573	1.18886
GO:0005829	cytosol	Cellular Component	5.86756e-14	4.44878e-11	ENSG00000132153	DHX30	1.06105	0.085497	0.171262	0.643355	up	yes	13.2868	12.3485	12.8913	12.1284	11.8299	12.3515
GO:0005829	cytosol	Cellular Component	5.86756e-14	4.44878e-11	ENSG00000126214	KLC1	1.05299	0.0744964	0.173299	0.648311	up	yes	6.31281	6.2404	6.16638	5.91561	5.95674	5.90515
GO:0005829	cytosol	Cellular Component	5.86756e-14	4.44878e-11	ENSG00000173517	PEAK1	0.962738	-0.0547854	0.175402	0.65187	down	yes	0.906589	0.870043	0.912822	0.896122	0.985338	0.912089
GO:0005829	cytosol	Cellular Component	5.86756e-14	4.44878e-11	ENSG00000100241	SBF1	1.04789	0.0674925	0.183516	0.666275	up	yes	10.8183	10.9788	10.9311	10.4341	10.2526	10.5457
GO:0005829	cytosol	Cellular Component	5.86756e-14	4.44878e-11	ENSG00000122085	MTERF4	0.955125	-0.0662386	0.190613	0.681197	down	yes	1.65739	1.77835	1.55217	1.67584	1.80433	1.74207
GO:0005829	cytosol	Cellular Component	5.86756e-14	4.44878e-11	ENSG00000074964	ARHGEF10L	1.06269	0.0877216	0.192049	0.683809	up	yes	6.273	6.20521	6.36533	5.8351	6.04112	5.8557
GO:0005829	cytosol	Cellular Component	5.86756e-14	4.44878e-11	ENSG00000160953	PWWP3A	0.979862	-0.0293497	0.203826	0.703619	down	yes	4.24456	4.26851	4.60395	4.49576	4.54076	4.35009
GO:0005829	cytosol	Cellular Component	5.86756e-14	4.44878e-11	ENSG00000177697	CD151	1.04442	0.0626985	0.206282	0.707732	up	yes	132.211	129.439	128.598	124.051	124.724	124.878
GO:0005829	cytosol	Cellular Component	5.86756e-14	4.44878e-11	ENSG00000132639	SNAP25	1.0938	0.129348	0.208879	0.712781	up	yes	0.698601	0.736624	0.793799	0.683224	0.651669	0.702981
GO:0005829	cytosol	Cellular Component	5.86756e-14	4.44878e-11	ENSG00000100983	GSS	0.980917	-0.0277976	0.217618	0.728474	down	yes	8.11498	7.8795	7.59915	8.35245	7.83762	7.86257
GO:0005829	cytosol	Cellular Component	5.86756e-14	4.44878e-11	ENSG00000167840	ZNF232	1.14983	0.201423	0.219213	0.731302	up	yes	1.22663	1.11768	1.16745	0.952287	1.09257	1.00929
GO:0005829	cytosol	Cellular Component	5.86756e-14	4.44878e-11	ENSG00000177595	PIDD1	0.966586	-0.0490301	0.254445	0.785094	down	yes	4.24296	4.32122	4.91547	4.24843	4.84598	4.85122
GO:0005829	cytosol	Cellular Component	5.86756e-14	4.44878e-11	ENSG00000138347	MYPN	0.96253	-0.055097	0.255979	0.786496	down	yes	1.97549	1.88631	1.89488	2.15174	1.97123	1.8578
GO:0005829	cytosol	Cellular Component	5.86756e-14	4.44878e-11	ENSG00000099246	RAB18	1.05339	0.0750369	0.262616	0.79506	up	yes	4.24847	4.43494	4.3037	4.1468	4.07116	4.11094
GO:0005829	cytosol	Cellular Component	5.86756e-14	4.44878e-11	ENSG00000104325	DECR1	0.989854	-0.014712	0.263398	0.795252	down	yes	11.7161	11.6074	11.4716	11.9976	11.806	11.3481
GO:0005829	cytosol	Cellular Component	5.86756e-14	4.44878e-11	ENSG00000172890	NADSYN1	0.979559	-0.0297961	0.268529	0.802206	down	yes	2.03299	2.15122	2.22263	2.09501	2.12576	2.31976
GO:0005829	cytosol	Cellular Component	5.86756e-14	4.44878e-11	ENSG00000163947	ARHGEF3	0.969329	-0.0449421	0.273821	0.809881	down	yes	3.45586	3.07081	3.26579	3.53724	3.22479	3.34028
GO:0005829	cytosol	Cellular Component	5.86756e-14	4.44878e-11	ENSG00000119782	FKBP1B	0.776029	-0.365818	0.279553	0.814963	down	yes	0.283779	0.354556	0.521392	0.526238	0.324922	0.643278
GO:0005829	cytosol	Cellular Component	5.86756e-14	4.44878e-11	ENSG00000104133	SPG11	1.05823	0.0816528	0.306291	0.844027	up	yes	3.46296	3.53104	3.37528	3.40913	3.32866	3.06092
GO:0005829	cytosol	Cellular Component	5.86756e-14	4.44878e-11	ENSG00000135503	ACVR1B	0.951507	-0.0717144	0.313606	0.85021	down	yes	1.52137	1.59379	1.35298	1.50623	1.54245	1.64717
GO:0005829	cytosol	Cellular Component	5.86756e-14	4.44878e-11	ENSG00000105221	AKT2	0.996334	-0.00529931	0.317548	0.854715	down	yes	8.74273	8.45723	8.08179	8.43658	8.57956	8.35866
GO:0005829	cytosol	Cellular Component	5.86756e-14	4.44878e-11	ENSG00000089123	TASP1	1.09893	0.136093	0.325656	0.865416	up	yes	3.03987	3.4485	2.72303	2.83718	2.68169	2.86333
GO:0005829	cytosol	Cellular Component	5.86756e-14	4.44878e-11	ENSG00000100697	DICER1	1.06002	0.0840906	0.341448	0.882483	up	yes	1.64671	1.73339	1.78125	1.65814	1.52339	1.68758
GO:0005829	cytosol	Cellular Component	5.86756e-14	4.44878e-11	ENSG00000183621	ZNF438	0.972013	-0.0409519	0.34379	0.884232	down	yes	3.07871	2.95157	2.91819	3.06756	3.17088	2.96767
GO:0005829	cytosol	Cellular Component	5.86756e-14	4.44878e-11	ENSG00000135315	CEP162	1.06986	0.0974259	0.348407	0.887207	up	yes	3.09109	3.01496	3.18459	2.8997	2.77513	3.00912
GO:0005829	cytosol	Cellular Component	5.86756e-14	4.44878e-11	ENSG00000123349	PFDN5	0.90768	-0.139745	0.350877	0.890158	down	yes	13.5045	11.7264	10.1232	12.9735	15.0786	10.8978
GO:0005829	cytosol	Cellular Component	5.86756e-14	4.44878e-11	ENSG00000198791	CNOT7	0.996538	-0.00500269	0.35633	0.894378	down	yes	6.8897	7.12762	7.2355	7.35203	6.76904	7.20558
GO:0005829	cytosol	Cellular Component	5.86756e-14	4.44878e-11	ENSG00000132669	RIN2	1.05657	0.0793948	0.360907	0.899836	up	yes	4.3962	4.76371	4.39857	4.3673	4.20795	4.25723
GO:0005829	cytosol	Cellular Component	5.86756e-14	4.44878e-11	ENSG00000172766	NAA16	1.08352	0.115729	0.363602	0.900853	up	yes	1.99112	2.061	1.82635	1.90053	1.86871	1.65609
GO:0005829	cytosol	Cellular Component	5.86756e-14	4.44878e-11	ENSG00000136267	DGKB	1.08763	0.121191	0.36361	0.900853	up	yes	0.913433	0.882948	0.928778	0.887265	0.858336	0.759987
GO:0005829	cytosol	Cellular Component	5.86756e-14	4.44878e-11	ENSG00000076984	MAP2K7	1.05238	0.0736595	0.36885	0.905601	up	yes	8.91021	8.82455	9.40952	8.52637	8.45659	8.8102
GO:0005829	cytosol	Cellular Component	5.86756e-14	4.44878e-11	ENSG00000221926	TRIM16	0.987801	-0.017708	0.373503	0.906904	down	yes	14.8366	15.105	14.8208	15.7376	13.3503	16.2273
GO:0005829	cytosol	Cellular Component	5.86756e-14	4.44878e-11	ENSG00000145604	SKP2	0.998828	-0.00169219	0.375228	0.909084	down	yes	4.48279	4.6484	4.45642	4.59652	4.60655	4.4005
GO:0005829	cytosol	Cellular Component	5.86756e-14	4.44878e-11	ENSG00000185624	P4HB	1.00805	0.0115686	0.380021	0.914049	up	yes	140.757	143.499	137.614	137.903	139.335	141.262
GO:0005829	cytosol	Cellular Component	5.86756e-14	4.44878e-11	ENSG00000178971	CTC1	0.973677	-0.0384853	0.388726	0.922232	down	yes	1.48126	1.33421	1.62321	1.57284	1.46707	1.51876
GO:0005829	cytosol	Cellular Component	5.86756e-14	4.44878e-11	ENSG00000123106	CCDC91	0.950557	-0.0731543	0.39248	0.92392	down	yes	0.631743	0.621416	0.60029	0.691934	0.652612	0.605309
GO:0005829	cytosol	Cellular Component	5.86756e-14	4.44878e-11	ENSG00000143549	TPM3	1.03787	0.0536284	0.401949	0.925132	up	yes	17.5391	17.2909	17.1556	16.657	16.7306	16.701
GO:0005829	cytosol	Cellular Component	5.86756e-14	4.44878e-11	ENSG00000131381	RBSN	1.04966	0.0699198	0.414925	0.925132	up	yes	5.70615	5.74389	5.49985	5.44466	5.46313	5.24021
GO:0005829	cytosol	Cellular Component	5.86756e-14	4.44878e-11	ENSG00000009830	POMT2	0.990925	-0.0131522	0.439269	0.925132	down	yes	3.71018	3.53977	3.31337	3.73808	3.55785	3.36411
GO:0005829	cytosol	Cellular Component	5.86756e-14	4.44878e-11	ENSG00000196642	RABL6	1.03901	0.0552139	0.4397	0.925132	up	yes	12.5875	12.4119	12.5064	11.938	12.0882	12.0713
GO:0005829	cytosol	Cellular Component	5.86756e-14	4.44878e-11	ENSG00000112685	EXOC2	0.998545	-0.00210023	0.446756	0.925132	down	yes	13.5912	13.6756	13.5858	14.4538	12.9244	13.5339
GO:0005829	cytosol	Cellular Component	5.86756e-14	4.44878e-11	ENSG00000173868	PHOSPHO1	1.11255	0.153876	0.48499	0.925916	up	yes	1.30105	1.27289	1.57195	1.33892	1.01208	1.37546
GO:0005829	cytosol	Cellular Component	5.86756e-14	4.44878e-11	ENSG00000198908	GPRASP3	0.513548	-0.961429	0.489086	0.929567	down	yes	0.026307	0.486144	0.133496	0.606572	0.0195834	0.631656
GO:0005829	cytosol	Cellular Component	5.86756e-14	4.44878e-11	ENSG00000134909	ARHGAP32	0.997632	-0.00342034	0.504909	0.933176	down	yes	2.56098	2.60859	2.5639	2.48422	2.71868	2.54893
GO:0005829	cytosol	Cellular Component	5.86756e-14	4.44878e-11	ENSG00000088367	EPB41L1	0.999535	-0.000670455	0.51162	0.933176	down	yes	4.92105	4.88556	4.77319	5.02005	4.9963	4.57024
GO:0005829	cytosol	Cellular Component	5.86756e-14	4.44878e-11	ENSG00000242612	DECR2	0.991926	-0.011695	0.518936	0.933176	down	yes	4.43423	4.3983	4.6146	4.31557	4.72528	4.51574
GO:0005829	cytosol	Cellular Component	5.86756e-14	4.44878e-11	ENSG00000159784	FAM131B	0.936001	-0.0954179	0.523905	0.933176	down	yes	0.440753	0.474612	0.305096	0.450164	0.410917	0.442829
GO:0005829	cytosol	Cellular Component	5.86756e-14	4.44878e-11	ENSG00000204482	LST1	0.669098	-0.57971	0.52554	0.933176	down	yes	0.0293944	0.0162306	0.0493702	0.0381087	0.0581517	0.0457145
GO:0005829	cytosol	Cellular Component	5.86756e-14	4.44878e-11	ENSG00000213889	PPM1N	1.11785	0.160727	0.55472	0.933666	up	yes	0.659854	0.620139	0.761691	0.465636	0.633634	0.727168
GO:0005829	cytosol	Cellular Component	5.86756e-14	4.44878e-11	ENSG00000068305	MEF2A	1.00325	0.00468063	0.558717	0.936717	up	yes	10.3053	11.701	10.4934	10.6507	11.1727	10.5711
GO:0005829	cytosol	Cellular Component	5.86756e-14	4.44878e-11	ENSG00000114805	PLCH1	0.959308	-0.0599333	0.576621	0.946951	down	yes	0.38056	0.383851	0.476458	0.440494	0.444226	0.408783
GO:0005829	cytosol	Cellular Component	5.86756e-14	4.44878e-11	ENSG00000110497	AMBRA1	1.04216	0.0595761	0.581156	0.949671	up	yes	6.05068	5.8594	5.59335	5.42909	5.72122	5.64503
GO:0005829	cytosol	Cellular Component	5.86756e-14	4.44878e-11	ENSG00000196923	PDLIM7	1.03416	0.0484646	0.596898	0.949671	up	yes	31.5459	30.4217	30.9791	30.3053	29.6462	29.9248
GO:0005829	cytosol	Cellular Component	5.86756e-14	4.44878e-11	ENSG00000006025	OSBPL7	1.05016	0.0706153	0.603055	0.949671	up	yes	2.48329	2.62894	2.87375	2.48846	2.517	2.59905
GO:0005829	cytosol	Cellular Component	5.86756e-14	4.44878e-11	ENSG00000123415	SMUG1	1.00229	0.00330391	0.614552	0.949671	up	yes	7.68396	7.18211	7.4008	6.98857	7.23876	7.9886
GO:0005829	cytosol	Cellular Component	5.86756e-14	4.44878e-11	ENSG00000185133	INPP5J	0.989262	-0.0155761	0.625904	0.949671	down	yes	1.72504	1.63812	1.6501	1.67216	1.66738	1.72813
GO:0005829	cytosol	Cellular Component	5.86756e-14	4.44878e-11	ENSG00000129158	SERGEF	1.00146	0.00210242	0.657036	0.949671	up	yes	5.11852	5.15198	5.15861	5.10822	5.29512	5.0033
GO:0005829	cytosol	Cellular Component	5.86756e-14	4.44878e-11	ENSG00000204599	TRIM39	1.04699	0.0662537	0.679373	0.960588	up	yes	3.01348	3.48008	3.52706	3.22377	3.19995	3.14713
GO:0005829	cytosol	Cellular Component	5.86756e-14	4.44878e-11	ENSG00000114346	ECT2	1.03266	0.0463691	0.67976	0.960807	up	yes	16.867	17.1132	16.7229	16.6809	15.9872	16.4313
GO:0005829	cytosol	Cellular Component	5.86756e-14	4.44878e-11	ENSG00000091592	NLRP1	1.0428	0.060464	0.685953	0.96378	up	yes	1.02166	1.18444	1.18585	1.00925	1.0956	1.14789
GO:0005829	cytosol	Cellular Component	5.86756e-14	4.44878e-11	ENSG00000132600	PRMT7	1.0376	0.0532536	0.697278	0.96637	up	yes	2.13441	2.25507	2.25121	2.041	2.16916	2.18988
GO:0005829	cytosol	Cellular Component	5.86756e-14	4.44878e-11	ENSG00000110274	CEP164	1.03991	0.0564589	0.738285	0.981219	up	yes	1.32636	1.27726	1.44121	1.31504	1.24452	1.33004
GO:0005829	cytosol	Cellular Component	5.86756e-14	4.44878e-11	ENSG00000115421	PAPOLG	1.00396	0.00570322	0.739752	0.981219	up	yes	1.68362	1.80372	1.64326	1.83241	1.59358	1.68437
GO:0005829	cytosol	Cellular Component	5.86756e-14	4.44878e-11	ENSG00000063176	SPHK2	1.00533	0.00767516	0.745736	0.981219	up	yes	2.9578	3.07947	2.70631	2.81103	2.98725	2.8989
GO:0005829	cytosol	Cellular Component	5.86756e-14	4.44878e-11	ENSG00000181404	WASHC1	1.04258	0.0601649	0.765367	0.981219	up	yes	3.57316	3.62414	3.34686	3.2728	3.57164	3.26905
GO:0005829	cytosol	Cellular Component	5.86756e-14	4.44878e-11	ENSG00000203780	FANK1	0.980105	-0.0289922	0.768356	0.981219	down	yes	0.722145	0.679388	0.889225	0.816655	0.906859	0.613744
GO:0005829	cytosol	Cellular Component	5.86756e-14	4.44878e-11	ENSG00000111596	CNOT2	1.03097	0.0439962	0.775166	0.981219	up	yes	3.50504	3.62587	3.6185	3.56556	3.38098	3.48
GO:0005829	cytosol	Cellular Component	5.86756e-14	4.44878e-11	ENSG00000101391	CDK5RAP1	1.03294	0.0467578	0.787222	0.981219	up	yes	5.6233	5.48187	5.89505	5.41762	5.43901	5.60145
GO:0005829	cytosol	Cellular Component	5.86756e-14	4.44878e-11	ENSG00000204842	ATXN2	1.01452	0.0207958	0.7893	0.981219	up	yes	3.23075	3.24685	3.16184	3.18166	3.14845	3.17139
GO:0005829	cytosol	Cellular Component	5.86756e-14	4.44878e-11	ENSG00000104497	SNX16	1.00894	0.0128425	0.809684	0.981219	up	yes	2.90622	2.91694	3.17085	3.17309	2.81923	2.92198
GO:0005829	cytosol	Cellular Component	5.86756e-14	4.44878e-11	ENSG00000167635	ZNF146	1.02764	0.039334	0.831721	0.981219	up	yes	27.1349	27.7933	27.8067	27.764	26.4532	26.2925
GO:0005829	cytosol	Cellular Component	5.86756e-14	4.44878e-11	ENSG00000173588	CEP83	1.01064	0.0152658	0.834591	0.981219	up	yes	1.68178	1.78478	1.72979	1.72072	1.61402	1.80691
GO:0005829	cytosol	Cellular Component	5.86756e-14	4.44878e-11	ENSG00000140650	PMM2	1.01516	0.0217056	0.835502	0.981219	up	yes	3.20989	3.29169	3.2305	3.31162	3.10958	3.16555
GO:0005829	cytosol	Cellular Component	5.86756e-14	4.44878e-11	ENSG00000221838	AP4M1	1.03332	0.0472929	0.840481	0.981483	up	yes	3.28594	2.9737	2.74599	2.90856	2.94533	2.8613
GO:0005829	cytosol	Cellular Component	5.86756e-14	4.44878e-11	ENSG00000105982	RNF32	1.04758	0.0670618	0.841711	0.98187	up	yes	0.55008	0.608092	0.624782	0.505838	0.562747	0.633388
GO:0005829	cytosol	Cellular Component	5.86756e-14	4.44878e-11	ENSG00000144231	POLR2D	1.01583	0.0226657	0.858509	0.98774	up	yes	6.01204	6.29853	6.17183	6.34848	5.98459	5.86123
GO:0005829	cytosol	Cellular Component	5.86756e-14	4.44878e-11	ENSG00000121957	GPSM2	1.01692	0.0242079	0.859905	0.988239	up	yes	2.59753	2.64625	2.81598	2.66335	2.54973	2.71257
GO:0005829	cytosol	Cellular Component	5.86756e-14	4.44878e-11	ENSG00000122966	CIT	1.01794	0.02565	0.879344	0.992655	up	yes	1.74136	1.85039	1.77164	1.68635	1.81693	1.7656
GO:0005829	cytosol	Cellular Component	5.86756e-14	4.44878e-11	ENSG00000184007	PTP4A2	1.01963	0.0280393	0.896188	0.995867	up	yes	33.2831	34.1093	32.7692	33.7081	32.6024	31.9232
GO:0005829	cytosol	Cellular Component	5.86756e-14	4.44878e-11	ENSG00000184056	VPS33B	1.06927	0.0966276	0.901626	0.996749	up	yes	1.19865	1.17331	2.40069	2.24956	1.2612	0.952703
GO:0005829	cytosol	Cellular Component	5.86756e-14	4.44878e-11	ENSG00000153094	BCL2L11	1.01442	0.0206525	0.903713	0.996814	up	yes	1.29733	1.18673	1.2376	1.10122	1.27671	1.29083
GO:0005829	cytosol	Cellular Component	5.86756e-14	4.44878e-11	ENSG00000154310	TNIK	1.01801	0.0257459	0.911265	0.997817	up	yes	1.62886	1.83803	1.81309	1.79175	1.68289	1.71195
GO:0005829	cytosol	Cellular Component	5.86756e-14	4.44878e-11	ENSG00000142252	GEMIN7	1.01609	0.0230233	0.919974	0.997897	up	yes	6.92436	6.66461	6.6282	6.13535	6.70255	7.0592
GO:0005829	cytosol	Cellular Component	5.86756e-14	4.44878e-11	ENSG00000164609	SLU7	1.02557	0.0364302	0.929155	0.997897	up	yes	8.82659	9.21314	9.28015	8.89934	9.10469	8.63462
GO:0005829	cytosol	Cellular Component	5.86756e-14	4.44878e-11	ENSG00000175224	ATG13	1.02489	0.0354702	0.939449	0.997897	up	yes	11.5857	11.6697	10.492	11.6659	10.376	10.8858
GO:0005829	cytosol	Cellular Component	5.86756e-14	4.44878e-11	ENSG00000112290	WASF1	1.02005	0.0286354	0.941936	0.997897	up	yes	16.6096	16.0683	16.2282	15.9459	16.0149	15.9841
GO:0005829	cytosol	Cellular Component	5.86756e-14	4.44878e-11	ENSG00000108523	RNF167	1.02072	0.0295819	0.955793	0.997897	up	yes	29.9612	28.4377	29.5174	28.577	28.1061	29.449
GO:0005829	cytosol	Cellular Component	5.86756e-14	4.44878e-11	ENSG00000131089	ARHGEF9	1.01945	0.0277952	0.963585	0.997897	up	yes	0.926368	1.05762	0.864857	0.988252	0.958201	0.848032
GO:0005829	cytosol	Cellular Component	5.86756e-14	4.44878e-11	ENSG00000168090	COPS6	1.02284	0.0325794	0.983102	0.997897	up	yes	29.0154	27.3463	27.7774	27.0602	26.8526	28.3475
GO:0046872	metal ion binding	Molecular Function	8.00031e-08	5.05486e-05	ENSG00000132274	TRIM22	9.391	3.23128	0	0	up	yes	7.98529	8.25334	8.1106	0.872438	0.820107	0.900281
GO:0046872	metal ion binding	Molecular Function	8.00031e-08	5.05486e-05	ENSG00000182979	MTA1	0.840152	-0.251277	4.23317e-21	3.51851e-19	down	yes	18.5546	18.3942	18.9616	21.8608	22.1169	22.5701
GO:0046872	metal ion binding	Molecular Function	8.00031e-08	5.05486e-05	ENSG00000079459	FDFT1	1.2602	0.333655	6.03906e-18	4.1235e-16	up	yes	36.3807	33.9257	34.5964	27.7123	27.4708	28.0597
GO:0046872	metal ion binding	Molecular Function	8.00031e-08	5.05486e-05	ENSG00000177119	ANO6	0.865649	-0.208146	3.43895e-13	1.73037e-11	down	yes	16.5186	16.9405	16.5073	19.8789	19.3212	18.5213
GO:0046872	metal ion binding	Molecular Function	8.00031e-08	5.05486e-05	ENSG00000125826	RBCK1	1.18173	0.240896	1.01088e-12	4.89583e-11	up	yes	17.8321	17.4091	17.3215	14.7378	14.8155	14.9264
GO:0046872	metal ion binding	Molecular Function	8.00031e-08	5.05486e-05	ENSG00000113441	LNPEP	1.352	0.435097	5.99573e-12	2.68847e-10	up	yes	3.29136	3.69562	3.4454	2.61272	2.73161	2.37191
GO:0046872	metal ion binding	Molecular Function	8.00031e-08	5.05486e-05	ENSG00000132846	ZBED3	0.831846	-0.265612	3.10517e-09	1.05245e-07	down	yes	6.90131	6.4838	6.33048	7.99118	8.02741	7.68242
GO:0046872	metal ion binding	Molecular Function	8.00031e-08	5.05486e-05	ENSG00000118058	KMT2A	0.871652	-0.198176	1.01724e-08	3.28161e-07	down	yes	3.58469	3.8016	3.8704	4.29603	4.52666	4.0915
GO:0046872	metal ion binding	Molecular Function	8.00031e-08	5.05486e-05	ENSG00000124406	ATP8A1	0.776086	-0.365711	3.75095e-08	1.12307e-06	down	yes	1.41674	1.49879	1.29783	1.79483	1.83639	1.79777
GO:0046872	metal ion binding	Molecular Function	8.00031e-08	5.05486e-05	ENSG00000111424	VDR	0.843076	-0.246266	1.74832e-07	4.81539e-06	down	yes	5.99228	5.95322	6.18418	7.21669	7.52135	6.76617
GO:0046872	metal ion binding	Molecular Function	8.00031e-08	5.05486e-05	ENSG00000105854	PON2	1.16569	0.221186	2.15379e-06	4.94107e-05	up	yes	17.5635	17.2774	16.8699	14.8356	14.6466	14.8784
GO:0046872	metal ion binding	Molecular Function	8.00031e-08	5.05486e-05	ENSG00000120318	ARAP3	0.875881	-0.191193	1.0776e-05	0.000215839	down	yes	6.50486	6.31794	6.08673	7.35817	6.90911	7.32186
GO:0046872	metal ion binding	Molecular Function	8.00031e-08	5.05486e-05	ENSG00000157014	TATDN2	1.1757	0.233521	1.15184e-05	0.000228576	up	yes	9.87168	10.1078	9.8341	8.82479	8.44731	8.086
GO:0046872	metal ion binding	Molecular Function	8.00031e-08	5.05486e-05	ENSG00000169189	NSMCE1	0.890913	-0.166644	2.36745e-05	0.000439556	down	yes	10.8353	10.8371	10.9893	11.9863	11.9112	12.7634
GO:0046872	metal ion binding	Molecular Function	8.00031e-08	5.05486e-05	ENSG00000146733	PSPH	0.866449	-0.206813	2.55935e-05	0.000473076	down	yes	8.59603	8.37173	8.22129	9.79507	9.59988	9.67663
GO:0046872	metal ion binding	Molecular Function	8.00031e-08	5.05486e-05	ENSG00000174099	MSRB3	0.880109	-0.184246	2.66855e-05	0.000491082	down	yes	5.72354	5.73604	5.45023	6.72425	6.07471	6.41435
GO:0046872	metal ion binding	Molecular Function	8.00031e-08	5.05486e-05	ENSG00000170364	SETMAR	0.772179	-0.372993	0.000155046	0.00239969	down	yes	1.63694	1.69213	1.65055	2.24232	2.13343	2.07304
GO:0046872	metal ion binding	Molecular Function	8.00031e-08	5.05486e-05	ENSG00000171469	ZNF561	0.875282	-0.19218	0.000161265	0.00248059	down	yes	3.73028	4.02827	3.81195	4.26177	4.61424	4.34315
GO:0046872	metal ion binding	Molecular Function	8.00031e-08	5.05486e-05	ENSG00000181396	OGFOD3	1.14456	0.194795	0.000185219	0.00280644	up	yes	7.66048	8.16846	8.10024	7.04863	6.97983	6.87839
GO:0046872	metal ion binding	Molecular Function	8.00031e-08	5.05486e-05	ENSG00000151612	ZNF827	0.874843	-0.192905	0.000505053	0.00689706	down	yes	1.16867	1.12768	1.22316	1.31881	1.42532	1.27888
GO:0046872	metal ion binding	Molecular Function	8.00031e-08	5.05486e-05	ENSG00000039319	ZFYVE16	0.925381	-0.11188	0.000646148	0.00855884	down	yes	3.01692	3.18667	3.07139	3.36362	3.35265	3.3066
GO:0046872	metal ion binding	Molecular Function	8.00031e-08	5.05486e-05	ENSG00000196704	AMZ2	0.940057	-0.0891797	0.000811653	0.0104019	down	yes	14.3827	14.903	14.5345	15.4465	15.2616	15.9063
GO:0046872	metal ion binding	Molecular Function	8.00031e-08	5.05486e-05	ENSG00000147905	ZCCHC7	0.915644	-0.127141	0.00118454	0.0143516	down	yes	7.65572	7.82542	7.75102	8.51027	8.32988	8.53233
GO:0046872	metal ion binding	Molecular Function	8.00031e-08	5.05486e-05	ENSG00000086015	MAST2	1.09922	0.136479	0.00171404	0.0197457	up	yes	12.5335	12.4229	12.8586	11.5479	11.5511	11.3027
GO:0046872	metal ion binding	Molecular Function	8.00031e-08	5.05486e-05	ENSG00000160685	ZBTB7B	1.12059	0.164259	0.00181471	0.0207018	up	yes	12.6687	13.1364	12.9532	11.149	11.6723	11.766
GO:0046872	metal ion binding	Molecular Function	8.00031e-08	5.05486e-05	ENSG00000114670	NEK11	0.773399	-0.370715	0.00217788	0.0241681	down	yes	0.688089	0.842369	0.856571	0.977589	1.03247	1.07636
GO:0046872	metal ion binding	Molecular Function	8.00031e-08	5.05486e-05	ENSG00000161013	MGAT4B	0.960099	-0.0587457	0.00240262	0.0262579	down	yes	57.2649	55.3109	54.1808	58.5401	57.0554	58.0915
GO:0046872	metal ion binding	Molecular Function	8.00031e-08	5.05486e-05	ENSG00000100889	PCK2	0.942455	-0.0855046	0.00439384	0.0437354	down	yes	30.7795	30.0137	28.4583	33.0392	31.1765	30.4854
GO:0046872	metal ion binding	Molecular Function	8.00031e-08	5.05486e-05	ENSG00000131473	ACLY	1.08046	0.111645	0.00447002	0.0443289	up	yes	66.5775	65.4855	64.4905	62.2013	59.9094	59.8058
GO:0046872	metal ion binding	Molecular Function	8.00031e-08	5.05486e-05	ENSG00000101040	ZMYND8	1.0878	0.12141	0.00449142	0.0444941	up	yes	17.6935	18.2877	18.4723	16.2658	16.9693	16.8233
GO:0046872	metal ion binding	Molecular Function	8.00031e-08	5.05486e-05	ENSG00000125375	DMAC2L	0.792291	-0.335897	0.00479197	0.046889	down	yes	1.00765	0.867036	0.86549	1.12646	1.14749	1.1846
GO:0046872	metal ion binding	Molecular Function	8.00031e-08	5.05486e-05	ENSG00000177239	MAN1B1	1.08247	0.114333	0.00520117	0.0502244	up	yes	15.6695	15.6565	15.6306	14.8312	14.2637	14.2839
GO:0046872	metal ion binding	Molecular Function	8.00031e-08	5.05486e-05	ENSG00000123411	IKZF4	0.869231	-0.202188	0.00664553	0.0617078	down	yes	1.3071	1.29703	1.27028	1.46954	1.47648	1.51126
GO:0046872	metal ion binding	Molecular Function	8.00031e-08	5.05486e-05	ENSG00000138028	CGREF1	1.13679	0.184964	0.00670949	0.0621324	up	yes	6.44147	6.76567	6.3941	5.765	5.77416	5.70347
GO:0046872	metal ion binding	Molecular Function	8.00031e-08	5.05486e-05	ENSG00000148516	ZEB1	0.933811	-0.0987972	0.00702557	0.0644228	down	yes	4.11594	4.42403	4.16286	4.49994	4.50202	4.60125
GO:0046872	metal ion binding	Molecular Function	8.00031e-08	5.05486e-05	ENSG00000071282	LMCD1	0.87474	-0.193074	0.00771661	0.0695348	down	yes	1.15057	1.32546	1.29737	1.47689	1.36211	1.47474
GO:0046872	metal ion binding	Molecular Function	8.00031e-08	5.05486e-05	ENSG00000290315	ENSG00000290315	0.677038	-0.562692	0.0088224	0.0776148	down	yes	25.7908	18.6636	23.4335	38.3739	36.6787	25.2194
GO:0046872	metal ion binding	Molecular Function	8.00031e-08	5.05486e-05	ENSG00000177842	ZNF620	1.34783	0.430643	0.0108411	0.0913441	up	yes	1.01626	0.851006	0.973739	0.676463	0.678986	0.752384
GO:0046872	metal ion binding	Molecular Function	8.00031e-08	5.05486e-05	ENSG00000197713	RPE	1.11392	0.155651	0.0111794	0.0937103	up	yes	12.0456	12.6938	13.0211	11.6641	10.9377	11.2968
GO:0046872	metal ion binding	Molecular Function	8.00031e-08	5.05486e-05	ENSG00000112659	CUL9	0.939963	-0.0893244	0.0111885	0.0937446	down	yes	3.23146	3.4235	3.30703	3.41332	3.64974	3.53522
GO:0046872	metal ion binding	Molecular Function	8.00031e-08	5.05486e-05	ENSG00000186230	ZNF749	0.814016	-0.296871	0.0113911	0.0950379	down	yes	0.979647	0.893294	0.975142	1.17662	1.04125	1.28094
GO:0046872	metal ion binding	Molecular Function	8.00031e-08	5.05486e-05	ENSG00000243156	MICAL3	1.39127	0.476398	0.019792	0.147646	up	yes	3.99437	3.80794	2.61946	2.38441	2.42003	2.68642
GO:0046872	metal ion binding	Molecular Function	8.00031e-08	5.05486e-05	ENSG00000141552	ANAPC11	1.12828	0.174129	0.0201191	0.149818	up	yes	9.73231	8.55537	9.40729	7.78428	8.22779	8.53404
GO:0046872	metal ion binding	Molecular Function	8.00031e-08	5.05486e-05	ENSG00000111752	PHC1	0.92876	-0.106623	0.0231259	0.167032	down	yes	9.22951	8.37418	8.04076	8.61344	9.12528	9.87279
GO:0046872	metal ion binding	Molecular Function	8.00031e-08	5.05486e-05	ENSG00000113360	DROSHA	0.962394	-0.0553001	0.0265563	0.185345	down	yes	11.5179	10.9802	11.1539	11.7339	11.2501	11.9829
GO:0046872	metal ion binding	Molecular Function	8.00031e-08	5.05486e-05	ENSG00000188321	ZNF559	0.877418	-0.188664	0.0275158	0.190587	down	yes	1.09418	1.16672	1.09526	1.1694	1.37173	1.28392
GO:0046872	metal ion binding	Molecular Function	8.00031e-08	5.05486e-05	ENSG00000132436	FIGNL1	1.154	0.206642	0.0340376	0.224044	up	yes	2.71435	3.1828	2.88694	2.57193	2.43064	2.6093
GO:0046872	metal ion binding	Molecular Function	8.00031e-08	5.05486e-05	ENSG00000164068	RNF123	0.958654	-0.0609177	0.0366891	0.235986	down	yes	6.91258	6.8293	6.54342	6.92508	7.09227	7.14284
GO:0046872	metal ion binding	Molecular Function	8.00031e-08	5.05486e-05	ENSG00000197912	SPG7	1.09047	0.124949	0.0436862	0.267272	up	yes	1.56676	1.66296	1.65212	1.41188	1.51223	1.55272
GO:0046872	metal ion binding	Molecular Function	8.00031e-08	5.05486e-05	ENSG00000166321	NUDT13	0.835847	-0.25869	0.0446519	0.271284	down	yes	1.66099	1.505	1.61325	1.75571	1.72157	2.24057
GO:0046872	metal ion binding	Molecular Function	8.00031e-08	5.05486e-05	ENSG00000158163	DZIP1L	1.15987	0.213963	0.0484225	0.287528	up	yes	1.81983	1.85034	1.97949	1.6783	1.62717	1.56548
GO:0046872	metal ion binding	Molecular Function	8.00031e-08	5.05486e-05	ENSG00000186376	ZNF75D	1.138	0.186498	0.056018	0.319084	up	yes	1.69002	1.86123	1.83629	1.56854	1.60512	1.56057
GO:0046872	metal ion binding	Molecular Function	8.00031e-08	5.05486e-05	ENSG00000130779	CLIP1	0.973678	-0.0384826	0.0587807	0.330573	down	yes	4.67886	4.93739	4.75716	5.07811	4.9085	4.77536
GO:0046872	metal ion binding	Molecular Function	8.00031e-08	5.05486e-05	ENSG00000178498	DTX3	1.12512	0.17008	0.0672096	0.362995	up	yes	3.7132	3.86727	3.7695	3.19026	3.3129	3.58463
GO:0046872	metal ion binding	Molecular Function	8.00031e-08	5.05486e-05	ENSG00000105486	LIG1	1.09176	0.126649	0.0680257	0.366118	up	yes	4.08875	3.83258	3.94038	3.63035	3.44426	3.79019
GO:0046872	metal ion binding	Molecular Function	8.00031e-08	5.05486e-05	ENSG00000172771	EFCAB12	0.673721	-0.569777	0.0686312	0.367959	down	yes	0.0739332	0.12092	0.0995525	0.0904089	0.161447	0.185129
GO:0046872	metal ion binding	Molecular Function	8.00031e-08	5.05486e-05	ENSG00000115170	ACVR1	0.95474	-0.0668203	0.068727	0.368306	down	yes	3.32968	3.21606	3.25498	3.48527	3.52689	3.25317
GO:0046872	metal ion binding	Molecular Function	8.00031e-08	5.05486e-05	ENSG00000166169	POLL	0.957938	-0.0619954	0.0757177	0.392461	down	yes	7.48296	7.77498	7.86512	7.7619	8.61679	7.75966
GO:0046872	metal ion binding	Molecular Function	8.00031e-08	5.05486e-05	ENSG00000135363	LMO2	1.22207	0.289325	0.0833609	0.418294	up	yes	1.2371	1.25138	1.12666	0.976319	0.989865	0.992027
GO:0046872	metal ion binding	Molecular Function	8.00031e-08	5.05486e-05	ENSG00000160781	PAQR6	1.21269	0.278209	0.0871619	0.430363	up	yes	2.45241	2.68244	3.33114	1.89696	2.51904	2.56516
GO:0046872	metal ion binding	Molecular Function	8.00031e-08	5.05486e-05	ENSG00000206559	ZCWPW2	0.725881	-0.462194	0.0894543	0.436625	down	yes	0.169073	0.141053	0.172582	0.266258	0.191607	0.207132
GO:0046872	metal ion binding	Molecular Function	8.00031e-08	5.05486e-05	ENSG00000185345	PRKN	0.703989	-0.506375	0.0910442	0.441693	down	yes	0.048387	0.0430839	0.0435496	0.0613204	0.0616281	0.0688451
GO:0046872	metal ion binding	Molecular Function	8.00031e-08	5.05486e-05	ENSG00000115392	FANCL	1.09204	0.127029	0.0943155	0.449353	up	yes	0.649112	0.670368	0.699694	0.612852	0.630291	0.605846
GO:0046872	metal ion binding	Molecular Function	8.00031e-08	5.05486e-05	ENSG00000172269	DPAGT1	0.978322	-0.0316193	0.0965152	0.45573	down	yes	23.903	21.9662	23.3493	23.6258	22.9627	24.1639
GO:0046872	metal ion binding	Molecular Function	8.00031e-08	5.05486e-05	ENSG00000114062	UBE3A	0.974015	-0.0379835	0.0976929	0.459813	down	yes	2.70936	2.70387	2.69191	2.8057	2.8201	2.69556
GO:0046872	metal ion binding	Molecular Function	8.00031e-08	5.05486e-05	ENSG00000102385	DRP2	1.45635	0.542353	0.0987574	0.462406	up	yes	0.103446	0.11978	0.11976	0.0773144	0.0944121	0.0637848
GO:0046872	metal ion binding	Molecular Function	8.00031e-08	5.05486e-05	ENSG00000101004	NINL	1.19373	0.255478	0.114517	0.508622	up	yes	0.249289	0.320014	0.296661	0.234231	0.224107	0.267089
GO:0046872	metal ion binding	Molecular Function	8.00031e-08	5.05486e-05	ENSG00000144504	ANKMY1	0.902657	-0.14775	0.116468	0.51364	down	yes	0.480894	0.510407	0.488833	0.570998	0.498275	0.570478
GO:0046872	metal ion binding	Molecular Function	8.00031e-08	5.05486e-05	ENSG00000119801	YPEL5	1.06483	0.090621	0.118409	0.518901	up	yes	24.2407	25.0588	24.9246	24.1211	22.6375	22.9466
GO:0046872	metal ion binding	Molecular Function	8.00031e-08	5.05486e-05	ENSG00000125846	ZNF133	1.10597	0.145309	0.122408	0.529615	up	yes	2.95826	3.40206	3.26982	2.83208	3.00641	2.86894
GO:0046872	metal ion binding	Molecular Function	8.00031e-08	5.05486e-05	ENSG00000100429	HDAC10	0.924144	-0.11381	0.12572	0.538475	down	yes	2.34847	2.7081	2.48675	2.50881	2.56232	3.09135
GO:0046872	metal ion binding	Molecular Function	8.00031e-08	5.05486e-05	ENSG00000185359	HGS	0.976212	-0.034734	0.131738	0.550969	down	yes	10.441	9.78029	10.9405	10.3606	11.1646	10.396
GO:0046872	metal ion binding	Molecular Function	8.00031e-08	5.05486e-05	ENSG00000197037	ZSCAN25	0.938512	-0.0915533	0.138164	0.568042	down	yes	2.36954	2.1	2.03336	2.26436	2.22193	2.44266
GO:0046872	metal ion binding	Molecular Function	8.00031e-08	5.05486e-05	ENSG00000108242	CYP2C18	1.21481	0.280735	0.140651	0.57509	up	yes	1.62928	1.75766	1.66266	1.58886	1.06977	1.49805
GO:0046872	metal ion binding	Molecular Function	8.00031e-08	5.05486e-05	ENSG00000162086	ZNF75A	0.932456	-0.100893	0.144747	0.58634	down	yes	1.15161	1.27732	1.15388	1.31999	1.1999	1.32245
GO:0046872	metal ion binding	Molecular Function	8.00031e-08	5.05486e-05	ENSG00000089775	ZBTB25	1.08571	0.118645	0.145207	0.587442	up	yes	2.18536	2.30691	2.46118	2.13081	2.08033	2.19335
GO:0046872	metal ion binding	Molecular Function	8.00031e-08	5.05486e-05	ENSG00000120963	ZNF706	1.06713	0.0937294	0.148627	0.596258	up	yes	7.12355	7.06089	7.35907	6.84131	6.78195	6.5651
GO:0046872	metal ion binding	Molecular Function	8.00031e-08	5.05486e-05	ENSG00000145526	CDH18	1.22694	0.295066	0.156138	0.610897	up	yes	0.463468	0.575257	0.396707	0.337062	0.433657	0.399208
GO:0046872	metal ion binding	Molecular Function	8.00031e-08	5.05486e-05	ENSG00000072756	TRNT1	0.95257	-0.0701027	0.160855	0.622271	down	yes	1.38499	1.27036	1.48666	1.52211	1.4197	1.40645
GO:0046872	metal ion binding	Molecular Function	8.00031e-08	5.05486e-05	ENSG00000213096	ZNF254	1.14358	0.193551	0.189782	0.679415	up	yes	0.816585	0.968103	0.959686	0.753771	0.737974	0.908074
GO:0046872	metal ion binding	Molecular Function	8.00031e-08	5.05486e-05	ENSG00000080823	MOK	0.964241	-0.0525345	0.200669	0.697383	down	yes	1.89426	1.88837	1.93449	1.84327	2.05666	2.02922
GO:0046872	metal ion binding	Molecular Function	8.00031e-08	5.05486e-05	ENSG00000136425	CIB2	1.21179	0.277137	0.205382	0.706275	up	yes	0.994303	1.07889	0.939098	0.915902	0.709537	0.860385
GO:0046872	metal ion binding	Molecular Function	8.00031e-08	5.05486e-05	ENSG00000105136	ZNF419	0.929368	-0.105678	0.206426	0.70791	down	yes	0.76485	0.710847	0.733756	0.77354	0.769781	0.83405
GO:0046872	metal ion binding	Molecular Function	8.00031e-08	5.05486e-05	ENSG00000100983	GSS	0.980917	-0.0277976	0.217618	0.728474	down	yes	8.11498	7.8795	7.59915	8.35245	7.83762	7.86257
GO:0046872	metal ion binding	Molecular Function	8.00031e-08	5.05486e-05	ENSG00000167840	ZNF232	1.14983	0.201423	0.219213	0.731302	up	yes	1.22663	1.11768	1.16745	0.952287	1.09257	1.00929
GO:0046872	metal ion binding	Molecular Function	8.00031e-08	5.05486e-05	ENSG00000132950	ZMYM5	0.937048	-0.0938047	0.222319	0.736597	down	yes	1.76553	1.76222	1.896	2.0642	1.85125	1.87268
GO:0046872	metal ion binding	Molecular Function	8.00031e-08	5.05486e-05	ENSG00000167491	GATAD2A	1.05376	0.075544	0.228645	0.74646	up	yes	14.0021	13.3729	13.7515	13.2217	12.6807	13.126
GO:0046872	metal ion binding	Molecular Function	8.00031e-08	5.05486e-05	ENSG00000127124	HIVEP3	1.0838	0.116105	0.237189	0.759723	up	yes	1.59159	1.50134	1.41492	1.33438	1.47672	1.34818
GO:0046872	metal ion binding	Molecular Function	8.00031e-08	5.05486e-05	ENSG00000109685	NSD2	0.996719	-0.00474076	0.246197	0.772167	down	yes	11.1829	11.4444	10.928	11.5749	10.8398	11.2512
GO:0046872	metal ion binding	Molecular Function	8.00031e-08	5.05486e-05	ENSG00000177479	ARIH2	0.989484	-0.0152518	0.258952	0.789929	down	yes	12.3278	11.7423	11.7621	12.6719	11.6804	11.8607
GO:0046872	metal ion binding	Molecular Function	8.00031e-08	5.05486e-05	ENSG00000138658	ZGRF1	1.08166	0.113246	0.260759	0.793051	up	yes	1.79427	1.85316	1.90213	1.61468	1.72146	1.79445
GO:0046872	metal ion binding	Molecular Function	8.00031e-08	5.05486e-05	ENSG00000033030	ZCCHC8	1.06982	0.0973679	0.27172	0.806595	up	yes	3.14128	2.966	3.108	3.00207	2.8813	2.7305
GO:0046872	metal ion binding	Molecular Function	8.00031e-08	5.05486e-05	ENSG00000170949	ZNF160	1.06733	0.0940034	0.273504	0.809334	up	yes	3.34569	3.60312	3.52164	3.19021	3.41438	3.20538
GO:0046872	metal ion binding	Molecular Function	8.00031e-08	5.05486e-05	ENSG00000119725	ZNF410	1.07517	0.104569	0.282882	0.817841	up	yes	7.9997	6.59176	7.49781	7.38056	6.44094	6.72334
GO:0046872	metal ion binding	Molecular Function	8.00031e-08	5.05486e-05	ENSG00000135503	ACVR1B	0.951507	-0.0717144	0.313606	0.85021	down	yes	1.52137	1.59379	1.35298	1.50623	1.54245	1.64717
GO:0046872	metal ion binding	Molecular Function	8.00031e-08	5.05486e-05	ENSG00000105221	AKT2	0.996334	-0.00529931	0.317548	0.854715	down	yes	8.74273	8.45723	8.08179	8.43658	8.57956	8.35866
GO:0046872	metal ion binding	Molecular Function	8.00031e-08	5.05486e-05	ENSG00000160961	ZNF333	0.950778	-0.0728201	0.322915	0.861859	down	yes	0.575042	0.602021	0.582749	0.637622	0.565154	0.648142
GO:0046872	metal ion binding	Molecular Function	8.00031e-08	5.05486e-05	ENSG00000100697	DICER1	1.06002	0.0840906	0.341448	0.882483	up	yes	1.64671	1.73339	1.78125	1.65814	1.52339	1.68758
GO:0046872	metal ion binding	Molecular Function	8.00031e-08	5.05486e-05	ENSG00000183621	ZNF438	0.972013	-0.0409519	0.34379	0.884232	down	yes	3.07871	2.95157	2.91819	3.06756	3.17088	2.96767
GO:0046872	metal ion binding	Molecular Function	8.00031e-08	5.05486e-05	ENSG00000198791	CNOT7	0.996538	-0.00500269	0.35633	0.894378	down	yes	6.8897	7.12762	7.2355	7.35203	6.76904	7.20558
GO:0046872	metal ion binding	Molecular Function	8.00031e-08	5.05486e-05	ENSG00000136267	DGKB	1.08763	0.121191	0.36361	0.900853	up	yes	0.913433	0.882948	0.928778	0.887265	0.858336	0.759987
GO:0046872	metal ion binding	Molecular Function	8.00031e-08	5.05486e-05	ENSG00000076984	MAP2K7	1.05238	0.0736595	0.36885	0.905601	up	yes	8.91021	8.82455	9.40952	8.52637	8.45659	8.8102
GO:0046872	metal ion binding	Molecular Function	8.00031e-08	5.05486e-05	ENSG00000221926	TRIM16	0.987801	-0.017708	0.373503	0.906904	down	yes	14.8366	15.105	14.8208	15.7376	13.3503	16.2273
GO:0046872	metal ion binding	Molecular Function	8.00031e-08	5.05486e-05	ENSG00000005194	CIAPIN1	0.990235	-0.0141571	0.380431	0.914055	down	yes	16.6543	14.8354	15.2651	16.1209	15.6051	15.4899
GO:0046872	metal ion binding	Molecular Function	8.00031e-08	5.05486e-05	ENSG00000072518	MARK2	1.05064	0.0712747	0.385047	0.918712	up	yes	3.80577	3.7891	3.66991	3.50416	3.59403	3.6236
GO:0046872	metal ion binding	Molecular Function	8.00031e-08	5.05486e-05	ENSG00000241370	RPP21	1.07403	0.103036	0.396365	0.925132	up	yes	7.69519	8.20326	8.08413	6.86979	7.51004	7.94967
GO:0046872	metal ion binding	Molecular Function	8.00031e-08	5.05486e-05	ENSG00000131381	RBSN	1.04966	0.0699198	0.414925	0.925132	up	yes	5.70615	5.74389	5.49985	5.44466	5.46313	5.24021
GO:0046872	metal ion binding	Molecular Function	8.00031e-08	5.05486e-05	ENSG00000167967	E4F1	1.05166	0.0726729	0.427964	0.925132	up	yes	5.21925	5.15468	5.35447	4.81147	5.00979	5.13447
GO:0046872	metal ion binding	Molecular Function	8.00031e-08	5.05486e-05	ENSG00000121417	ZNF211	1.08666	0.119902	0.436	0.925132	up	yes	1.44184	1.34708	1.52084	1.46571	1.20769	1.29266
GO:0046872	metal ion binding	Molecular Function	8.00031e-08	5.05486e-05	ENSG00000198105	ZNF248	0.9759	-0.035195	0.436246	0.925132	down	yes	1.76567	2.15673	1.99494	1.97367	1.92437	2.16544
GO:0046872	metal ion binding	Molecular Function	8.00031e-08	5.05486e-05	ENSG00000011451	WIZ	1.04541	0.0640708	0.436397	0.925132	up	yes	8.4605	8.02646	7.93355	7.93437	7.8623	7.56305
GO:0046872	metal ion binding	Molecular Function	8.00031e-08	5.05486e-05	ENSG00000009830	POMT2	0.990925	-0.0131522	0.439269	0.925132	down	yes	3.71018	3.53977	3.31337	3.73808	3.55785	3.36411
GO:0046872	metal ion binding	Molecular Function	8.00031e-08	5.05486e-05	ENSG00000213020	ZNF611	0.967582	-0.0475442	0.475807	0.925132	down	yes	0.820374	0.818124	0.759827	0.786163	0.883702	0.808813
GO:0046872	metal ion binding	Molecular Function	8.00031e-08	5.05486e-05	ENSG00000173868	PHOSPHO1	1.11255	0.153876	0.48499	0.925916	up	yes	1.30105	1.27289	1.57195	1.33892	1.01208	1.37546
GO:0046872	metal ion binding	Molecular Function	8.00031e-08	5.05486e-05	ENSG00000178386	ZNF223	1.09609	0.132372	0.503476	0.933176	up	yes	0.961049	1.07631	0.983013	0.878385	0.906624	0.970567
GO:0046872	metal ion binding	Molecular Function	8.00031e-08	5.05486e-05	ENSG00000153006	SREK1IP1	0.997366	-0.00380482	0.507228	0.933176	down	yes	3.5782	3.90175	3.83218	3.81939	3.6199	3.90271
GO:0046872	metal ion binding	Molecular Function	8.00031e-08	5.05486e-05	ENSG00000100532	CGRRF1	0.974446	-0.0373465	0.515059	0.933176	down	yes	1.78629	2.00772	1.81508	2.15063	1.81409	1.79147
GO:0046872	metal ion binding	Molecular Function	8.00031e-08	5.05486e-05	ENSG00000161265	U2AF1L4	0.965617	-0.0504771	0.531104	0.933176	down	yes	1.84053	1.92383	1.95691	2.06445	1.64231	2.21823
GO:0046872	metal ion binding	Molecular Function	8.00031e-08	5.05486e-05	ENSG00000063978	RNF4	0.907189	-0.140525	0.538913	0.933176	down	yes	15.0956	8.21101	14.7396	14.259	13.9501	13.7294
GO:0046872	metal ion binding	Molecular Function	8.00031e-08	5.05486e-05	ENSG00000187187	ZNF546	0.974521	-0.0372354	0.540349	0.933176	down	yes	0.627773	0.719666	0.647686	0.697091	0.691591	0.658606
GO:0046872	metal ion binding	Molecular Function	8.00031e-08	5.05486e-05	ENSG00000147789	ZNF7	0.995907	-0.00591649	0.550319	0.933176	down	yes	1.89327	1.99836	1.86723	1.88147	1.98084	1.92022
GO:0046872	metal ion binding	Molecular Function	8.00031e-08	5.05486e-05	ENSG00000133131	MORC4	0.993613	-0.00924434	0.551497	0.933176	down	yes	3.97897	3.68297	3.77272	4.03842	3.55361	3.91615
GO:0046872	metal ion binding	Molecular Function	8.00031e-08	5.05486e-05	ENSG00000213889	PPM1N	1.11785	0.160727	0.55472	0.933666	up	yes	0.659854	0.620139	0.761691	0.465636	0.633634	0.727168
GO:0046872	metal ion binding	Molecular Function	8.00031e-08	5.05486e-05	ENSG00000114805	PLCH1	0.959308	-0.0599333	0.576621	0.946951	down	yes	0.38056	0.383851	0.476458	0.440494	0.444226	0.408783
GO:0046872	metal ion binding	Molecular Function	8.00031e-08	5.05486e-05	ENSG00000185513	L3MBTL1	1.08041	0.111581	0.577384	0.947669	up	yes	0.271892	0.244005	0.32461	0.248459	0.254357	0.275134
GO:0046872	metal ion binding	Molecular Function	8.00031e-08	5.05486e-05	ENSG00000196923	PDLIM7	1.03416	0.0484646	0.596898	0.949671	up	yes	31.5459	30.4217	30.9791	30.3053	29.6462	29.9248
GO:0046872	metal ion binding	Molecular Function	8.00031e-08	5.05486e-05	ENSG00000135632	SMYD5	1.0421	0.059489	0.634177	0.949671	up	yes	7.04349	7.06375	6.77273	6.79578	6.5431	6.69762
GO:0046872	metal ion binding	Molecular Function	8.00031e-08	5.05486e-05	ENSG00000181666	ZNF875	0.991243	-0.0126888	0.635445	0.949671	down	yes	1.81675	1.93087	1.58542	1.69544	1.85482	1.82989
GO:0046872	metal ion binding	Molecular Function	8.00031e-08	5.05486e-05	ENSG00000157657	ZNF618	1.03863	0.0546771	0.641346	0.949671	up	yes	3.58976	3.76157	3.57525	3.46823	3.55566	3.49633
GO:0046872	metal ion binding	Molecular Function	8.00031e-08	5.05486e-05	ENSG00000197343	ZNF655	1.00743	0.0106822	0.661109	0.951154	up	yes	6.07817	6.47092	6.97719	6.45765	6.48033	6.44425
GO:0046872	metal ion binding	Molecular Function	8.00031e-08	5.05486e-05	ENSG00000136098	NEK3	1.05489	0.0770879	0.676309	0.959036	up	yes	1.64343	1.7946	1.66611	1.72672	1.50334	1.60851
GO:0046872	metal ion binding	Molecular Function	8.00031e-08	5.05486e-05	ENSG00000204599	TRIM39	1.04699	0.0662537	0.679373	0.960588	up	yes	3.01348	3.48008	3.52706	3.22377	3.19995	3.14713
GO:0046872	metal ion binding	Molecular Function	8.00031e-08	5.05486e-05	ENSG00000135636	DYSF	0.990529	-0.0137283	0.705776	0.968855	down	yes	0.940278	0.778619	0.75015	0.878389	0.863282	0.750982
GO:0046872	metal ion binding	Molecular Function	8.00031e-08	5.05486e-05	ENSG00000196387	ZNF140	1.08416	0.116578	0.720717	0.974879	up	yes	0.482624	0.783851	0.514362	0.467023	0.71046	0.465111
GO:0046872	metal ion binding	Molecular Function	8.00031e-08	5.05486e-05	ENSG00000115421	PAPOLG	1.00396	0.00570322	0.739752	0.981219	up	yes	1.68362	1.80372	1.64326	1.83241	1.59358	1.68437
GO:0046872	metal ion binding	Molecular Function	8.00031e-08	5.05486e-05	ENSG00000176261	ZBTB8OS	1.04667	0.0658097	0.744716	0.981219	up	yes	3.12724	3.27168	3.16855	3.40987	2.54741	3.18356
GO:0046872	metal ion binding	Molecular Function	8.00031e-08	5.05486e-05	ENSG00000166278	C2	0.996712	-0.00475191	0.747119	0.981219	down	yes	0.630069	0.646902	0.670444	0.637877	0.65122	0.664743
GO:0046872	metal ion binding	Molecular Function	8.00031e-08	5.05486e-05	ENSG00000156831	NSMCE2	1.03666	0.0519469	0.759732	0.981219	up	yes	7.31629	7.47578	7.33137	7.4826	7.15136	6.70706
GO:0046872	metal ion binding	Molecular Function	8.00031e-08	5.05486e-05	ENSG00000132199	ENOSF1	1.03259	0.0462697	0.785756	0.981219	up	yes	4.92009	5.02786	5.31459	4.56239	4.95973	5.25869
GO:0046872	metal ion binding	Molecular Function	8.00031e-08	5.05486e-05	ENSG00000101391	CDK5RAP1	1.03294	0.0467578	0.787222	0.981219	up	yes	5.6233	5.48187	5.89505	5.41762	5.43901	5.60145
GO:0046872	metal ion binding	Molecular Function	8.00031e-08	5.05486e-05	ENSG00000158864	NDUFS2	1.01587	0.0227116	0.792984	0.981219	up	yes	9.03717	9.46731	9.2435	9.00524	9.17224	9.1371
GO:0046872	metal ion binding	Molecular Function	8.00031e-08	5.05486e-05	ENSG00000125967	NECAB3	1.01196	0.0171514	0.796051	0.981219	up	yes	7.48293	7.07658	7.49153	7.00684	7.17411	7.60948
GO:0046872	metal ion binding	Molecular Function	8.00031e-08	5.05486e-05	ENSG00000144026	ZNF514	1.00491	0.0070619	0.807671	0.981219	up	yes	0.787184	0.958483	1.05291	0.869229	1.05039	0.865288
GO:0046872	metal ion binding	Molecular Function	8.00031e-08	5.05486e-05	ENSG00000049192	ADAMTS6	1.03125	0.0443928	0.812749	0.981219	up	yes	3.83901	3.7327	3.98407	3.78826	3.63208	3.78527
GO:0046872	metal ion binding	Molecular Function	8.00031e-08	5.05486e-05	ENSG00000159917	ZNF235	1.04568	0.0644363	0.816784	0.981219	up	yes	0.642492	0.637412	0.613835	0.539629	0.627061	0.644328
GO:0046872	metal ion binding	Molecular Function	8.00031e-08	5.05486e-05	ENSG00000167635	ZNF146	1.02764	0.039334	0.831721	0.981219	up	yes	27.1349	27.7933	27.8067	27.764	26.4532	26.2925
GO:0046872	metal ion binding	Molecular Function	8.00031e-08	5.05486e-05	ENSG00000140650	PMM2	1.01516	0.0217056	0.835502	0.981219	up	yes	3.20989	3.29169	3.2305	3.31162	3.10958	3.16555
GO:0046872	metal ion binding	Molecular Function	8.00031e-08	5.05486e-05	ENSG00000125648	SLC25A23	1.02737	0.0389626	0.838159	0.981219	up	yes	30.8179	31.4374	29.0661	29.8383	29.8291	29.2207
GO:0046872	metal ion binding	Molecular Function	8.00031e-08	5.05486e-05	ENSG00000105982	RNF32	1.04758	0.0670618	0.841711	0.98187	up	yes	0.55008	0.608092	0.624782	0.505838	0.562747	0.633388
GO:0046872	metal ion binding	Molecular Function	8.00031e-08	5.05486e-05	ENSG00000161048	NAPEPLD	1.01201	0.0172209	0.877158	0.991839	up	yes	1.39866	1.35371	1.38142	1.42598	1.34743	1.31133
GO:0046872	metal ion binding	Molecular Function	8.00031e-08	5.05486e-05	ENSG00000122966	CIT	1.01794	0.02565	0.879344	0.992655	up	yes	1.74136	1.85039	1.77164	1.68635	1.81693	1.7656
GO:0046872	metal ion binding	Molecular Function	8.00031e-08	5.05486e-05	ENSG00000198453	ZNF568	1.01126	0.0161579	0.896712	0.995867	up	yes	0.30104	0.303111	0.290274	0.296721	0.292849	0.294894
GO:0046872	metal ion binding	Molecular Function	8.00031e-08	5.05486e-05	ENSG00000164609	SLU7	1.02557	0.0364302	0.929155	0.997897	up	yes	8.82659	9.21314	9.28015	8.89934	9.10469	8.63462
GO:0046872	metal ion binding	Molecular Function	8.00031e-08	5.05486e-05	ENSG00000177853	ZNF518A	1.02028	0.0289606	0.955526	0.997897	up	yes	2.37002	2.4067	2.55778	2.35922	2.47429	2.35522
GO:0046872	metal ion binding	Molecular Function	8.00031e-08	5.05486e-05	ENSG00000108523	RNF167	1.02072	0.0295819	0.955793	0.997897	up	yes	29.9612	28.4377	29.5174	28.577	28.1061	29.449
GO:0046872	metal ion binding	Molecular Function	8.00031e-08	5.05486e-05	ENSG00000213762	ZNF134	1.01934	0.0276419	0.958399	0.997897	up	yes	2.34477	2.34101	2.36742	2.40361	2.40981	2.10593
GO:0046872	metal ion binding	Molecular Function	8.00031e-08	5.05486e-05	ENSG00000204576	PRR3	1.0216	0.0308243	0.992146	0.998454	up	yes	8.03772	7.57653	7.70142	7.65863	7.28869	7.87548
GO:0000122	negative regulation of transcription by RNA polymerase II	Biological Process	1.22953e-06	0.000654841	ENSG00000163565	IFI16	1.79179	0.841398	5.99679e-135	2.49773e-132	up	yes	51.3754	52.5515	50.4326	29.9628	27.9006	28.285
GO:0000122	negative regulation of transcription by RNA polymerase II	Biological Process	1.22953e-06	0.000654841	ENSG00000010030	ETV7	4.18215	2.06425	8.77066e-37	1.236e-34	up	yes	2.10995	2.38946	2.14594	0.585842	0.522256	0.480881
GO:0000122	negative regulation of transcription by RNA polymerase II	Biological Process	1.22953e-06	0.000654841	ENSG00000182979	MTA1	0.840152	-0.251277	4.23317e-21	3.51851e-19	down	yes	18.5546	18.3942	18.9616	21.8608	22.1169	22.5701
GO:0000122	negative regulation of transcription by RNA polymerase II	Biological Process	1.22953e-06	0.000654841	ENSG00000197256	KANK2	0.87063	-0.199869	4.80117e-14	2.58959e-12	down	yes	18.5014	18.8353	17.9943	21.2276	21.3581	20.9672
GO:0000122	negative regulation of transcription by RNA polymerase II	Biological Process	1.22953e-06	0.000654841	ENSG00000177565	TBL1XR1	0.905391	-0.143387	1.27164e-08	4.03288e-07	down	yes	17.2534	18.0355	17.6166	20.1789	19.3691	18.8859
GO:0000122	negative regulation of transcription by RNA polymerase II	Biological Process	1.22953e-06	0.000654841	ENSG00000111424	VDR	0.843076	-0.246266	1.74832e-07	4.81539e-06	down	yes	5.99228	5.95322	6.18418	7.21669	7.52135	6.76617
GO:0000122	negative regulation of transcription by RNA polymerase II	Biological Process	1.22953e-06	0.000654841	ENSG00000162616	DNAJB4	1.19563	0.257767	8.18194e-05	0.00135233	up	yes	6.65472	6.71648	6.71615	5.59802	5.69191	5.51076
GO:0000122	negative regulation of transcription by RNA polymerase II	Biological Process	1.22953e-06	0.000654841	ENSG00000160685	ZBTB7B	1.12059	0.164259	0.00181471	0.0207018	up	yes	12.6687	13.1364	12.9532	11.149	11.6723	11.766
GO:0000122	negative regulation of transcription by RNA polymerase II	Biological Process	1.22953e-06	0.000654841	ENSG00000065526	SPEN	1.11448	0.156374	0.00193034	0.0217954	up	yes	7.55007	7.68595	7.26862	6.89698	6.90864	6.38729
GO:0000122	negative regulation of transcription by RNA polymerase II	Biological Process	1.22953e-06	0.000654841	ENSG00000101040	ZMYND8	1.0878	0.12141	0.00449142	0.0444941	up	yes	17.6935	18.2877	18.4723	16.2658	16.9693	16.8233
GO:0000122	negative regulation of transcription by RNA polymerase II	Biological Process	1.22953e-06	0.000654841	ENSG00000148516	ZEB1	0.933811	-0.0987972	0.00702557	0.0644228	down	yes	4.11594	4.42403	4.16286	4.49994	4.50202	4.60125
GO:0000122	negative regulation of transcription by RNA polymerase II	Biological Process	1.22953e-06	0.000654841	ENSG00000071282	LMCD1	0.87474	-0.193074	0.00771661	0.0695348	down	yes	1.15057	1.32546	1.29737	1.47689	1.36211	1.47474
GO:0000122	negative regulation of transcription by RNA polymerase II	Biological Process	1.22953e-06	0.000654841	ENSG00000177842	ZNF620	1.34783	0.430643	0.0108411	0.0913441	up	yes	1.01626	0.851006	0.973739	0.676463	0.678986	0.752384
GO:0000122	negative regulation of transcription by RNA polymerase II	Biological Process	1.22953e-06	0.000654841	ENSG00000186230	ZNF749	0.814016	-0.296871	0.0113911	0.0950379	down	yes	0.979647	0.893294	0.975142	1.17662	1.04125	1.28094
GO:0000122	negative regulation of transcription by RNA polymerase II	Biological Process	1.22953e-06	0.000654841	ENSG00000072736	NFATC3	1.10545	0.144635	0.0248964	0.176155	up	yes	3.98099	4.24454	4.16629	3.74852	3.81872	3.6425
GO:0000122	negative regulation of transcription by RNA polymerase II	Biological Process	1.22953e-06	0.000654841	ENSG00000188321	ZNF559	0.877418	-0.188664	0.0275158	0.190587	down	yes	1.09418	1.16672	1.09526	1.1694	1.37173	1.28392
GO:0000122	negative regulation of transcription by RNA polymerase II	Biological Process	1.22953e-06	0.000654841	ENSG00000126456	IRF3	1.08867	0.122561	0.0396544	0.249469	up	yes	16.9367	16.2819	17.0901	14.7409	15.5157	15.9548
GO:0000122	negative regulation of transcription by RNA polymerase II	Biological Process	1.22953e-06	0.000654841	ENSG00000268606	MAGEA2	0.966607	-0.0489981	0.04042	0.25291	down	yes	31.6563	32.2372	31.9755	34.4438	32.7528	31.9844
GO:0000122	negative regulation of transcription by RNA polymerase II	Biological Process	1.22953e-06	0.000654841	ENSG00000175029	CTBP2	1.07096	0.0988987	0.0554028	0.316686	up	yes	8.94823	9.32998	8.98726	8.31288	8.69759	8.44853
GO:0000122	negative regulation of transcription by RNA polymerase II	Biological Process	1.22953e-06	0.000654841	ENSG00000198911	SREBF2	1.06204	0.0868336	0.0598057	0.334274	up	yes	46.8663	47.4737	44.632	44.1176	43.6092	43.1274
GO:0000122	negative regulation of transcription by RNA polymerase II	Biological Process	1.22953e-06	0.000654841	ENSG00000267796	LIN37	1.16622	0.221843	0.0622464	0.344234	up	yes	2.82987	3.31853	3.05568	2.56381	2.54103	2.78737
GO:0000122	negative regulation of transcription by RNA polymerase II	Biological Process	1.22953e-06	0.000654841	ENSG00000008083	JARID2	0.946942	-0.0786521	0.0694549	0.370723	down	yes	4.1987	3.94698	3.89126	4.25478	4.09111	4.36549
GO:0000122	negative regulation of transcription by RNA polymerase II	Biological Process	1.22953e-06	0.000654841	ENSG00000147162	OGT	0.898594	-0.154258	0.0735333	0.385628	down	yes	11.1062	12.5767	13.686	12.6273	14.1109	14.8478
GO:0000122	negative regulation of transcription by RNA polymerase II	Biological Process	1.22953e-06	0.000654841	ENSG00000185345	PRKN	0.703989	-0.506375	0.0910442	0.441693	down	yes	0.048387	0.0430839	0.0435496	0.0613204	0.0616281	0.0688451
GO:0000122	negative regulation of transcription by RNA polymerase II	Biological Process	1.22953e-06	0.000654841	ENSG00000125846	ZNF133	1.10597	0.145309	0.122408	0.529615	up	yes	2.95826	3.40206	3.26982	2.83208	3.00641	2.86894
GO:0000122	negative regulation of transcription by RNA polymerase II	Biological Process	1.22953e-06	0.000654841	ENSG00000100429	HDAC10	0.924144	-0.11381	0.12572	0.538475	down	yes	2.34847	2.7081	2.48675	2.50881	2.56232	3.09135
GO:0000122	negative regulation of transcription by RNA polymerase II	Biological Process	1.22953e-06	0.000654841	ENSG00000162086	ZNF75A	0.932456	-0.100893	0.144747	0.58634	down	yes	1.15161	1.27732	1.15388	1.31999	1.1999	1.32245
GO:0000122	negative regulation of transcription by RNA polymerase II	Biological Process	1.22953e-06	0.000654841	ENSG00000089775	ZBTB25	1.08571	0.118645	0.145207	0.587442	up	yes	2.18536	2.30691	2.46118	2.13081	2.08033	2.19335
GO:0000122	negative regulation of transcription by RNA polymerase II	Biological Process	1.22953e-06	0.000654841	ENSG00000129173	E2F8	1.11452	0.156423	0.15141	0.601249	up	yes	2.70908	2.56494	2.71146	2.43202	2.26498	2.46796
GO:0000122	negative regulation of transcription by RNA polymerase II	Biological Process	1.22953e-06	0.000654841	ENSG00000085185	BCORL1	0.963827	-0.0531543	0.165856	0.632739	down	yes	3.10758	2.91322	2.96306	3.05959	3.0249	3.23654
GO:0000122	negative regulation of transcription by RNA polymerase II	Biological Process	1.22953e-06	0.000654841	ENSG00000213096	ZNF254	1.14358	0.193551	0.189782	0.679415	up	yes	0.816585	0.968103	0.959686	0.753771	0.737974	0.908074
GO:0000122	negative regulation of transcription by RNA polymerase II	Biological Process	1.22953e-06	0.000654841	ENSG00000164683	HEY1	0.880086	-0.184283	0.2025	0.701433	down	yes	0.541074	0.516846	0.698609	0.708641	0.566883	0.720335
GO:0000122	negative regulation of transcription by RNA polymerase II	Biological Process	1.22953e-06	0.000654841	ENSG00000132950	ZMYM5	0.937048	-0.0938047	0.222319	0.736597	down	yes	1.76553	1.76222	1.896	2.0642	1.85125	1.87268
GO:0000122	negative regulation of transcription by RNA polymerase II	Biological Process	1.22953e-06	0.000654841	ENSG00000167491	GATAD2A	1.05376	0.075544	0.228645	0.74646	up	yes	14.0021	13.3729	13.7515	13.2217	12.6807	13.126
GO:0000122	negative regulation of transcription by RNA polymerase II	Biological Process	1.22953e-06	0.000654841	ENSG00000109685	NSD2	0.996719	-0.00474076	0.246197	0.772167	down	yes	11.1829	11.4444	10.928	11.5749	10.8398	11.2512
GO:0000122	negative regulation of transcription by RNA polymerase II	Biological Process	1.22953e-06	0.000654841	ENSG00000196591	HDAC2	1.00008	0.00011052	0.289978	0.827507	up	yes	12.3239	12.13	12.2107	12.3654	11.8522	12.4441
GO:0000122	negative regulation of transcription by RNA polymerase II	Biological Process	1.22953e-06	0.000654841	ENSG00000183305	MAGEA2B	1.05032	0.0708248	0.291876	0.830395	up	yes	32.7343	33.1664	32.1952	31.3952	30.3421	31.6593
GO:0000122	negative regulation of transcription by RNA polymerase II	Biological Process	1.22953e-06	0.000654841	ENSG00000100697	DICER1	1.06002	0.0840906	0.341448	0.882483	up	yes	1.64671	1.73339	1.78125	1.65814	1.52339	1.68758
GO:0000122	negative regulation of transcription by RNA polymerase II	Biological Process	1.22953e-06	0.000654841	ENSG00000196290	NIF3L1	1.06043	0.0846452	0.378695	0.913092	up	yes	12.4083	11.5907	12.3362	11.2349	11.4221	11.6078
GO:0000122	negative regulation of transcription by RNA polymerase II	Biological Process	1.22953e-06	0.000654841	ENSG00000167967	E4F1	1.05166	0.0726729	0.427964	0.925132	up	yes	5.21925	5.15468	5.35447	4.81147	5.00979	5.13447
GO:0000122	negative regulation of transcription by RNA polymerase II	Biological Process	1.22953e-06	0.000654841	ENSG00000198105	ZNF248	0.9759	-0.035195	0.436246	0.925132	down	yes	1.76567	2.15673	1.99494	1.97367	1.92437	2.16544
GO:0000122	negative regulation of transcription by RNA polymerase II	Biological Process	1.22953e-06	0.000654841	ENSG00000080345	RIF1	1.04313	0.0609129	0.535241	0.933176	up	yes	2.79393	2.98049	2.92841	2.91105	2.74968	2.68229
GO:0000122	negative regulation of transcription by RNA polymerase II	Biological Process	1.22953e-06	0.000654841	ENSG00000068305	MEF2A	1.00325	0.00468063	0.558717	0.936717	up	yes	10.3053	11.701	10.4934	10.6507	11.1727	10.5711
GO:0000122	negative regulation of transcription by RNA polymerase II	Biological Process	1.22953e-06	0.000654841	ENSG00000181666	ZNF875	0.991243	-0.0126888	0.635445	0.949671	down	yes	1.81675	1.93087	1.58542	1.69544	1.85482	1.82989
GO:0000122	negative regulation of transcription by RNA polymerase II	Biological Process	1.22953e-06	0.000654841	ENSG00000244754	N4BP2L2	1.03554	0.0503852	0.71089	0.970912	up	yes	1.71496	1.7126	1.77466	1.62438	1.65142	1.74787
GO:0000122	negative regulation of transcription by RNA polymerase II	Biological Process	1.22953e-06	0.000654841	ENSG00000196387	ZNF140	1.08416	0.116578	0.720717	0.974879	up	yes	0.482624	0.783851	0.514362	0.467023	0.71046	0.465111
GO:0000122	negative regulation of transcription by RNA polymerase II	Biological Process	1.22953e-06	0.000654841	ENSG00000111596	CNOT2	1.03097	0.0439962	0.775166	0.981219	up	yes	3.50504	3.62587	3.6185	3.56556	3.38098	3.48
GO:0000122	negative regulation of transcription by RNA polymerase II	Biological Process	1.22953e-06	0.000654841	ENSG00000196792	STRN3	1.0297	0.0422213	0.882118	0.993363	up	yes	4.55728	3.94877	4.41378	4.34559	4.00107	4.20053
GO:0000122	negative regulation of transcription by RNA polymerase II	Biological Process	1.22953e-06	0.000654841	ENSG00000198453	ZNF568	1.01126	0.0161579	0.896712	0.995867	up	yes	0.30104	0.303111	0.290274	0.296721	0.292849	0.294894
GO:0000122	negative regulation of transcription by RNA polymerase II	Biological Process	1.22953e-06	0.000654841	ENSG00000102878	HSF4	1.01619	0.0231634	0.918156	0.997897	up	yes	3.29036	3.24718	4.16707	3.17369	3.55585	3.80458
GO:0000122	negative regulation of transcription by RNA polymerase II	Biological Process	1.22953e-06	0.000654841	ENSG00000213762	ZNF134	1.01934	0.0276419	0.958399	0.997897	up	yes	2.34477	2.34101	2.36742	2.40361	2.40981	2.10593
GO:0000122	negative regulation of transcription by RNA polymerase II	Biological Process	1.22953e-06	0.000654841	ENSG00000130751	NPAS1	1.02141	0.0305592	0.994091	0.999209	up	yes	1.65443	1.76281	1.29099	1.24516	1.71496	1.64943
GO:0006281	DNA repair	Biological Process	1.38189e-06	0.000654841	ENSG00000069275	NUCKS1	0.913873	-0.129935	1.41522e-09	5.00008e-08	down	yes	48.2082	48.9715	47.6837	54.2293	51.8993	52.3873
GO:0006281	DNA repair	Biological Process	1.38189e-06	0.000654841	ENSG00000122512	PMS2	0.850387	-0.233808	2.39615e-08	7.34442e-07	down	yes	2.84525	2.9556	2.98952	3.50084	3.40088	3.43519
GO:0006281	DNA repair	Biological Process	1.38189e-06	0.000654841	ENSG00000111247	RAD51AP1	1.2814	0.357719	2.12082e-07	5.77769e-06	up	yes	9.54855	10.6077	10.2875	7.85638	7.68752	8.21438
GO:0006281	DNA repair	Biological Process	1.38189e-06	0.000654841	ENSG00000183495	EP400	0.900677	-0.150919	2.24643e-06	5.13475e-05	down	yes	5.76015	5.94378	5.93066	6.55219	6.8338	6.19328
GO:0006281	DNA repair	Biological Process	1.38189e-06	0.000654841	ENSG00000169189	NSMCE1	0.890913	-0.166644	2.36745e-05	0.000439556	down	yes	10.8353	10.8371	10.9893	11.9863	11.9112	12.7634
GO:0006281	DNA repair	Biological Process	1.38189e-06	0.000654841	ENSG00000170364	SETMAR	0.772179	-0.372993	0.000155046	0.00239969	down	yes	1.63694	1.69213	1.65055	2.24232	2.13343	2.07304
GO:0006281	DNA repair	Biological Process	1.38189e-06	0.000654841	ENSG00000103194	USP10	1.10266	0.140982	0.000683001	0.00900245	up	yes	24.9835	24.6388	25.0727	22.724	22.957	22.06
GO:0006281	DNA repair	Biological Process	1.38189e-06	0.000654841	ENSG00000183207	RUVBL2	0.94834	-0.0765235	0.00105432	0.0129539	down	yes	46.8041	44.8704	46.0886	49.8021	47.0822	48.3833
GO:0006281	DNA repair	Biological Process	1.38189e-06	0.000654841	ENSG00000164081	TEX264	1.12529	0.170294	0.00175449	0.0201005	up	yes	8.59123	8.49254	8.34404	7.46828	7.44631	7.68212
GO:0006281	DNA repair	Biological Process	1.38189e-06	0.000654841	ENSG00000166801	FAM111A	1.09805	0.134941	0.0155394	0.121458	up	yes	8.61676	8.99358	8.89868	7.69968	8.29396	8.1483
GO:0006281	DNA repair	Biological Process	1.38189e-06	0.000654841	ENSG00000049167	ERCC8	0.925421	-0.111818	0.0680131	0.366103	down	yes	0.954586	0.890134	0.790441	1.00915	0.878965	0.959412
GO:0006281	DNA repair	Biological Process	1.38189e-06	0.000654841	ENSG00000105486	LIG1	1.09176	0.126649	0.0680257	0.366118	up	yes	4.08875	3.83258	3.94038	3.63035	3.44426	3.79019
GO:0006281	DNA repair	Biological Process	1.38189e-06	0.000654841	ENSG00000104320	NBN	1.07503	0.10438	0.0724763	0.381286	up	yes	3.29842	3.33426	3.37594	3.00467	3.18949	3.11591
GO:0006281	DNA repair	Biological Process	1.38189e-06	0.000654841	ENSG00000166169	POLL	0.957938	-0.0619954	0.0757177	0.392461	down	yes	7.48296	7.77498	7.86512	7.7619	8.61679	7.75966
GO:0006281	DNA repair	Biological Process	1.38189e-06	0.000654841	ENSG00000131778	CHD1L	0.962972	-0.0544341	0.0844435	0.421779	down	yes	7.74204	7.61462	7.83296	7.91698	8.25757	7.90676
GO:0006281	DNA repair	Biological Process	1.38189e-06	0.000654841	ENSG00000115392	FANCL	1.09204	0.127029	0.0943155	0.449353	up	yes	0.649112	0.670368	0.699694	0.612852	0.630291	0.605846
GO:0006281	DNA repair	Biological Process	1.38189e-06	0.000654841	ENSG00000100429	HDAC10	0.924144	-0.11381	0.12572	0.538475	down	yes	2.34847	2.7081	2.48675	2.50881	2.56232	3.09135
GO:0006281	DNA repair	Biological Process	1.38189e-06	0.000654841	ENSG00000042088	TDP1	0.968143	-0.0467086	0.17261	0.646584	down	yes	5.03837	4.69624	4.59007	4.92626	4.93626	4.93353
GO:0006281	DNA repair	Biological Process	1.38189e-06	0.000654841	ENSG00000160953	PWWP3A	0.979862	-0.0293497	0.203826	0.703619	down	yes	4.24456	4.26851	4.60395	4.49576	4.54076	4.35009
GO:0006281	DNA repair	Biological Process	1.38189e-06	0.000654841	ENSG00000138658	ZGRF1	1.08166	0.113246	0.260759	0.793051	up	yes	1.79427	1.85316	1.90213	1.61468	1.72146	1.79445
GO:0006281	DNA repair	Biological Process	1.38189e-06	0.000654841	ENSG00000004700	RECQL	0.997044	-0.00427076	0.384597	0.918178	down	yes	20.9708	21.8177	20.4725	22.0239	20.3533	21.0714
GO:0006281	DNA repair	Biological Process	1.38189e-06	0.000654841	ENSG00000169592	INO80E	0.987809	-0.0176965	0.396098	0.925132	down	yes	6.09108	5.5718	6.24112	6.11354	6.22392	5.78751
GO:0006281	DNA repair	Biological Process	1.38189e-06	0.000654841	ENSG00000197774	EME2	0.933857	-0.0987271	0.501451	0.933176	down	yes	4.88698	3.66572	4.3209	3.65624	4.71985	5.40931
GO:0006281	DNA repair	Biological Process	1.38189e-06	0.000654841	ENSG00000080345	RIF1	1.04313	0.0609129	0.535241	0.933176	up	yes	2.79393	2.98049	2.92841	2.91105	2.74968	2.68229
GO:0006281	DNA repair	Biological Process	1.38189e-06	0.000654841	ENSG00000123415	SMUG1	1.00229	0.00330391	0.614552	0.949671	up	yes	7.68396	7.18211	7.4008	6.98857	7.23876	7.9886
GO:0006281	DNA repair	Biological Process	1.38189e-06	0.000654841	ENSG00000083093	PALB2	1.04433	0.0625755	0.638706	0.949671	up	yes	2.45497	2.3446	2.43071	2.35001	2.23483	2.33853
GO:0006281	DNA repair	Biological Process	1.38189e-06	0.000654841	ENSG00000259316	ENSG00000259316	1.54011	0.623035	0.66015	0.950249	up	yes	0.305509	0.0508064	0.0798794	0.0431106	0.00667221	0.23344
GO:0006281	DNA repair	Biological Process	1.38189e-06	0.000654841	ENSG00000110274	CEP164	1.03991	0.0564589	0.738285	0.981219	up	yes	1.32636	1.27726	1.44121	1.31504	1.24452	1.33004
GO:0006281	DNA repair	Biological Process	1.38189e-06	0.000654841	ENSG00000156831	NSMCE2	1.03666	0.0519469	0.759732	0.981219	up	yes	7.31629	7.47578	7.33137	7.4826	7.15136	6.70706
GO:0006281	DNA repair	Biological Process	1.38189e-06	0.000654841	ENSG00000158636	EMSY	1.03194	0.045357	0.807493	0.981219	up	yes	2.50652	2.34189	2.42435	2.3625	2.36774	2.31743
GO:0000423	mitophagy	Biological Process	1.6506e-06	0.000695269	ENSG00000215021	PHB2	0.830983	-0.267108	1.81883e-20	1.46625e-18	down	yes	64.272	59.9072	61.139	75.1486	73.3534	74.5087
GO:0000423	mitophagy	Biological Process	1.6506e-06	0.000695269	ENSG00000177628	GBA1	1.20306	0.266713	2.54998e-09	8.71362e-08	up	yes	29.9716	27.7705	28.7499	24.2796	24.0323	23.5813
GO:0000423	mitophagy	Biological Process	1.6506e-06	0.000695269	ENSG00000130734	ATG4D	1.22071	0.287718	2.17753e-05	0.000408134	up	yes	10.965	10.6955	10.4506	8.63539	8.69033	8.97955
GO:0000423	mitophagy	Biological Process	1.6506e-06	0.000695269	ENSG00000147162	OGT	0.898594	-0.154258	0.0735333	0.385628	down	yes	11.1062	12.5767	13.686	12.6273	14.1109	14.8478
GO:0000423	mitophagy	Biological Process	1.6506e-06	0.000695269	ENSG00000185345	PRKN	0.703989	-0.506375	0.0910442	0.441693	down	yes	0.048387	0.0430839	0.0435496	0.0613204	0.0616281	0.0688451
GO:0000423	mitophagy	Biological Process	1.6506e-06	0.000695269	ENSG00000110497	AMBRA1	1.04216	0.0595761	0.581156	0.949671	up	yes	6.05068	5.8594	5.59335	5.42909	5.72122	5.64503
GO:0000423	mitophagy	Biological Process	1.6506e-06	0.000695269	ENSG00000175224	ATG13	1.02489	0.0354702	0.939449	0.997897	up	yes	11.5857	11.6697	10.492	11.6659	10.376	10.8858
GO:0006974	DNA damage response	Biological Process	9.36539e-06	0.00333465	ENSG00000069275	NUCKS1	0.913873	-0.129935	1.41522e-09	5.00008e-08	down	yes	48.2082	48.9715	47.6837	54.2293	51.8993	52.3873
GO:0006974	DNA damage response	Biological Process	9.36539e-06	0.00333465	ENSG00000122512	PMS2	0.850387	-0.233808	2.39615e-08	7.34442e-07	down	yes	2.84525	2.9556	2.98952	3.50084	3.40088	3.43519
GO:0006974	DNA damage response	Biological Process	9.36539e-06	0.00333465	ENSG00000111247	RAD51AP1	1.2814	0.357719	2.12082e-07	5.77769e-06	up	yes	9.54855	10.6077	10.2875	7.85638	7.68752	8.21438
GO:0006974	DNA damage response	Biological Process	9.36539e-06	0.00333465	ENSG00000169189	NSMCE1	0.890913	-0.166644	2.36745e-05	0.000439556	down	yes	10.8353	10.8371	10.9893	11.9863	11.9112	12.7634
GO:0006974	DNA damage response	Biological Process	9.36539e-06	0.00333465	ENSG00000134982	APC	0.869681	-0.201441	9.34375e-05	0.00152155	down	yes	1.75659	1.74752	1.7876	2.15849	1.95411	1.97205
GO:0006974	DNA damage response	Biological Process	9.36539e-06	0.00333465	ENSG00000170364	SETMAR	0.772179	-0.372993	0.000155046	0.00239969	down	yes	1.63694	1.69213	1.65055	2.24232	2.13343	2.07304
GO:0006974	DNA damage response	Biological Process	9.36539e-06	0.00333465	ENSG00000103194	USP10	1.10266	0.140982	0.000683001	0.00900245	up	yes	24.9835	24.6388	25.0727	22.724	22.957	22.06
GO:0006974	DNA damage response	Biological Process	9.36539e-06	0.00333465	ENSG00000183207	RUVBL2	0.94834	-0.0765235	0.00105432	0.0129539	down	yes	46.8041	44.8704	46.0886	49.8021	47.0822	48.3833
GO:0006974	DNA damage response	Biological Process	9.36539e-06	0.00333465	ENSG00000164081	TEX264	1.12529	0.170294	0.00175449	0.0201005	up	yes	8.59123	8.49254	8.34404	7.46828	7.44631	7.68212
GO:0006974	DNA damage response	Biological Process	9.36539e-06	0.00333465	ENSG00000166801	FAM111A	1.09805	0.134941	0.0155394	0.121458	up	yes	8.61676	8.99358	8.89868	7.69968	8.29396	8.1483
GO:0006974	DNA damage response	Biological Process	9.36539e-06	0.00333465	ENSG00000087088	BAX	1.09469	0.130521	0.0366546	0.235886	up	yes	15.3654	15.7244	15.2364	14.1523	13.7573	14.4094
GO:0006974	DNA damage response	Biological Process	9.36539e-06	0.00333465	ENSG00000126456	IRF3	1.08867	0.122561	0.0396544	0.249469	up	yes	16.9367	16.2819	17.0901	14.7409	15.5157	15.9548
GO:0006974	DNA damage response	Biological Process	9.36539e-06	0.00333465	ENSG00000049167	ERCC8	0.925421	-0.111818	0.0680131	0.366103	down	yes	0.954586	0.890134	0.790441	1.00915	0.878965	0.959412
GO:0006974	DNA damage response	Biological Process	9.36539e-06	0.00333465	ENSG00000105486	LIG1	1.09176	0.126649	0.0680257	0.366118	up	yes	4.08875	3.83258	3.94038	3.63035	3.44426	3.79019
GO:0006974	DNA damage response	Biological Process	9.36539e-06	0.00333465	ENSG00000104320	NBN	1.07503	0.10438	0.0724763	0.381286	up	yes	3.29842	3.33426	3.37594	3.00467	3.18949	3.11591
GO:0006974	DNA damage response	Biological Process	9.36539e-06	0.00333465	ENSG00000166169	POLL	0.957938	-0.0619954	0.0757177	0.392461	down	yes	7.48296	7.77498	7.86512	7.7619	8.61679	7.75966
GO:0006974	DNA damage response	Biological Process	9.36539e-06	0.00333465	ENSG00000131778	CHD1L	0.962972	-0.0544341	0.0844435	0.421779	down	yes	7.74204	7.61462	7.83296	7.91698	8.25757	7.90676
GO:0006974	DNA damage response	Biological Process	9.36539e-06	0.00333465	ENSG00000115392	FANCL	1.09204	0.127029	0.0943155	0.449353	up	yes	0.649112	0.670368	0.699694	0.612852	0.630291	0.605846
GO:0006974	DNA damage response	Biological Process	9.36539e-06	0.00333465	ENSG00000100429	HDAC10	0.924144	-0.11381	0.12572	0.538475	down	yes	2.34847	2.7081	2.48675	2.50881	2.56232	3.09135
GO:0006974	DNA damage response	Biological Process	9.36539e-06	0.00333465	ENSG00000159593	NAE1	0.981493	-0.0269508	0.168327	0.637738	down	yes	19.2055	18.6271	18.795	20.3059	18.1951	19.1943
GO:0006974	DNA damage response	Biological Process	9.36539e-06	0.00333465	ENSG00000042088	TDP1	0.968143	-0.0467086	0.17261	0.646584	down	yes	5.03837	4.69624	4.59007	4.92626	4.93626	4.93353
GO:0006974	DNA damage response	Biological Process	9.36539e-06	0.00333465	ENSG00000160953	PWWP3A	0.979862	-0.0293497	0.203826	0.703619	down	yes	4.24456	4.26851	4.60395	4.49576	4.54076	4.35009
GO:0006974	DNA damage response	Biological Process	9.36539e-06	0.00333465	ENSG00000177595	PIDD1	0.966586	-0.0490301	0.254445	0.785094	down	yes	4.24296	4.32122	4.91547	4.24843	4.84598	4.85122
GO:0006974	DNA damage response	Biological Process	9.36539e-06	0.00333465	ENSG00000138658	ZGRF1	1.08166	0.113246	0.260759	0.793051	up	yes	1.79427	1.85316	1.90213	1.61468	1.72146	1.79445
GO:0006974	DNA damage response	Biological Process	9.36539e-06	0.00333465	ENSG00000178971	CTC1	0.973677	-0.0384853	0.388726	0.922232	down	yes	1.48126	1.33421	1.62321	1.57284	1.46707	1.51876
GO:0006974	DNA damage response	Biological Process	9.36539e-06	0.00333465	ENSG00000169592	INO80E	0.987809	-0.0176965	0.396098	0.925132	down	yes	6.09108	5.5718	6.24112	6.11354	6.22392	5.78751
GO:0006974	DNA damage response	Biological Process	9.36539e-06	0.00333465	ENSG00000197774	EME2	0.933857	-0.0987271	0.501451	0.933176	down	yes	4.88698	3.66572	4.3209	3.65624	4.71985	5.40931
GO:0006974	DNA damage response	Biological Process	9.36539e-06	0.00333465	ENSG00000080345	RIF1	1.04313	0.0609129	0.535241	0.933176	up	yes	2.79393	2.98049	2.92841	2.91105	2.74968	2.68229
GO:0006974	DNA damage response	Biological Process	9.36539e-06	0.00333465	ENSG00000123415	SMUG1	1.00229	0.00330391	0.614552	0.949671	up	yes	7.68396	7.18211	7.4008	6.98857	7.23876	7.9886
GO:0006974	DNA damage response	Biological Process	9.36539e-06	0.00333465	ENSG00000083093	PALB2	1.04433	0.0625755	0.638706	0.949671	up	yes	2.45497	2.3446	2.43071	2.35001	2.23483	2.33853
GO:0006974	DNA damage response	Biological Process	9.36539e-06	0.00333465	ENSG00000259316	ENSG00000259316	1.54011	0.623035	0.66015	0.950249	up	yes	0.305509	0.0508064	0.0798794	0.0431106	0.00667221	0.23344
GO:0006974	DNA damage response	Biological Process	9.36539e-06	0.00333465	ENSG00000110274	CEP164	1.03991	0.0564589	0.738285	0.981219	up	yes	1.32636	1.27726	1.44121	1.31504	1.24452	1.33004
GO:0006974	DNA damage response	Biological Process	9.36539e-06	0.00333465	ENSG00000156831	NSMCE2	1.03666	0.0519469	0.759732	0.981219	up	yes	7.31629	7.47578	7.33137	7.4826	7.15136	6.70706
GO:0006974	DNA damage response	Biological Process	9.36539e-06	0.00333465	ENSG00000158636	EMSY	1.03194	0.045357	0.807493	0.981219	up	yes	2.50652	2.34189	2.42435	2.3625	2.36774	2.31743
GO:0005814	centriole	Cellular Component	9.67584e-06	0.00333465	ENSG00000087586	AURKA	1.11858	0.161672	0.000904546	0.0113708	up	yes	26.8582	26.1396	27.5284	24.3972	23.298	24.2944
GO:0005814	centriole	Cellular Component	9.67584e-06	0.00333465	ENSG00000079974	RABL2B	0.885766	-0.175002	0.00346248	0.0358746	down	yes	2.62023	2.41887	2.68117	2.89404	2.85265	2.96923
GO:0005814	centriole	Cellular Component	9.67584e-06	0.00333465	ENSG00000032742	IFT88	0.84658	-0.240281	0.00389807	0.0395248	down	yes	1.69901	1.62643	2.00438	2.19987	2.01752	2.07831
GO:0005814	centriole	Cellular Component	9.67584e-06	0.00333465	ENSG00000100578	KIAA0586	0.922809	-0.115896	0.00891945	0.0782905	down	yes	1.31799	1.29989	1.28406	1.40982	1.42638	1.39212
GO:0005814	centriole	Cellular Component	9.67584e-06	0.00333465	ENSG00000161996	WDR90	0.910172	-0.135788	0.0201097	0.149778	down	yes	3.03456	3.58309	3.65035	3.39745	3.80122	4.08269
GO:0005814	centriole	Cellular Component	9.67584e-06	0.00333465	ENSG00000160299	PCNT	0.952942	-0.0695392	0.028851	0.197392	down	yes	3.27966	3.10137	3.06782	3.31176	3.39727	3.20643
GO:0005814	centriole	Cellular Component	9.67584e-06	0.00333465	ENSG00000101639	CEP192	0.950764	-0.0728403	0.0391149	0.247095	down	yes	3.32823	3.40886	3.22301	3.54619	3.50508	3.42461
GO:0005814	centriole	Cellular Component	9.67584e-06	0.00333465	ENSG00000158163	DZIP1L	1.15987	0.213963	0.0484225	0.287528	up	yes	1.81983	1.85034	1.97949	1.6783	1.62717	1.56548
GO:0005814	centriole	Cellular Component	9.67584e-06	0.00333465	ENSG00000108423	TUBD1	1.1522	0.20439	0.138901	0.570302	up	yes	2.64355	2.64234	2.56764	2.64151	1.9421	2.2325
GO:0005814	centriole	Cellular Component	9.67584e-06	0.00333465	ENSG00000135315	CEP162	1.06986	0.0974259	0.348407	0.887207	up	yes	3.09109	3.01496	3.18459	2.8997	2.77513	3.00912
GO:0005814	centriole	Cellular Component	9.67584e-06	0.00333465	ENSG00000135951	TSGA10	0.899032	-0.153556	0.529025	0.933176	down	yes	0.103746	0.16828	0.0927119	0.133001	0.148655	0.124044
GO:0005814	centriole	Cellular Component	9.67584e-06	0.00333465	ENSG00000110274	CEP164	1.03991	0.0564589	0.738285	0.981219	up	yes	1.32636	1.27726	1.44121	1.31504	1.24452	1.33004
GO:0005814	centriole	Cellular Component	9.67584e-06	0.00333465	ENSG00000181404	WASHC1	1.04258	0.0601649	0.765367	0.981219	up	yes	3.57316	3.62414	3.34686	3.2728	3.57164	3.26905
GO:0005814	centriole	Cellular Component	9.67584e-06	0.00333465	ENSG00000119242	CCDC92	1.01363	0.0195335	0.833098	0.981219	up	yes	3.37438	3.10752	3.3464	3.22209	3.27726	3.19677
GO:0005814	centriole	Cellular Component	9.67584e-06	0.00333465	ENSG00000173588	CEP83	1.01064	0.0152658	0.834591	0.981219	up	yes	1.68178	1.78478	1.72979	1.72072	1.61402	1.80691
GO:0005814	centriole	Cellular Component	9.67584e-06	0.00333465	ENSG00000162004	CCDC78	1.02605	0.0371031	0.985024	0.997897	up	yes	0.926896	0.822355	0.875568	0.731805	0.85088	0.975489
GO:0008033	tRNA processing	Biological Process	1.87935e-05	0.00593717	ENSG00000134759	ELP2	0.870348	-0.200336	3.51078e-07	9.2225e-06	down	yes	4.49861	4.56189	4.4289	5.39572	5.15162	4.95151
GO:0008033	tRNA processing	Biological Process	1.87935e-05	0.00593717	ENSG00000037474	NSUN2	0.96378	-0.0532235	0.0370685	0.237449	down	yes	16.4495	15.3569	16.2514	17.1514	16.5094	16.2032
GO:0008033	tRNA processing	Biological Process	1.87935e-05	0.00593717	ENSG00000104047	DTWD1	1.15719	0.21062	0.0709294	0.376289	up	yes	0.816839	0.957184	0.927646	0.842434	0.673622	0.818633
GO:0008033	tRNA processing	Biological Process	1.87935e-05	0.00593717	ENSG00000198860	TSEN15	0.952698	-0.0699094	0.0948684	0.451127	down	yes	4.47556	4.00767	4.12949	4.60388	4.06748	4.56758
GO:0008033	tRNA processing	Biological Process	1.87935e-05	0.00593717	ENSG00000177192	PUS1	0.957044	-0.0633429	0.118024	0.517879	down	yes	3.785	3.60399	3.88802	3.94131	3.90045	3.94141
GO:0008033	tRNA processing	Biological Process	1.87935e-05	0.00593717	ENSG00000124787	RPP40	0.897757	-0.155603	0.133168	0.554783	down	yes	2.91339	2.35509	2.89467	2.92943	2.95533	3.20806
GO:0008033	tRNA processing	Biological Process	1.87935e-05	0.00593717	ENSG00000072756	TRNT1	0.95257	-0.0701027	0.160855	0.622271	down	yes	1.38499	1.27036	1.48666	1.52211	1.4197	1.40645
GO:0008033	tRNA processing	Biological Process	1.87935e-05	0.00593717	ENSG00000206562	METTL6	0.962164	-0.0556453	0.181378	0.661905	down	yes	2.89255	2.75399	3.02106	3.07275	3.04147	2.89423
GO:0008033	tRNA processing	Biological Process	1.87935e-05	0.00593717	ENSG00000241370	RPP21	1.07403	0.103036	0.396365	0.925132	up	yes	7.69519	8.20326	8.08413	6.86979	7.51004	7.94967
GO:0008033	tRNA processing	Biological Process	1.87935e-05	0.00593717	ENSG00000149743	TRPT1	1.00024	0.000349544	0.592691	0.949671	up	yes	14.0849	15.4691	16.4238	14.6119	15.3716	15.9831
GO:0008033	tRNA processing	Biological Process	1.87935e-05	0.00593717	ENSG00000107614	TRDMT1	0.998028	-0.00284716	0.636398	0.949671	down	yes	1.03772	1.11423	0.987244	1.04274	1.0745	1.02816
GO:0008033	tRNA processing	Biological Process	1.87935e-05	0.00593717	ENSG00000176261	ZBTB8OS	1.04667	0.0658097	0.744716	0.981219	up	yes	3.12724	3.27168	3.16855	3.40987	2.54741	3.18356
GO:0008033	tRNA processing	Biological Process	1.87935e-05	0.00593717	ENSG00000101391	CDK5RAP1	1.03294	0.0467578	0.787222	0.981219	up	yes	5.6233	5.48187	5.89505	5.41762	5.43901	5.60145
GO:0005739	mitochondrion	Cellular Component	2.13073e-05	0.00621353	ENSG00000100867	DHRS2	1.86118	0.896215	8.34626e-23	7.46701e-21	up	yes	1.57566	1.61822	1.58175	0.869369	0.854305	0.842248
GO:0005739	mitochondrion	Cellular Component	2.13073e-05	0.00621353	ENSG00000215021	PHB2	0.830983	-0.267108	1.81883e-20	1.46625e-18	down	yes	64.272	59.9072	61.139	75.1486	73.3534	74.5087
GO:0005739	mitochondrion	Cellular Component	2.13073e-05	0.00621353	ENSG00000062485	CS	0.837133	-0.256472	2.00681e-20	1.61432e-18	down	yes	34.8805	33.4038	33.2108	40.9206	40.6325	39.6884
GO:0005739	mitochondrion	Cellular Component	2.13073e-05	0.00621353	ENSG00000197256	KANK2	0.87063	-0.199869	4.80117e-14	2.58959e-12	down	yes	18.5014	18.8353	17.9943	21.2276	21.3581	20.9672
GO:0005739	mitochondrion	Cellular Component	2.13073e-05	0.00621353	ENSG00000123983	ACSL3	1.18177	0.240948	8.57705e-09	2.78372e-07	up	yes	16.3944	16.2778	15.959	14.556	13.2037	13.3915
GO:0005739	mitochondrion	Cellular Component	2.13073e-05	0.00621353	ENSG00000050426	LETMD1	0.909899	-0.136221	1.10624e-05	0.000220812	down	yes	9.75633	10.3517	10.2422	11.0929	11.1085	11.1543
GO:0005739	mitochondrion	Cellular Component	2.13073e-05	0.00621353	ENSG00000130734	ATG4D	1.22071	0.287718	2.17753e-05	0.000408134	up	yes	10.965	10.6955	10.4506	8.63539	8.69033	8.97955
GO:0005739	mitochondrion	Cellular Component	2.13073e-05	0.00621353	ENSG00000174099	MSRB3	0.880109	-0.184246	2.66855e-05	0.000491082	down	yes	5.72354	5.73604	5.45023	6.72425	6.07471	6.41435
GO:0005739	mitochondrion	Cellular Component	2.13073e-05	0.00621353	ENSG00000156398	SFXN2	0.801893	-0.318519	4.19407e-05	0.00074265	down	yes	1.19553	1.11912	1.12861	1.45065	1.43811	1.40516
GO:0005739	mitochondrion	Cellular Component	2.13073e-05	0.00621353	ENSG00000112294	ALDH5A1	0.860971	-0.215963	6.45722e-05	0.00109478	down	yes	3.18987	3.00931	2.96041	3.65281	3.39149	3.59437
GO:0005739	mitochondrion	Cellular Component	2.13073e-05	0.00621353	ENSG00000109390	NDUFC1	1.18394	0.243602	0.000713976	0.00935808	up	yes	6.84573	6.73917	6.76688	5.72482	5.75579	5.70919
GO:0005739	mitochondrion	Cellular Component	2.13073e-05	0.00621353	ENSG00000160221	GATD3	0.893642	-0.162231	0.00153943	0.0180222	down	yes	3.83345	3.88186	3.65835	4.57066	3.98245	4.17422
GO:0005739	mitochondrion	Cellular Component	2.13073e-05	0.00621353	ENSG00000064012	CASP8	1.10518	0.144277	0.00195847	0.0220533	up	yes	10.1725	10.455	10.1736	9.22643	9.39779	9.24558
GO:0005739	mitochondrion	Cellular Component	2.13073e-05	0.00621353	ENSG00000144468	RHBDD1	0.915235	-0.127785	0.0024148	0.0263679	down	yes	4.34363	4.40663	4.30742	4.90083	4.56429	4.8019
GO:0005739	mitochondrion	Cellular Component	2.13073e-05	0.00621353	ENSG00000070214	SLC44A1	0.964993	-0.0514091	0.00256486	0.0277559	down	yes	15.9047	16.0636	15.6912	16.74	16.3504	16.2981
GO:0005739	mitochondrion	Cellular Component	2.13073e-05	0.00621353	ENSG00000162910	MRPL55	1.16956	0.225964	0.00320603	0.0335795	up	yes	11.5532	10.9224	10.9229	9.14379	9.74188	9.67079
GO:0005739	mitochondrion	Cellular Component	2.13073e-05	0.00621353	ENSG00000100889	PCK2	0.942455	-0.0855046	0.00439384	0.0437354	down	yes	30.7795	30.0137	28.4583	33.0392	31.1765	30.4854
GO:0005739	mitochondrion	Cellular Component	2.13073e-05	0.00621353	ENSG00000125375	DMAC2L	0.792291	-0.335897	0.00479197	0.046889	down	yes	1.00765	0.867036	0.86549	1.12646	1.14749	1.1846
GO:0005739	mitochondrion	Cellular Component	2.13073e-05	0.00621353	ENSG00000092531	SNAP23	0.946086	-0.0799566	0.00616729	0.0578691	down	yes	8.88294	8.85737	8.70647	9.31428	9.41815	9.22146
GO:0005739	mitochondrion	Cellular Component	2.13073e-05	0.00621353	ENSG00000147586	MRPS28	1.17236	0.22941	0.00986285	0.0848368	up	yes	9.8841	11.1011	10.308	9.42268	8.19282	9.07714
GO:0005739	mitochondrion	Cellular Component	2.13073e-05	0.00621353	ENSG00000127952	STYXL1	0.926245	-0.110535	0.0108577	0.091443	down	yes	13.2268	12.9332	13.2413	13.8706	13.8468	14.8215
GO:0005739	mitochondrion	Cellular Component	2.13073e-05	0.00621353	ENSG00000171204	TMEM126B	1.12084	0.164586	0.0286906	0.196581	up	yes	14.1749	13.1824	13.08	11.7618	11.5746	12.7411
GO:0005739	mitochondrion	Cellular Component	2.13073e-05	0.00621353	ENSG00000240303	ACAD11	0.953173	-0.0691895	0.0327324	0.217916	down	yes	6.7785	7.08136	7.16172	7.29068	7.30651	7.45712
GO:0005739	mitochondrion	Cellular Component	2.13073e-05	0.00621353	ENSG00000087088	BAX	1.09469	0.130521	0.0366546	0.235886	up	yes	15.3654	15.7244	15.2364	14.1523	13.7573	14.4094
GO:0005739	mitochondrion	Cellular Component	2.13073e-05	0.00621353	ENSG00000037474	NSUN2	0.96378	-0.0532235	0.0370685	0.237449	down	yes	16.4495	15.3569	16.2514	17.1514	16.5094	16.2032
GO:0005739	mitochondrion	Cellular Component	2.13073e-05	0.00621353	ENSG00000137274	BPHL	0.923067	-0.115492	0.0386843	0.245118	down	yes	2.95851	3.22942	2.97711	3.15932	3.24844	3.52114
GO:0005739	mitochondrion	Cellular Component	2.13073e-05	0.00621353	ENSG00000126456	IRF3	1.08867	0.122561	0.0396544	0.249469	up	yes	16.9367	16.2819	17.0901	14.7409	15.5157	15.9548
GO:0005739	mitochondrion	Cellular Component	2.13073e-05	0.00621353	ENSG00000197912	SPG7	1.09047	0.124949	0.0436862	0.267272	up	yes	1.56676	1.66296	1.65212	1.41188	1.51223	1.55272
GO:0005739	mitochondrion	Cellular Component	2.13073e-05	0.00621353	ENSG00000166321	NUDT13	0.835847	-0.25869	0.0446519	0.271284	down	yes	1.66099	1.505	1.61325	1.75571	1.72157	2.24057
GO:0005739	mitochondrion	Cellular Component	2.13073e-05	0.00621353	ENSG00000123815	COQ8B	0.948198	-0.0767392	0.0530612	0.307405	down	yes	2.78929	2.99205	2.66125	2.96374	3.0599	2.88019
GO:0005739	mitochondrion	Cellular Component	2.13073e-05	0.00621353	ENSG00000105486	LIG1	1.09176	0.126649	0.0680257	0.366118	up	yes	4.08875	3.83258	3.94038	3.63035	3.44426	3.79019
GO:0005739	mitochondrion	Cellular Component	2.13073e-05	0.00621353	ENSG00000008083	JARID2	0.946942	-0.0786521	0.0694549	0.370723	down	yes	4.1987	3.94698	3.89126	4.25478	4.09111	4.36549
GO:0005739	mitochondrion	Cellular Component	2.13073e-05	0.00621353	ENSG00000147162	OGT	0.898594	-0.154258	0.0735333	0.385628	down	yes	11.1062	12.5767	13.686	12.6273	14.1109	14.8478
GO:0005739	mitochondrion	Cellular Component	2.13073e-05	0.00621353	ENSG00000183597	TANGO2	0.934866	-0.0971685	0.0834482	0.418424	down	yes	2.54529	2.24534	2.56411	2.73059	2.57189	2.56468
GO:0005739	mitochondrion	Cellular Component	2.13073e-05	0.00621353	ENSG00000132716	DCAF8	0.961825	-0.0561539	0.0863091	0.427735	down	yes	5.16989	4.93627	5.10609	5.47362	5.04026	5.30215
GO:0005739	mitochondrion	Cellular Component	2.13073e-05	0.00621353	ENSG00000185345	PRKN	0.703989	-0.506375	0.0910442	0.441693	down	yes	0.048387	0.0430839	0.0435496	0.0613204	0.0616281	0.0688451
GO:0005739	mitochondrion	Cellular Component	2.13073e-05	0.00621353	ENSG00000163738	MTHFD2L	0.890619	-0.16712	0.092797	0.445687	down	yes	0.828034	0.788861	0.688794	0.765976	0.968698	0.854187
GO:0005739	mitochondrion	Cellular Component	2.13073e-05	0.00621353	ENSG00000241878	PISD	1.09819	0.135123	0.106468	0.487486	up	yes	5.95735	6.00819	5.50539	5.06507	5.20616	5.63765
GO:0005739	mitochondrion	Cellular Component	2.13073e-05	0.00621353	ENSG00000177192	PUS1	0.957044	-0.0633429	0.118024	0.517879	down	yes	3.785	3.60399	3.88802	3.94131	3.90045	3.94141
GO:0005739	mitochondrion	Cellular Component	2.13073e-05	0.00621353	ENSG00000116353	MECR	0.94601	-0.0800731	0.132055	0.551865	down	yes	5.54035	4.67176	4.97509	5.24308	5.42132	5.38955
GO:0005739	mitochondrion	Cellular Component	2.13073e-05	0.00621353	ENSG00000143436	MRPL9	0.958592	-0.0610118	0.152937	0.603728	down	yes	18.1203	17.8247	16.0497	18.0242	17.1289	19.0876
GO:0005739	mitochondrion	Cellular Component	2.13073e-05	0.00621353	ENSG00000072756	TRNT1	0.95257	-0.0701027	0.160855	0.622271	down	yes	1.38499	1.27036	1.48666	1.52211	1.4197	1.40645
GO:0005739	mitochondrion	Cellular Component	2.13073e-05	0.00621353	ENSG00000131143	COX4I1	0.991246	-0.0126848	0.165146	0.630737	down	yes	35.8772	35.1449	34.337	36.2026	34.7906	35.2964
GO:0005739	mitochondrion	Cellular Component	2.13073e-05	0.00621353	ENSG00000132153	DHX30	1.06105	0.085497	0.171262	0.643355	up	yes	13.2868	12.3485	12.8913	12.1284	11.8299	12.3515
GO:0005739	mitochondrion	Cellular Component	2.13073e-05	0.00621353	ENSG00000122085	MTERF4	0.955125	-0.0662386	0.190613	0.681197	down	yes	1.65739	1.77835	1.55217	1.67584	1.80433	1.74207
GO:0005739	mitochondrion	Cellular Component	2.13073e-05	0.00621353	ENSG00000089060	SLC8B1	1.06355	0.0888859	0.193578	0.686414	up	yes	7.18947	7.09663	6.96341	6.79202	6.56003	6.62778
GO:0005739	mitochondrion	Cellular Component	2.13073e-05	0.00621353	ENSG00000060762	MPC1	1.08559	0.118481	0.228542	0.74646	up	yes	11.0775	10.9582	11.3026	10.4341	9.55466	10.721
GO:0005739	mitochondrion	Cellular Component	2.13073e-05	0.00621353	ENSG00000132305	IMMT	0.994205	-0.00838502	0.244206	0.7694	down	yes	53.3831	56.2524	51.3176	54.9242	53.0006	53.9665
GO:0005739	mitochondrion	Cellular Component	2.13073e-05	0.00621353	ENSG00000253352	TUG1	0.995753	-0.00614078	0.247381	0.774554	down	yes	14.7977	15.5777	14.9008	15.1868	15.581	14.7015
GO:0005739	mitochondrion	Cellular Component	2.13073e-05	0.00621353	ENSG00000104325	DECR1	0.989854	-0.014712	0.263398	0.795252	down	yes	11.7161	11.6074	11.4716	11.9976	11.806	11.3481
GO:0005739	mitochondrion	Cellular Component	2.13073e-05	0.00621353	ENSG00000137500	CCDC90B	1.06457	0.0902724	0.273434	0.809334	up	yes	4.56401	4.63063	4.64532	4.43461	4.18134	4.38455
GO:0005739	mitochondrion	Cellular Component	2.13073e-05	0.00621353	ENSG00000120948	TARDBP	1.00103	0.00149155	0.34808	0.886964	up	yes	23.7398	23.6588	25.286	23.8225	24.3165	24.4704
GO:0005739	mitochondrion	Cellular Component	2.13073e-05	0.00621353	ENSG00000196290	NIF3L1	1.06043	0.0846452	0.378695	0.913092	up	yes	12.4083	11.5907	12.3362	11.2349	11.4221	11.6078
GO:0005739	mitochondrion	Cellular Component	2.13073e-05	0.00621353	ENSG00000063761	ADCK1	0.956782	-0.0637382	0.379946	0.914045	down	yes	1.17619	1.15395	1.18115	1.25333	1.27071	1.14585
GO:0005739	mitochondrion	Cellular Component	2.13073e-05	0.00621353	ENSG00000005194	CIAPIN1	0.990235	-0.0141571	0.380431	0.914055	down	yes	16.6543	14.8354	15.2651	16.1209	15.6051	15.4899
GO:0005739	mitochondrion	Cellular Component	2.13073e-05	0.00621353	ENSG00000072518	MARK2	1.05064	0.0712747	0.385047	0.918712	up	yes	3.80577	3.7891	3.66991	3.50416	3.59403	3.6236
GO:0005739	mitochondrion	Cellular Component	2.13073e-05	0.00621353	ENSG00000137103	TMEM8B	0.98469	-0.0222588	0.505894	0.933176	down	yes	0.962071	0.963472	0.874511	0.911649	0.90509	1.02685
GO:0005739	mitochondrion	Cellular Component	2.13073e-05	0.00621353	ENSG00000110497	AMBRA1	1.04216	0.0595761	0.581156	0.949671	up	yes	6.05068	5.8594	5.59335	5.42909	5.72122	5.64503
GO:0005739	mitochondrion	Cellular Component	2.13073e-05	0.00621353	ENSG00000204599	TRIM39	1.04699	0.0662537	0.679373	0.960588	up	yes	3.01348	3.48008	3.52706	3.22377	3.19995	3.14713
GO:0005739	mitochondrion	Cellular Component	2.13073e-05	0.00621353	ENSG00000161558	TMEM143	1.04617	0.0651187	0.694888	0.965883	up	yes	3.0306	3.0496	3.21196	2.98962	3.01242	2.88002
GO:0005739	mitochondrion	Cellular Component	2.13073e-05	0.00621353	ENSG00000063176	SPHK2	1.00533	0.00767516	0.745736	0.981219	up	yes	2.9578	3.07947	2.70631	2.81103	2.98725	2.8989
GO:0005739	mitochondrion	Cellular Component	2.13073e-05	0.00621353	ENSG00000132199	ENOSF1	1.03259	0.0462697	0.785756	0.981219	up	yes	4.92009	5.02786	5.31459	4.56239	4.95973	5.25869
GO:0005739	mitochondrion	Cellular Component	2.13073e-05	0.00621353	ENSG00000101391	CDK5RAP1	1.03294	0.0467578	0.787222	0.981219	up	yes	5.6233	5.48187	5.89505	5.41762	5.43901	5.60145
GO:0005739	mitochondrion	Cellular Component	2.13073e-05	0.00621353	ENSG00000158864	NDUFS2	1.01587	0.0227116	0.792984	0.981219	up	yes	9.03717	9.46731	9.2435	9.00524	9.17224	9.1371
GO:0005739	mitochondrion	Cellular Component	2.13073e-05	0.00621353	ENSG00000137504	CREBZF	1.01274	0.0182567	0.828918	0.981219	up	yes	8.39185	8.67789	10.1926	8.35675	8.64746	9.91534
GO:0005739	mitochondrion	Cellular Component	2.13073e-05	0.00621353	ENSG00000125648	SLC25A23	1.02737	0.0389626	0.838159	0.981219	up	yes	30.8179	31.4374	29.0661	29.8383	29.8291	29.2207
GO:0005739	mitochondrion	Cellular Component	2.13073e-05	0.00621353	ENSG00000120662	MTRF1	1.00404	0.00581334	0.845201	0.982791	up	yes	2.35606	1.84127	2.65138	2.45411	2.23264	2.13441
GO:0005739	mitochondrion	Cellular Component	2.13073e-05	0.00621353	ENSG00000171202	TMEM126A	1.03123	0.0443646	0.868509	0.990222	up	yes	17.3466	17.5314	16.1473	17.6349	15.997	15.8482
GO:0005739	mitochondrion	Cellular Component	2.13073e-05	0.00621353	ENSG00000153094	BCL2L11	1.01442	0.0206525	0.903713	0.996814	up	yes	1.29733	1.18673	1.2376	1.10122	1.27671	1.29083
GO:0005739	mitochondrion	Cellular Component	2.13073e-05	0.00621353	ENSG00000173681	BCLAF3	1.01688	0.024147	0.927116	0.997897	up	yes	0.800073	0.988158	0.943742	0.892672	0.960491	0.833465
GO:0005739	mitochondrion	Cellular Component	2.13073e-05	0.00621353	ENSG00000175224	ATG13	1.02489	0.0354702	0.939449	0.997897	up	yes	11.5857	11.6697	10.492	11.6659	10.376	10.8858
GO:0005739	mitochondrion	Cellular Component	2.13073e-05	0.00621353	ENSG00000112290	WASF1	1.02005	0.0286354	0.941936	0.997897	up	yes	16.6096	16.0683	16.2282	15.9459	16.0149	15.9841
GO:0005856	cytoskeleton	Cellular Component	2.44903e-05	0.00663162	ENSG00000182979	MTA1	0.840152	-0.251277	4.23317e-21	3.51851e-19	down	yes	18.5546	18.3942	18.9616	21.8608	22.1169	22.5701
GO:0005856	cytoskeleton	Cellular Component	2.44903e-05	0.00663162	ENSG00000187240	DYNC2H1	0.729413	-0.455192	9.66256e-17	6.12877e-15	down	yes	1.46601	1.55049	1.53093	2.13078	2.14048	1.96312
GO:0005856	cytoskeleton	Cellular Component	2.44903e-05	0.00663162	ENSG00000141376	BCAS3	0.80782	-0.307895	1.27225e-06	3.03963e-05	down	yes	2.11894	1.9183	1.80758	2.57433	2.26551	2.39546
GO:0005856	cytoskeleton	Cellular Component	2.44903e-05	0.00663162	ENSG00000163629	PTPN13	0.90375	-0.146004	3.96386e-06	8.64393e-05	down	yes	8.09548	8.4009	8.48456	9.43307	9.37479	8.83355
GO:0005856	cytoskeleton	Cellular Component	2.44903e-05	0.00663162	ENSG00000120318	ARAP3	0.875881	-0.191193	1.0776e-05	0.000215839	down	yes	6.50486	6.31794	6.08673	7.35817	6.90911	7.32186
GO:0005856	cytoskeleton	Cellular Component	2.44903e-05	0.00663162	ENSG00000168385	SEPTIN2	0.937552	-0.0930301	1.65594e-05	0.000318331	down	yes	45.0097	44.136	43.714	48.658	45.9683	47.083
GO:0005856	cytoskeleton	Cellular Component	2.44903e-05	0.00663162	ENSG00000134982	APC	0.869681	-0.201441	9.34375e-05	0.00152155	down	yes	1.75659	1.74752	1.7876	2.15849	1.95411	1.97205
GO:0005856	cytoskeleton	Cellular Component	2.44903e-05	0.00663162	ENSG00000137877	SPTBN5	1.44269	0.528764	0.000445512	0.00616936	up	yes	0.390126	0.371571	0.45916	0.278125	0.262782	0.305329
GO:0005856	cytoskeleton	Cellular Component	2.44903e-05	0.00663162	ENSG00000087586	AURKA	1.11858	0.161672	0.000904546	0.0113708	up	yes	26.8582	26.1396	27.5284	24.3972	23.298	24.2944
GO:0005856	cytoskeleton	Cellular Component	2.44903e-05	0.00663162	ENSG00000140859	KIFC3	1.09923	0.136488	0.00133536	0.0158912	up	yes	14.1562	13.7525	13.9052	12.8372	12.3795	12.8227
GO:0005856	cytoskeleton	Cellular Component	2.44903e-05	0.00663162	ENSG00000086015	MAST2	1.09922	0.136479	0.00171404	0.0197457	up	yes	12.5335	12.4229	12.8586	11.5479	11.5511	11.3027
GO:0005856	cytoskeleton	Cellular Component	2.44903e-05	0.00663162	ENSG00000064012	CASP8	1.10518	0.144277	0.00195847	0.0220533	up	yes	10.1725	10.455	10.1736	9.22643	9.39779	9.24558
GO:0005856	cytoskeleton	Cellular Component	2.44903e-05	0.00663162	ENSG00000061656	SPAG4	1.18424	0.243962	0.00235674	0.0258539	up	yes	10.1457	11.9656	11.0274	8.8217	9.45915	9.70221
GO:0005856	cytoskeleton	Cellular Component	2.44903e-05	0.00663162	ENSG00000183137	CEP57L1	1.16586	0.221397	0.00329577	0.0344137	up	yes	1.52918	1.5399	1.57847	1.22426	1.37537	1.38673
GO:0005856	cytoskeleton	Cellular Component	2.44903e-05	0.00663162	ENSG00000079974	RABL2B	0.885766	-0.175002	0.00346248	0.0358746	down	yes	2.62023	2.41887	2.68117	2.89404	2.85265	2.96923
GO:0005856	cytoskeleton	Cellular Component	2.44903e-05	0.00663162	ENSG00000131018	SYNE1	0.878739	-0.186494	0.00348977	0.0360776	down	yes	0.347816	0.362694	0.334326	0.400367	0.422563	0.366087
GO:0005856	cytoskeleton	Cellular Component	2.44903e-05	0.00663162	ENSG00000032742	IFT88	0.84658	-0.240281	0.00389807	0.0395248	down	yes	1.69901	1.62643	2.00438	2.19987	2.01752	2.07831
GO:0005856	cytoskeleton	Cellular Component	2.44903e-05	0.00663162	ENSG00000115109	EPB41L5	0.887621	-0.171984	0.00505938	0.0490574	down	yes	1.54093	1.57975	1.49066	1.73615	1.66149	1.79752
GO:0005856	cytoskeleton	Cellular Component	2.44903e-05	0.00663162	ENSG00000119636	BBOF1	0.837273	-0.25623	0.00858261	0.075915	down	yes	1.17253	1.15653	1.25682	1.45207	1.37044	1.4603
GO:0005856	cytoskeleton	Cellular Component	2.44903e-05	0.00663162	ENSG00000100578	KIAA0586	0.922809	-0.115896	0.00891945	0.0782905	down	yes	1.31799	1.29989	1.28406	1.40982	1.42638	1.39212
GO:0005856	cytoskeleton	Cellular Component	2.44903e-05	0.00663162	ENSG00000167595	PROSER3	0.908713	-0.138104	0.0120141	0.0993732	down	yes	2.79024	2.92657	3.14792	3.09477	3.1802	3.4803
GO:0005856	cytoskeleton	Cellular Component	2.44903e-05	0.00663162	ENSG00000175216	CKAP5	0.968853	-0.0456505	0.0126406	0.103382	down	yes	27.1649	26.9288	25.7936	27.9974	27.4515	27.0067
GO:0005856	cytoskeleton	Cellular Component	2.44903e-05	0.00663162	ENSG00000173402	DAG1	0.96571	-0.0503378	0.0187024	0.14092	down	yes	52.359	49.1468	49.6933	54.6117	50.8554	51.1006
GO:0005856	cytoskeleton	Cellular Component	2.44903e-05	0.00663162	ENSG00000243156	MICAL3	1.39127	0.476398	0.019792	0.147646	up	yes	3.99437	3.80794	2.61946	2.38441	2.42003	2.68642
GO:0005856	cytoskeleton	Cellular Component	2.44903e-05	0.00663162	ENSG00000161996	WDR90	0.910172	-0.135788	0.0201097	0.149778	down	yes	3.03456	3.58309	3.65035	3.39745	3.80122	4.08269
GO:0005856	cytoskeleton	Cellular Component	2.44903e-05	0.00663162	ENSG00000132912	DCTN4	0.958058	-0.0618148	0.0251124	0.177348	down	yes	12.2815	13.0225	12.0916	13.0083	12.5186	13.5058
GO:0005856	cytoskeleton	Cellular Component	2.44903e-05	0.00663162	ENSG00000137497	NUMA1	0.977566	-0.0327335	0.0278427	0.192424	down	yes	21.2691	22.6194	21.8427	22.6435	22.9319	21.6642
GO:0005856	cytoskeleton	Cellular Component	2.44903e-05	0.00663162	ENSG00000160299	PCNT	0.952942	-0.0695392	0.028851	0.197392	down	yes	3.27966	3.10137	3.06782	3.31176	3.39727	3.20643
GO:0005856	cytoskeleton	Cellular Component	2.44903e-05	0.00663162	ENSG00000037474	NSUN2	0.96378	-0.0532235	0.0370685	0.237449	down	yes	16.4495	15.3569	16.2514	17.1514	16.5094	16.2032
GO:0005856	cytoskeleton	Cellular Component	2.44903e-05	0.00663162	ENSG00000101639	CEP192	0.950764	-0.0728403	0.0391149	0.247095	down	yes	3.32823	3.40886	3.22301	3.54619	3.50508	3.42461
GO:0005856	cytoskeleton	Cellular Component	2.44903e-05	0.00663162	ENSG00000001631	KRIT1	0.958338	-0.0613938	0.047747	0.284826	down	yes	2.19399	2.12091	2.30174	2.32459	2.23627	2.34342
GO:0005856	cytoskeleton	Cellular Component	2.44903e-05	0.00663162	ENSG00000158163	DZIP1L	1.15987	0.213963	0.0484225	0.287528	up	yes	1.81983	1.85034	1.97949	1.6783	1.62717	1.56548
GO:0005856	cytoskeleton	Cellular Component	2.44903e-05	0.00663162	ENSG00000130779	CLIP1	0.973678	-0.0384826	0.0587807	0.330573	down	yes	4.67886	4.93739	4.75716	5.07811	4.9085	4.77536
GO:0005856	cytoskeleton	Cellular Component	2.44903e-05	0.00663162	ENSG00000170264	FAM161A	0.922643	-0.116155	0.0707266	0.375692	down	yes	2.21109	2.12078	2.22564	2.28451	2.30718	2.51561
GO:0005856	cytoskeleton	Cellular Component	2.44903e-05	0.00663162	ENSG00000101004	NINL	1.19373	0.255478	0.114517	0.508622	up	yes	0.249289	0.320014	0.296661	0.234231	0.224107	0.267089
GO:0005856	cytoskeleton	Cellular Component	2.44903e-05	0.00663162	ENSG00000119801	YPEL5	1.06483	0.090621	0.118409	0.518901	up	yes	24.2407	25.0588	24.9246	24.1211	22.6375	22.9466
GO:0005856	cytoskeleton	Cellular Component	2.44903e-05	0.00663162	ENSG00000108423	TUBD1	1.1522	0.20439	0.138901	0.570302	up	yes	2.64355	2.64234	2.56764	2.64151	1.9421	2.2325
GO:0005856	cytoskeleton	Cellular Component	2.44903e-05	0.00663162	ENSG00000126214	KLC1	1.05299	0.0744964	0.173299	0.648311	up	yes	6.31281	6.2404	6.16638	5.91561	5.95674	5.90515
GO:0005856	cytoskeleton	Cellular Component	2.44903e-05	0.00663162	ENSG00000173517	PEAK1	0.962738	-0.0547854	0.175402	0.65187	down	yes	0.906589	0.870043	0.912822	0.896122	0.985338	0.912089
GO:0005856	cytoskeleton	Cellular Component	2.44903e-05	0.00663162	ENSG00000132639	SNAP25	1.0938	0.129348	0.208879	0.712781	up	yes	0.698601	0.736624	0.793799	0.683224	0.651669	0.702981
GO:0005856	cytoskeleton	Cellular Component	2.44903e-05	0.00663162	ENSG00000213024	NUP62	1.05839	0.0818736	0.218893	0.730932	up	yes	18.7141	17.8143	17.4761	17.3471	17.3679	16.3101
GO:0005856	cytoskeleton	Cellular Component	2.44903e-05	0.00663162	ENSG00000135315	CEP162	1.06986	0.0974259	0.348407	0.887207	up	yes	3.09109	3.01496	3.18459	2.8997	2.77513	3.00912
GO:0005856	cytoskeleton	Cellular Component	2.44903e-05	0.00663162	ENSG00000185624	P4HB	1.00805	0.0115686	0.380021	0.914049	up	yes	140.757	143.499	137.614	137.903	139.335	141.262
GO:0005856	cytoskeleton	Cellular Component	2.44903e-05	0.00663162	ENSG00000072518	MARK2	1.05064	0.0712747	0.385047	0.918712	up	yes	3.80577	3.7891	3.66991	3.50416	3.59403	3.6236
GO:0005856	cytoskeleton	Cellular Component	2.44903e-05	0.00663162	ENSG00000143549	TPM3	1.03787	0.0536284	0.401949	0.925132	up	yes	17.5391	17.2909	17.1556	16.657	16.7306	16.701
GO:0005856	cytoskeleton	Cellular Component	2.44903e-05	0.00663162	ENSG00000266714	MYO15B	0.930208	-0.104375	0.424474	0.925132	down	yes	0.148363	0.186535	0.195789	0.185628	0.186546	0.198329
GO:0005856	cytoskeleton	Cellular Component	2.44903e-05	0.00663162	ENSG00000088367	EPB41L1	0.999535	-0.000670455	0.51162	0.933176	down	yes	4.92105	4.88556	4.77319	5.02005	4.9963	4.57024
GO:0005856	cytoskeleton	Cellular Component	2.44903e-05	0.00663162	ENSG00000135951	TSGA10	0.899032	-0.153556	0.529025	0.933176	down	yes	0.103746	0.16828	0.0927119	0.133001	0.148655	0.124044
GO:0005856	cytoskeleton	Cellular Component	2.44903e-05	0.00663162	ENSG00000080345	RIF1	1.04313	0.0609129	0.535241	0.933176	up	yes	2.79393	2.98049	2.92841	2.91105	2.74968	2.68229
GO:0005856	cytoskeleton	Cellular Component	2.44903e-05	0.00663162	ENSG00000145348	TBCK	0.993048	-0.0100645	0.543658	0.933176	down	yes	1.88784	2.18296	2.21816	2.21809	2.03709	2.0778
GO:0005856	cytoskeleton	Cellular Component	2.44903e-05	0.00663162	ENSG00000110497	AMBRA1	1.04216	0.0595761	0.581156	0.949671	up	yes	6.05068	5.8594	5.59335	5.42909	5.72122	5.64503
GO:0005856	cytoskeleton	Cellular Component	2.44903e-05	0.00663162	ENSG00000196923	PDLIM7	1.03416	0.0484646	0.596898	0.949671	up	yes	31.5459	30.4217	30.9791	30.3053	29.6462	29.9248
GO:0005856	cytoskeleton	Cellular Component	2.44903e-05	0.00663162	ENSG00000134775	FHOD3	1.06134	0.0858877	0.616548	0.949671	up	yes	0.952027	1.06542	0.951667	0.84908	1.01023	0.938205
GO:0005856	cytoskeleton	Cellular Component	2.44903e-05	0.00663162	ENSG00000114346	ECT2	1.03266	0.0463691	0.67976	0.960807	up	yes	16.867	17.1132	16.7229	16.6809	15.9872	16.4313
GO:0005856	cytoskeleton	Cellular Component	2.44903e-05	0.00663162	ENSG00000159648	SPMIP8	0.89517	-0.159767	0.705179	0.968797	down	yes	0.064146	0.0876197	0.11636	0.134814	0.0649595	0.0997515
GO:0005856	cytoskeleton	Cellular Component	2.44903e-05	0.00663162	ENSG00000110274	CEP164	1.03991	0.0564589	0.738285	0.981219	up	yes	1.32636	1.27726	1.44121	1.31504	1.24452	1.33004
GO:0005856	cytoskeleton	Cellular Component	2.44903e-05	0.00663162	ENSG00000181404	WASHC1	1.04258	0.0601649	0.765367	0.981219	up	yes	3.57316	3.62414	3.34686	3.2728	3.57164	3.26905
GO:0005856	cytoskeleton	Cellular Component	2.44903e-05	0.00663162	ENSG00000203780	FANK1	0.980105	-0.0289922	0.768356	0.981219	down	yes	0.722145	0.679388	0.889225	0.816655	0.906859	0.613744
GO:0005856	cytoskeleton	Cellular Component	2.44903e-05	0.00663162	ENSG00000125744	RTN2	1.04008	0.0566961	0.773185	0.981219	up	yes	3.81155	3.44209	3.54063	3.32836	3.52468	3.52525
GO:0005856	cytoskeleton	Cellular Component	2.44903e-05	0.00663162	ENSG00000119242	CCDC92	1.01363	0.0195335	0.833098	0.981219	up	yes	3.37438	3.10752	3.3464	3.22209	3.27726	3.19677
GO:0005856	cytoskeleton	Cellular Component	2.44903e-05	0.00663162	ENSG00000173588	CEP83	1.01064	0.0152658	0.834591	0.981219	up	yes	1.68178	1.78478	1.72979	1.72072	1.61402	1.80691
GO:0005856	cytoskeleton	Cellular Component	2.44903e-05	0.00663162	ENSG00000121957	GPSM2	1.01692	0.0242079	0.859905	0.988239	up	yes	2.59753	2.64625	2.81598	2.66335	2.54973	2.71257
GO:0005856	cytoskeleton	Cellular Component	2.44903e-05	0.00663162	ENSG00000105479	ODAD1	1.04472	0.063112	0.905651	0.99711	up	yes	0.136381	0.322935	0.168541	0.172843	0.247639	0.1805
GO:0005856	cytoskeleton	Cellular Component	2.44903e-05	0.00663162	ENSG00000154310	TNIK	1.01801	0.0257459	0.911265	0.997817	up	yes	1.62886	1.83803	1.81309	1.79175	1.68289	1.71195
GO:0005856	cytoskeleton	Cellular Component	2.44903e-05	0.00663162	ENSG00000112290	WASF1	1.02005	0.0286354	0.941936	0.997897	up	yes	16.6096	16.0683	16.2282	15.9459	16.0149	15.9841
GO:0005856	cytoskeleton	Cellular Component	2.44903e-05	0.00663162	ENSG00000162004	CCDC78	1.02605	0.0371031	0.985024	0.997897	up	yes	0.926896	0.822355	0.875568	0.731805	0.85088	0.975489
GO:0003677	DNA binding	Molecular Function	2.8197e-05	0.00712632	ENSG00000135114	OASL	7.98556	2.99739	0	0	up	yes	14.1949	14.5122	14.339	1.91564	1.86186	1.613
GO:0003677	DNA binding	Molecular Function	2.8197e-05	0.00712632	ENSG00000188313	PLSCR1	4.15819	2.05596	0	0	up	yes	72.4615	73.7772	75.1266	18.1661	16.9167	18.1532
GO:0003677	DNA binding	Molecular Function	2.8197e-05	0.00712632	ENSG00000163565	IFI16	1.79179	0.841398	5.99679e-135	2.49773e-132	up	yes	51.3754	52.5515	50.4326	29.9628	27.9006	28.285
GO:0003677	DNA binding	Molecular Function	2.8197e-05	0.00712632	ENSG00000010030	ETV7	4.18215	2.06425	8.77066e-37	1.236e-34	up	yes	2.10995	2.38946	2.14594	0.585842	0.522256	0.480881
GO:0003677	DNA binding	Molecular Function	2.8197e-05	0.00712632	ENSG00000182979	MTA1	0.840152	-0.251277	4.23317e-21	3.51851e-19	down	yes	18.5546	18.3942	18.9616	21.8608	22.1169	22.5701
GO:0003677	DNA binding	Molecular Function	2.8197e-05	0.00712632	ENSG00000104529	EEF1D	0.883277	-0.179061	4.00482e-13	1.999e-11	down	yes	24.8395	24.201	24.0453	27.0034	27.728	28.0125
GO:0003677	DNA binding	Molecular Function	2.8197e-05	0.00712632	ENSG00000132846	ZBED3	0.831846	-0.265612	3.10517e-09	1.05245e-07	down	yes	6.90131	6.4838	6.33048	7.99118	8.02741	7.68242
GO:0003677	DNA binding	Molecular Function	2.8197e-05	0.00712632	ENSG00000118058	KMT2A	0.871652	-0.198176	1.01724e-08	3.28161e-07	down	yes	3.58469	3.8016	3.8704	4.29603	4.52666	4.0915
GO:0003677	DNA binding	Molecular Function	2.8197e-05	0.00712632	ENSG00000177565	TBL1XR1	0.905391	-0.143387	1.27164e-08	4.03288e-07	down	yes	17.2534	18.0355	17.6166	20.1789	19.3691	18.8859
GO:0003677	DNA binding	Molecular Function	2.8197e-05	0.00712632	ENSG00000122512	PMS2	0.850387	-0.233808	2.39615e-08	7.34442e-07	down	yes	2.84525	2.9556	2.98952	3.50084	3.40088	3.43519
GO:0003677	DNA binding	Molecular Function	2.8197e-05	0.00712632	ENSG00000111424	VDR	0.843076	-0.246266	1.74832e-07	4.81539e-06	down	yes	5.99228	5.95322	6.18418	7.21669	7.52135	6.76617
GO:0003677	DNA binding	Molecular Function	2.8197e-05	0.00712632	ENSG00000111247	RAD51AP1	1.2814	0.357719	2.12082e-07	5.77769e-06	up	yes	9.54855	10.6077	10.2875	7.85638	7.68752	8.21438
GO:0003677	DNA binding	Molecular Function	2.8197e-05	0.00712632	ENSG00000183495	EP400	0.900677	-0.150919	2.24643e-06	5.13475e-05	down	yes	5.76015	5.94378	5.93066	6.55219	6.8338	6.19328
GO:0003677	DNA binding	Molecular Function	2.8197e-05	0.00712632	ENSG00000108312	UBTF	0.924072	-0.113923	1.41765e-05	0.000275587	down	yes	15.1225	15.017	14.9922	16.6179	15.7915	16.4305
GO:0003677	DNA binding	Molecular Function	2.8197e-05	0.00712632	ENSG00000170364	SETMAR	0.772179	-0.372993	0.000155046	0.00239969	down	yes	1.63694	1.69213	1.65055	2.24232	2.13343	2.07304
GO:0003677	DNA binding	Molecular Function	2.8197e-05	0.00712632	ENSG00000171469	ZNF561	0.875282	-0.19218	0.000161265	0.00248059	down	yes	3.73028	4.02827	3.81195	4.26177	4.61424	4.34315
GO:0003677	DNA binding	Molecular Function	2.8197e-05	0.00712632	ENSG00000151612	ZNF827	0.874843	-0.192905	0.000505053	0.00689706	down	yes	1.16867	1.12768	1.22316	1.31881	1.42532	1.27888
GO:0003677	DNA binding	Molecular Function	2.8197e-05	0.00712632	ENSG00000278023	RDM1	1.43214	0.518174	0.000543613	0.00734338	up	yes	2.47648	2.22083	2.5629	1.71058	1.54489	1.814
GO:0003677	DNA binding	Molecular Function	2.8197e-05	0.00712632	ENSG00000160685	ZBTB7B	1.12059	0.164259	0.00181471	0.0207018	up	yes	12.6687	13.1364	12.9532	11.149	11.6723	11.766
GO:0003677	DNA binding	Molecular Function	2.8197e-05	0.00712632	ENSG00000065526	SPEN	1.11448	0.156374	0.00193034	0.0217954	up	yes	7.55007	7.68595	7.26862	6.89698	6.90864	6.38729
GO:0003677	DNA binding	Molecular Function	2.8197e-05	0.00712632	ENSG00000005302	MSL3	0.920314	-0.119802	0.00235806	0.0258539	down	yes	3.57069	3.3969	3.45619	3.73316	3.77032	3.82286
GO:0003677	DNA binding	Molecular Function	2.8197e-05	0.00712632	ENSG00000116044	NFE2L2	0.947248	-0.0781858	0.00243608	0.0265574	down	yes	8.96404	9.31538	8.79522	9.90414	9.16645	9.51183
GO:0003677	DNA binding	Molecular Function	2.8197e-05	0.00712632	ENSG00000102038	SMARCA1	0.942375	-0.0856268	0.00537174	0.0516307	down	yes	15.3732	15.0642	16.0857	17.1178	16.1349	16.1153
GO:0003677	DNA binding	Molecular Function	2.8197e-05	0.00712632	ENSG00000123411	IKZF4	0.869231	-0.202188	0.00664553	0.0617078	down	yes	1.3071	1.29703	1.27028	1.46954	1.47648	1.51126
GO:0003677	DNA binding	Molecular Function	2.8197e-05	0.00712632	ENSG00000148516	ZEB1	0.933811	-0.0987972	0.00702557	0.0644228	down	yes	4.11594	4.42403	4.16286	4.49994	4.50202	4.60125
GO:0003677	DNA binding	Molecular Function	2.8197e-05	0.00712632	ENSG00000177842	ZNF620	1.34783	0.430643	0.0108411	0.0913441	up	yes	1.01626	0.851006	0.973739	0.676463	0.678986	0.752384
GO:0003677	DNA binding	Molecular Function	2.8197e-05	0.00712632	ENSG00000186230	ZNF749	0.814016	-0.296871	0.0113911	0.0950379	down	yes	0.979647	0.893294	0.975142	1.17662	1.04125	1.28094
GO:0003677	DNA binding	Molecular Function	2.8197e-05	0.00712632	ENSG00000053254	FOXN3	0.933536	-0.0992228	0.0150953	0.118754	down	yes	3.2185	3.21646	3.12211	3.53738	3.49155	3.20857
GO:0003677	DNA binding	Molecular Function	2.8197e-05	0.00712632	ENSG00000166801	FAM111A	1.09805	0.134941	0.0155394	0.121458	up	yes	8.61676	8.99358	8.89868	7.69968	8.29396	8.1483
GO:0003677	DNA binding	Molecular Function	2.8197e-05	0.00712632	ENSG00000100142	POLR2F	1.13622	0.184238	0.0185542	0.140182	up	yes	3.48893	3.27961	3.65065	3.12389	2.91866	3.12753
GO:0003677	DNA binding	Molecular Function	2.8197e-05	0.00712632	ENSG00000111752	PHC1	0.92876	-0.106623	0.0231259	0.167032	down	yes	9.22951	8.37418	8.04076	8.61344	9.12528	9.87279
GO:0003677	DNA binding	Molecular Function	2.8197e-05	0.00712632	ENSG00000072736	NFATC3	1.10545	0.144635	0.0248964	0.176155	up	yes	3.98099	4.24454	4.16629	3.74852	3.81872	3.6425
GO:0003677	DNA binding	Molecular Function	2.8197e-05	0.00712632	ENSG00000188321	ZNF559	0.877418	-0.188664	0.0275158	0.190587	down	yes	1.09418	1.16672	1.09526	1.1694	1.37173	1.28392
GO:0003677	DNA binding	Molecular Function	2.8197e-05	0.00712632	ENSG00000126456	IRF3	1.08867	0.122561	0.0396544	0.249469	up	yes	16.9367	16.2819	17.0901	14.7409	15.5157	15.9548
GO:0003677	DNA binding	Molecular Function	2.8197e-05	0.00712632	ENSG00000186376	ZNF75D	1.138	0.186498	0.056018	0.319084	up	yes	1.69002	1.86123	1.83629	1.56854	1.60512	1.56057
GO:0003677	DNA binding	Molecular Function	2.8197e-05	0.00712632	ENSG00000198911	SREBF2	1.06204	0.0868336	0.0598057	0.334274	up	yes	46.8663	47.4737	44.632	44.1176	43.6092	43.1274
GO:0003677	DNA binding	Molecular Function	2.8197e-05	0.00712632	ENSG00000105486	LIG1	1.09176	0.126649	0.0680257	0.366118	up	yes	4.08875	3.83258	3.94038	3.63035	3.44426	3.79019
GO:0003677	DNA binding	Molecular Function	2.8197e-05	0.00712632	ENSG00000008083	JARID2	0.946942	-0.0786521	0.0694549	0.370723	down	yes	4.1987	3.94698	3.89126	4.25478	4.09111	4.36549
GO:0003677	DNA binding	Molecular Function	2.8197e-05	0.00712632	ENSG00000166169	POLL	0.957938	-0.0619954	0.0757177	0.392461	down	yes	7.48296	7.77498	7.86512	7.7619	8.61679	7.75966
GO:0003677	DNA binding	Molecular Function	2.8197e-05	0.00712632	ENSG00000125846	ZNF133	1.10597	0.145309	0.122408	0.529615	up	yes	2.95826	3.40206	3.26982	2.83208	3.00641	2.86894
GO:0003677	DNA binding	Molecular Function	2.8197e-05	0.00712632	ENSG00000171453	POLR1C	0.951817	-0.0712442	0.13684	0.564372	down	yes	3.59785	3.65195	3.8033	4.15946	3.58641	3.86676
GO:0003677	DNA binding	Molecular Function	2.8197e-05	0.00712632	ENSG00000197037	ZSCAN25	0.938512	-0.0915533	0.138164	0.568042	down	yes	2.36954	2.1	2.03336	2.26436	2.22193	2.44266
GO:0003677	DNA binding	Molecular Function	2.8197e-05	0.00712632	ENSG00000162086	ZNF75A	0.932456	-0.100893	0.144747	0.58634	down	yes	1.15161	1.27732	1.15388	1.31999	1.1999	1.32245
GO:0003677	DNA binding	Molecular Function	2.8197e-05	0.00712632	ENSG00000089775	ZBTB25	1.08571	0.118645	0.145207	0.587442	up	yes	2.18536	2.30691	2.46118	2.13081	2.08033	2.19335
GO:0003677	DNA binding	Molecular Function	2.8197e-05	0.00712632	ENSG00000129173	E2F8	1.11452	0.156423	0.15141	0.601249	up	yes	2.70908	2.56494	2.71146	2.43202	2.26498	2.46796
GO:0003677	DNA binding	Molecular Function	2.8197e-05	0.00712632	ENSG00000084676	NCOA1	0.963721	-0.0533126	0.15284	0.603711	down	yes	3.04892	2.97199	3.09551	3.34672	3.11794	2.99494
GO:0003677	DNA binding	Molecular Function	2.8197e-05	0.00712632	ENSG00000213096	ZNF254	1.14358	0.193551	0.189782	0.679415	up	yes	0.816585	0.968103	0.959686	0.753771	0.737974	0.908074
GO:0003677	DNA binding	Molecular Function	2.8197e-05	0.00712632	ENSG00000007866	TEAD3	1.06741	0.0941105	0.191931	0.683649	up	yes	16.5615	15.401	15.8641	14.666	14.8632	15.2771
GO:0003677	DNA binding	Molecular Function	2.8197e-05	0.00712632	ENSG00000164683	HEY1	0.880086	-0.184283	0.2025	0.701433	down	yes	0.541074	0.516846	0.698609	0.708641	0.566883	0.720335
GO:0003677	DNA binding	Molecular Function	2.8197e-05	0.00712632	ENSG00000105136	ZNF419	0.929368	-0.105678	0.206426	0.70791	down	yes	0.76485	0.710847	0.733756	0.77354	0.769781	0.83405
GO:0003677	DNA binding	Molecular Function	2.8197e-05	0.00712632	ENSG00000170802	FOXN2	1.08931	0.12342	0.21388	0.722344	up	yes	3.67901	4.024	3.57907	3.21653	3.66955	3.47097
GO:0003677	DNA binding	Molecular Function	2.8197e-05	0.00712632	ENSG00000167840	ZNF232	1.14983	0.201423	0.219213	0.731302	up	yes	1.22663	1.11768	1.16745	0.952287	1.09257	1.00929
GO:0003677	DNA binding	Molecular Function	2.8197e-05	0.00712632	ENSG00000127124	HIVEP3	1.0838	0.116105	0.237189	0.759723	up	yes	1.59159	1.50134	1.41492	1.33438	1.47672	1.34818
GO:0003677	DNA binding	Molecular Function	2.8197e-05	0.00712632	ENSG00000109685	NSD2	0.996719	-0.00474076	0.246197	0.772167	down	yes	11.1829	11.4444	10.928	11.5749	10.8398	11.2512
GO:0003677	DNA binding	Molecular Function	2.8197e-05	0.00712632	ENSG00000170949	ZNF160	1.06733	0.0940034	0.273504	0.809334	up	yes	3.34569	3.60312	3.52164	3.19021	3.41438	3.20538
GO:0003677	DNA binding	Molecular Function	2.8197e-05	0.00712632	ENSG00000119725	ZNF410	1.07517	0.104569	0.282882	0.817841	up	yes	7.9997	6.59176	7.49781	7.38056	6.44094	6.72334
GO:0003677	DNA binding	Molecular Function	2.8197e-05	0.00712632	ENSG00000160961	ZNF333	0.950778	-0.0728201	0.322915	0.861859	down	yes	0.575042	0.602021	0.582749	0.637622	0.565154	0.648142
GO:0003677	DNA binding	Molecular Function	2.8197e-05	0.00712632	ENSG00000100697	DICER1	1.06002	0.0840906	0.341448	0.882483	up	yes	1.64671	1.73339	1.78125	1.65814	1.52339	1.68758
GO:0003677	DNA binding	Molecular Function	2.8197e-05	0.00712632	ENSG00000183621	ZNF438	0.972013	-0.0409519	0.34379	0.884232	down	yes	3.07871	2.95157	2.91819	3.06756	3.17088	2.96767
GO:0003677	DNA binding	Molecular Function	2.8197e-05	0.00712632	ENSG00000120948	TARDBP	1.00103	0.00149155	0.34808	0.886964	up	yes	23.7398	23.6588	25.286	23.8225	24.3165	24.4704
[truncated: 10,108 more rows]
