# Supplementary material for: Interferon‐Driven Biomarkers and Synergistic Therapy for PRMT5 Inhibition in Triple‐Negative Breast Cancer
Source: Adv Sci (Weinh). 2025 Nov 19;13(6):e05787. doi: 10.1002/advs.202505787 (PMC12866763; doi:10.1002/advs.202505787)
Supplement: Supplementary file 8 — Supplemental Table 7 [file ADVS-13-e05787-s012.xlsx]

## Sheet: Supplementary Table 7
	Source_Type	CellLineName_Cellosaurus	HGNC	Entrez	Chr	Chr_Start	Chr_End	Strand	CDS_Mutation	AA_Mutation	MutationType_Raw	MutationType	Mutation_Zygosity
1	CCLE	HCC1395	TRIM33	51592	1	114940215	114940216	+			3'UTR
2	CCLE	HCC1143	NOTCH2	4853	1	120478007	120478007	+			Intron
3	CCLE	HCC1395	DVL1	1855	1	1271706	1271706	+	c.1829C>T	p.S610L	Missense_Mutation	Missense
4	CCLE	HCC1806	PDE4DIP	9659	1	144873963	144873963	+	c.4994_4994delA	p.Q1665fs	Frame_Shift_Del	Frame_Shift
5	CCLE	HCC70	PDE4DIP	9659	1	144873963	144873963	+	c.4994_4994delA	p.Q1665fs	Frame_Shift_Del	Frame_Shift
6	CCLE	HCC1143	PDE4DIP	9659	1	144917828	144917828	+	c.1458_1458delT	p.V486fs	Frame_Shift_Del	Frame_Shift
7	CCLE	HCC70	PDE4DIP	9659	1	144917828	144917828	+	c.1458_1458delT	p.V486fs	Frame_Shift_Del	Frame_Shift
8	CCLE	HCC1806	PDE4DIP	9659	1	144917828	144917828	+	c.1458_1458delT	p.V486fs	Frame_Shift_Del	Frame_Shift
9	CCLE	HCC1395	CD160	11126	1	145696380	145696380	+			3'UTR
10	CCLE	HCC1395	MTMR11	10903	1	149900985	149900986	+			3'UTR
11	CCLE	HCC1395	NPR1	4881	1	153665919	153665920	+			3'UTR
12	CCLE	HCC38	NPR1	4881	1	153665919	153665920	+			3'UTR
13	CCLE	HCC70	NPR1	4881	1	153665919	153665920	+			3'UTR
14	CCLE	HCC1806	NPR1	4881	1	153665919	153665920	+			3'UTR
15	CCLE	HCC1143	NPR1	4881	1	153665919	153665920	+			3'UTR
16	CCLE	HCC70	SHC1	6464	1	154936481	154936481	+			Intron
17	CCLE	HCC38	THBS3	7059	1	155176170	155176170	+	c.107C>T	p.S36F	Missense_Mutation	Missense
18	CCLE	HCC1806	DDR2	4921	1	162750211	162750211	+			3'UTR
19	CCLE	HCC1143	CDK11B	984	1	1654066	1654068	+			Intron
20	CCLE	HCC1395	CDK11B	984	1	1654066	1654068	+			Intron
21	CCLE	HCC38	CDK11B	984	1	1654066	1654068	+			Intron
22	CCLE	HCC1395	ABL2	27	1	179078145	179078145	+	c.2257A>G	p.T753A	Missense_Mutation	Missense
23	CCLE	HCC1395	RGL1	23179	1	183849845	183849845	+	c.626A>C	p.Y209S	Missense_Mutation	Missense
24	CCLE	HCC1143	PTPRC	5788	1	198711392	198711392	+	c.2587G>A	p.G863R	Missense_Mutation	Missense
25	CCLE	HCC1806	MFSD4	148808	1	205569815	205569815	+			3'UTR
26	CCLE	HCC1395	IKBKE	9641	1	206647796	206647796	+	c.210C>G	p.L70L	Silent	Silent
27	CCLE	HCC1806	CAMK1G	57172	1	209781262	209781262	+	c.619G>A	p.V207I	Missense_Mutation	Missense
28	CCLE	HCC1806	PRKCZ	5590	1	2116449	2116449	+			3'UTR
29	CCLE	HCC38	TGFB2	7042	1	218519928	218519929	+			5'UTR
30	CCLE	HCC1143	TGFB2	7042	1	218519928	218519929	+			5'UTR
31	CCLE	HCC70	TGFB2	7042	1	218519928	218519929	+			5'UTR
32	CCLE	HCC1806	TGFB2	7042	1	218519928	218519929	+			5'UTR
33	CCLE	HCC1395	EPHA8	2046	1	22902919	22902919	+	c.369C>A	p.N123K	Missense_Mutation	Missense
34	CCLE	HCC1806	FMN2	56776	1	240370914	240370946	+	c.2814_2846delGCCCCCTCTACCCGGAGCGGGAATACCTCCTCC	p.PPLPGAGIPPP939del	In_Frame_Del	In_Frame
35	CCLE	HCC70	FMN2	56776	1	240371434	240371436	+	c.3334_3336delCCT	p.P1116del	In_Frame_Del	In_Frame
36	CCLE	HCC70	NLRP3	114548	1	247611982	247611982	+			3'UTR
37	CCLE	HCC1395	MAP3K6	9064	1	27686354	27686354	+	c.2314A>C	p.I772L	Missense_Mutation	Missense
38	CCLE	HCC70	TSSK3	81629	1	32829676	32829676	+	c.626C>T	p.P209L	Missense_Mutation	Missense
39	CCLE	HCC1395	EPHA10	284656	1	38187353	38187353	+	c.2125C>A	p.L709M	Missense_Mutation	Missense
40	CCLE	HCC1395	EPS15	2060	1	51822219	51822220	+			3'UTR
41	CCLE	HCC1395	NFIA	4774	1	61921185	61921186	+			3'UTR
42	CCLE	HCC70	NFIA	4774	1	61921185	61921186	+			3'UTR
43	CCLE	HCC1395	SUFU	51684	10	104263973	104263974	+	c.64_65insC	p.A22fs	Frame_Shift_Ins	Frame_Shift
44	CCLE	HCC1395	SLK	9748	10	105781410	105781410	+	c.3480G>T	p.E1160D	Missense_Mutation	Missense
45	CCLE	HCC1143	FGFR2	2263	10	123310821	123310821	+	c.607C>T	p.R203C	Missense_Mutation	Missense
46	CCLE	HCC1143	CTBP2	1488	10	126678123	126678123	+	c.2922_2922delA	p.K974fs	Frame_Shift_Del	Frame_Shift
47	CCLE	HCC1806	CUBN	8029	10	16946072	16946072	+	c.7955C>G	p.S2652*	Nonsense_Mutation	Nonsense
48	CCLE	HCC1143	CUBN	8029	10	16967262	16967262	+	c.6624C>G	p.I2208M	Missense_Mutation	Missense
49	CCLE	HCC70	CACNB2	783	10	18828704	18828705	+			3'UTR
50	CCLE	HCC1143	CACNB2	783	10	18828721	18828722	+			3'UTR
51	CCLE	HCC1395	CACNB2	783	10	18828721	18828722	+			3'UTR
52	CCLE	HCC38	CACNB2	783	10	18828721	18828722	+			3'UTR
53	CCLE	HCC38	MYO3A	53904	10	26241109	26241114	+	c.70_75delACTGAG	p.TE24del	In_Frame_Del	In_Frame
54	CCLE	HCC70	DIP2C	22982	10	323006	323007	+			3'UTR
55	CCLE	HCC1806	DIP2C	22982	10	329364	329364	+	c.4142A>G	p.N1381S	Missense_Mutation	Missense
56	CCLE	HCC38	PRKG1	5592	10	52751088	52751089	+			5'UTR
57	CCLE	HCC1143	PRKG1	5592	10	52751088	52751089	+			5'UTR
58	CCLE	HCC1395	PCDH15	65217	10	55581525	55581525	+			3'UTR
59	CCLE	HCC1143	TET1	80312	10	70405103	70405103	+	c.2617G>A	p.V873I	Missense_Mutation	Missense
60	CCLE	HCC70	PTEN	5728	10	89692783	89692783	+	c.267_267delT	p.P89fs	Frame_Shift_Del	Frame_Shift
61	CCLE	HCC70	TNKS2	80351	10	93622951	93622959	+			3'UTR
62	CCLE	HCC38	CNTN5	53942	11	100179114	100179114	+	c.2644G>A	p.V882I	Missense_Mutation	Missense
63	CCLE	HCC1806	CNTN5	53942	11	100226868	100226868	+	c.3220C>T	p.Q1074*	Nonsense_Mutation	Nonsense
64	CCLE	HCC1806	PGR	5241	11	100933598	100933599	+			Intron
65	CCLE	HCC1143	PGR	5241	11	100933598	100933599	+			Intron
66	CCLE	HCC1143	TMEM123	114908	11	102269398	102269398	+			3'UTR
67	CCLE	HCC70	TMEM123	114908	11	102269398	102269398	+			3'UTR
68	CCLE	HCC38	TMEM123	114908	11	102269398	102269398	+			3'UTR
69	CCLE	HCC1806	TMEM123	114908	11	102269461	102269461	+			3'UTR
70	CCLE	HCC1143	TMEM123	114908	11	102269461	102269461	+			3'UTR
71	CCLE	HCC38	MMP8	4317	11	102584506	102584506	+	c.1273G>C	p.D425H	Missense_Mutation	Missense
72	CCLE	HCC70	MMP8	4317	11	102587152	102587153	+	c.785_splice	p.G262_splice	Splice_Site_Ins
73	CCLE	HCC1806	MMP8	4317	11	102589178	102589178	+	c.751C>G	p.Q251E	Missense_Mutation	Missense
74	CCLE	HCC1143	MMP1	4312	11	102661433	102661433	+	c.1300_splice	p.G434_splice	Splice_Site_SNP
75	CCLE	HCC70	CASP4	837	11	104819564	104819565	+			Intron
76	CCLE	HCC1143	NCAM1	4684	11	112832276	112832277	+			5'UTR
77	CCLE	HCC1806	NCAM1	4684	11	112832307	112832308	+			5'UTR
78	CCLE	HCC70	NCAM1	4684	11	112832307	112832308	+			5'UTR
79	CCLE	HCC1143	NCAM1	4684	11	112832307	112832308	+			5'UTR
80	CCLE	HCC1395	NCAM1	4684	11	112832307	112832308	+			5'UTR
81	CCLE	HCC38	NCAM1	4684	11	112832307	112832308	+			5'UTR
82	CCLE	HCC70	NCAM1	4684	11	112832340	112832340	+			5'UTR
83	CCLE	HCC1806	NCAM1	4684	11	112832340	112832340	+			5'UTR
84	CCLE	HCC1395	NCAM1	4684	11	112832340	112832340	+			5'UTR
85	CCLE	HCC38	NCAM1	4684	11	112832340	112832340	+			5'UTR
86	CCLE	HCC1143	NCAM1	4684	11	112832340	112832340	+			5'UTR
87	CCLE	HCC1806	ANKK1	255239	11	113271085	113271085	+			3'UTR
88	CCLE	HCC38	SORL1	6653	11	121460807	121460818	+	c.4137_4148delCCACTGCATCCC	p.HCIP1380del	In_Frame_Del	In_Frame
89	CCLE	HCC1395	SORL1	6653	11	121500400	121500401	+			3'UTR
90	CCLE	HCC70	FLI1	2313	11	128638217	128638217	+			Intron
91	CCLE	HCC1395	FLI1	2313	11	128638217	128638217	+			Intron
92	CCLE	HCC1143	FLI1	2313	11	128638217	128638217	+			Intron
93	CCLE	HCC38	FLI1	2313	11	128638217	128638217	+			Intron
94	CCLE	HCC1806	FLI1	2313	11	128638217	128638217	+			Intron
95	CCLE	HCC1806	PIK3C2A	5286	11	17111198	17111199	+			3'UTR
96	CCLE	HCC70	LDHA	3939	11	18425344	18425344	+	c.783G>C	p.K261N	Missense_Mutation	Missense
97	CCLE	HCC1806	NLRP6	171389	11	281785	281787	+	c.2051_2053delAGA	p.K688del	In_Frame_Del	In_Frame
98	CCLE	HCC1143	NUP98	4928	11	3800207	3800207	+	c.251C>G	p.S84*	Nonsense_Mutation	Nonsense
99	CCLE	HCC70	ILK	3611	11	6630029	6630029	+			Intron
100	CCLE	HCC38	ILK	3611	11	6630029	6630029	+			Intron
101	CCLE	HCC1806	ILK	3611	11	6630029	6630029	+			Intron
102	CCLE	HCC1143	ILK	3611	11	6630029	6630029	+			Intron
103	CCLE	HCC1395	ILK	3611	11	6630029	6630029	+			Intron
104	CCLE	HCC70	KCTD14	65987	11	77728103	77728103	+	c.304C>G	p.H102D	Missense_Mutation	Missense
105	CCLE	HCC38	WEE1	7465	11	9597412	9597412	+			Intron
106	CCLE	HCC1143	HSP90B1	7184	12	104341188	104341190	+	c.2362_2364delGAA	p.E791del	In_Frame_Del	In_Frame
107	CCLE	HCC1806	HSP90B1	7184	12	104341645	104341648	+			3'UTR
108	CCLE	HCC1395	HNF1A	6927	12	121434630	121434631	+			Intron
109	CCLE	HCC38	HNF1A	6927	12	121434630	121434631	+			Intron
110	CCLE	HCC38	P2RX7	5027	12	121603190	121603190	+	c.564C>T	p.F188F	Silent	Silent
111	CCLE	HCC1806	CAMKK2	10645	12	121691131	121691131	+	c.1052C>T	p.P351L	Missense_Mutation	Missense
112	CCLE	HCC1143	ANAPC5	51433	12	121756122	121756122	+	c.1851G>T	p.Q617H	Missense_Mutation	Missense
113	CCLE	HCC70	LRP6	4040	12	12273984	12273985	+			3'UTR
114	CCLE	HCC70	GUCY2C	2984	12	14827464	14827466	+			Intron
115	CCLE	HCC1143	GUCY2C	2984	12	14827464	14827466	+			Intron
116	CCLE	HCC38	GUCY2C	2984	12	14827464	14827466	+			Intron
117	CCLE	HCC38	PIK3C2G	5288	12	18435399	18435401	+	c.384_386delCCC	p.P129del	In_Frame_Del	In_Frame
118	CCLE	HCC1806	PIK3C2G	5288	12	18800990	18800990	+			3'UTR
119	CCLE	HCC1806	ITPR2	3709	12	26834804	26834805	+	c.1409_splice	p.R470_splice	Splice_Site_Ins
120	CCLE	HCC70	ITPR2	3709	12	26834804	26834805	+	c.1409_splice	p.R470_splice	Splice_Site_Ins
121	CCLE	HCC1143	ITPR2	3709	12	26834804	26834805	+	c.1409_splice	p.R470_splice	Splice_Site_Ins
122	CCLE	HCC70	LRRK2	120892	12	40761619	40761619	+			3'UTR
123	CCLE	HCC1395	WNK1	65125	12	998336	998336	+	c.5395C>G	p.Q1799E	Missense_Mutation	Missense
124	CCLE	HCC70	FLT1	2321	13	28964033	28964033	+	c.1869C>G	p.I623M	Missense_Mutation	Missense
125	CCLE	HCC38	MTUS2	23281	13	30002822	30002822	+			Intron
126	CCLE	HCC1395	BRCA2	675	13	32913269	32913269	+	c.4777G>T	p.E1593*	Nonsense_Mutation	Nonsense
127	CCLE	HCC1143	WBP4	11193	13	41642772	41642772	+	c.338A>G	p.K113R	Missense_Mutation	Missense
128	CCLE	HCC70	RB1	5925	13	48954315	48954317	+	c.1436_1438delACA	p.N480del	In_Frame_Del	In_Frame
129	CCLE	HCC1395	NEK3	4752	13	52718050	52718051	+	c.939_splice	p.K313_splice	Splice_Site_Ins
130	CCLE	HCC38	NEK3	4752	13	52718050	52718051	+	c.939_splice	p.K313_splice	Splice_Site_Ins
131	CCLE	HCC70	NEK3	4752	13	52718050	52718051	+	c.939_splice	p.K313_splice	Splice_Site_Ins
132	CCLE	HCC1143	DACH1	1602	13	72014625	72014626	+			3'UTR
133	CCLE	HCC1395	RPGRIP1	57096	14	21792701	21792701	+			Intron
134	CCLE	HCC1395	NOVA1	4857	14	26917034	26917034	+			3'UTR
135	CCLE	HCC1395	NOVA1	4857	14	26918144	26918144	+	c.545C>G	p.T182R	Missense_Mutation	Missense
136	CCLE	HCC1395	AKAP6	9472	14	33069997	33069997	+	c.2729A>T	p.K910M	Missense_Mutation	Missense
137	CCLE	HCC1395	AKAP6	9472	14	33243087	33243087	+	c.3576G>T	p.M1192I	Missense_Mutation	Missense
138	CCLE	HCC38	AKAP6	9472	14	33292123	33292123	+	c.5104G>C	p.E1702Q	Missense_Mutation	Missense
139	CCLE	HCC1395	BMP4	652	14	54416601	54416602	+			3'UTR
140	CCLE	HCC70	BMP4	652	14	54416601	54416602	+			3'UTR
141	CCLE	HCC70	WDHD1	11169	14	55408116	55408117	+			3'UTR
142	CCLE	HCC70	HIF1A	3091	14	62213929	62213930	+			3'UTR
143	CCLE	HCC1143	TSHR	7253	14	81574828	81574829	+			Intron
144	CCLE	HCC70	RPS6KA5	9252	14	91360733	91360734	+			Intron
145	CCLE	HCC1143	CATSPERB	79820	14	92047343	92047343	+	c.3241C>T	p.Q1081*	Nonsense_Mutation	Nonsense
146	CCLE	HCC1143	FBLN5	10516	14	92357639	92357639	+	c.668C>G	p.A223G	Missense_Mutation	Missense
147	CCLE	HCC38	TRIP11	9321	14	92470681	92470681	+	c.3639G>T	p.K1213N	Missense_Mutation	Missense
148	CCLE	HCC1806	SERPINA12	145264	14	94964632	94964632	+	c.103G>A	p.E35K	Missense_Mutation	Missense
149	CCLE	HCC1143	MEF2A	4205	15	100250964	100250964	+	c.1141G>T	p.V381F	Missense_Mutation	Missense
150	CCLE	HCC1806	ATP10A	57194	15	25925005	25925005	+	c.3983G>C	p.G1328A	Missense_Mutation	Missense
151	CCLE	HCC38	ATP10A	57194	15	25971231	25971231	+	c.848_splice	p.G283_splice	Splice_Site_SNP
152	CCLE	HCC1806	TYRO3	7301	15	41870703	41870703	+			3'UTR
153	CCLE	HCC1395	MAPKBP1	23005	15	42111753	42111754	+			Intron
154	CCLE	HCC1395	TP53BP1	7158	15	43762078	43762083	+	c.1362_1367delTATCCC	p.454_456PIP>P	In_Frame_Del	In_Frame
155	CCLE	HCC1395	TRPM7	54822	15	50935614	50935614	+	c.458A>C	p.K153T	Missense_Mutation	Missense
156	CCLE	HCC70	MAPK6	5597	15	52357264	52357264	+			3'UTR
157	CCLE	HCC1143	UNC13C	440279	15	54786820	54786820	+	c.4948C>T	p.R1650W	Missense_Mutation	Missense
158	CCLE	HCC1806	TCF12	6938	15	57545644	57545644	+	c.1445C>T	p.A482V	Missense_Mutation	Missense
159	CCLE	HCC1143	MAP2K1	5604	15	66679649	66679650	+			5'UTR
160	CCLE	HCC1143	PML	5371	15	74336597	74336597	+	c.1897G>A	p.E633K	Missense_Mutation	Missense
161	CCLE	HCC1143	RASGRF1	5923	15	79277150	79277151	+			Intron
162	CCLE	HCC1395	ADAMTSL3	57188	15	84705703	84705703	+	c.4933A>T	p.I1645F	Missense_Mutation	Missense
163	CCLE	HCC1806	EEF2K	29904	16	22236982	22236982	+			5'UTR
164	CCLE	HCC70	EEF2K	29904	16	22274431	22274431	+	c.1300G>T	p.E434*	Nonsense_Mutation	Nonsense
165	CCLE	HCC1395	CREBBP	1387	16	3795301	3795301	+	c.3891C>G	p.H1297Q	Missense_Mutation	Missense
166	CCLE	HCC1143	ZNF423	23090	16	49670685	49670685	+	c.2378A>G	p.E793G	Missense_Mutation	Missense
167	CCLE	HCC1806	CYLD	1540	16	50820672	50820673	+			Intron
168	CCLE	HCC1806	GLG1	2734	16	74486992	74486992	+			Intron
169	CCLE	HCC70	MLKL	197259	16	74709591	74709594	+	c.1107_1110delCAGA	p.D369fs	Frame_Shift_Del	Frame_Shift
170	CCLE	HCC1806	ADAMTS18	170692	16	77317960	77317960	+	c.3559T>G	p.S1187A	Missense_Mutation	Missense
171	CCLE	HCC1143	MAF	4094	16	79628537	79628537	+			Intron
172	CCLE	HCC1806	MAF	4094	16	79628537	79628537	+			Intron
173	CCLE	HCC38	MAF	4094	16	79628537	79628537	+			Intron
174	CCLE	HCC1143	GRIN2A	2903	16	9943728	9943728	+	c.1213C>G	p.H405D	Missense_Mutation	Missense
175	CCLE	HCC1395	MYH1	4619	17	10402358	10402358	+	c.3917C>T	p.S1306L	Missense_Mutation	Missense
176	CCLE	HCC1143	MYH1	4619	17	10411982	10411982	+	c.1595G>T	p.G532V	Missense_Mutation	Missense
177	CCLE	HCC1395	MLLT6	4302	17	36882064	36882064	+			3'UTR
178	CCLE	HCC70	MLLT6	4302	17	36882092	36882092	+			3'UTR
179	CCLE	HCC1806	PNMT	5409	17	37826379	37826379	+	c.586C>T	p.R196W	Missense_Mutation	Missense
180	CCLE	HCC1395	BRCA1	672	17	41209095	41209095	+	c.5314C>T	p.R1772*	Nonsense_Mutation	Nonsense
181	CCLE	HCC70	MAP3K14	9020	17	43364293	43364294	+	c.654_splice	p.R218_splice	Splice_Site_Ins
182	CCLE	HCC1806	MAP3K14	9020	17	43364293	43364294	+	c.654_splice	p.R218_splice	Splice_Site_Ins
183	CCLE	HCC38	MAP3K14	9020	17	43364293	43364294	+	c.654_splice	p.R218_splice	Splice_Site_Ins
184	CCLE	HCC1143	MAP3K14	9020	17	43364293	43364294	+	c.654_splice	p.R218_splice	Splice_Site_Ins
185	CCLE	HCC1395	MAP3K14	9020	17	43364293	43364294	+	c.654_splice	p.R218_splice	Splice_Site_Ins
186	CCLE	HCC1395	NGFR	4804	17	47590364	47590364	+	c.1277C>T	p.P426L	Missense_Mutation	Missense
187	CCLE	HCC1143	NLRP1	22861	17	5445207	5445207	+	c.2669G>A	p.R890K	Missense_Mutation	Missense
188	CCLE	HCC1806	MSI2	124540	17	55709379	55709380	+			Intron
189	CCLE	HCC70	RPS6KB1	6198	17	58024224	58024225	+			3'UTR
190	CCLE	HCC38	BRIP1	83990	17	59760492	59760492	+			3'UTR
191	CCLE	HCC1143	MAP2K6	5608	17	67538038	67538038	+			3'UTR
192	CCLE	HCC38	TP53	7157	17	7577120	7577120	+	c.818G>T	p.R273L	Missense_Mutation	Missense
193	CCLE	HCC70	TP53	7157	17	7577538	7577538	+	c.743G>A	p.R248Q	Missense_Mutation	Missense
194	CCLE	HCC1143	TP53	7157	17	7577538	7577538	+	c.743G>A	p.R248Q	Missense_Mutation	Missense
195	CCLE	HCC1395	TP53	7157	17	7578406	7578406	+	c.524G>A	p.R175H	Missense_Mutation	Missense
196	CCLE	HCC1395	CARD14	79092	17	78182309	78182312	+			3'UTR
197	CCLE	HCC1395	PER1	5187	17	8047131	8047131	+	c.2525C>T	p.S842L	Missense_Mutation	Missense
198	CCLE	HCC1143	SMAD2	4087	18	45368007	45368007	+			3'UTR
199	CCLE	HCC38	ALPK2	115701	18	56204388	56204402	+	c.3017_3031delAGGACACATCAACTG	p.EDTST1006del	In_Frame_Del	In_Frame
200	CCLE	HCC1395	ALPK2	115701	18	56204388	56204402	+	c.3017_3031delAGGACACATCAACTG	p.EDTST1006del	In_Frame_Del	In_Frame
201	CCLE	HCC70	ALPK2	115701	18	56204388	56204402	+	c.3017_3031delAGGACACATCAACTG	p.EDTST1006del	In_Frame_Del	In_Frame
202	CCLE	HCC1143	SMARCA4	6597	19	11145606	11145606	+	c.3968G>A	p.R1323H	Missense_Mutation	Missense
203	CCLE	HCC38	BRD4	23476	19	15374278	15374279	+	c.1293_1294insAG	p.K431fs	Frame_Shift_Ins	Frame_Shift
204	CCLE	HCC1395	TPM4	7171	19	16204509	16204509	+	c.718G>C	p.E240Q	Missense_Mutation	Missense
205	CCLE	HCC1806	CPAMD8	27151	19	17036006	17036006	+	c.3688G>C	p.G1230R	Missense_Mutation	Missense
206	CCLE	HCC1143	PIK3R2	5296	19	18279696	18279696	+	c.1969T>G	p.C657G	Missense_Mutation	Missense
207	CCLE	HCC1806	HIPK4	147746	19	40886549	40886549	+	c.1349T>C	p.V450A	Missense_Mutation	Missense
208	CCLE	HCC70	BAX	581	19	49464508	49464509	+			3'UTR
209	CCLE	HCC1806	NR1H2	7376	19	50881820	50881821	+	c.514_515insAAC	p.176_177insQ	In_Frame_Ins	In_Frame
210	CCLE	HCC38	NR1H2	7376	19	50881820	50881821	+	c.514_515insAAC	p.176_177insQ	In_Frame_Ins	In_Frame
211	CCLE	HCC1395	NR1H2	7376	19	50881820	50881821	+	c.514_515insAAC	p.176_177insQ	In_Frame_Ins	In_Frame
212	CCLE	HCC1143	NR1H2	7376	19	50881820	50881821	+	c.514_515insAAC	p.176_177insQ	In_Frame_Ins	In_Frame
213	CCLE	HCC1143	NR1H2	7376	19	50881822	50881823	+	c.516_517insCAG	p.176_177insQ	In_Frame_Ins	In_Frame
214	CCLE	HCC70	NR1H2	7376	19	50881822	50881823	+	c.516_517insCAG	p.176_177insQ	In_Frame_Ins	In_Frame
215	CCLE	HCC1395	KLK7	5650	19	51480672	51480675	+			3'UTR
216	CCLE	HCC70	KLK7	5650	19	51480672	51480675	+			3'UTR
217	CCLE	HCC1806	KLK7	5650	19	51480672	51480675	+			3'UTR
218	CCLE	HCC38	KLK7	5650	19	51480672	51480675	+			3'UTR
219	CCLE	HCC1143	KLK7	5650	19	51480672	51480675	+			3'UTR
220	CCLE	HCC1395	IL1R2	7850	2	102632428	102632428	+	c.428C>T	p.T143I	Missense_Mutation	Missense
221	CCLE	HCC1395	GLI2	2736	2	121736095	121736095	+	c.1454A>G	p.K485R	Missense_Mutation	Missense
222	CCLE	HCC1395	ITGB6	3694	2	160964273	160964273	+	c.2185A>T	p.I729F	Missense_Mutation	Missense
223	CCLE	HCC1395	LRP2	4036	2	170127414	170127414	+	c.2320G>T	p.G774*	Nonsense_Mutation	Nonsense
224	CCLE	HCC1806	TLK1	9874	2	171850178	171850179	+			3'UTR
225	CCLE	HCC1395	TLK1	9874	2	171850178	171850179	+			3'UTR
226	CCLE	HCC1395	ATF2	1386	2	175957920	175957920	+	c.1054G>C	p.D352H	Missense_Mutation	Missense
227	CCLE	HCC38	HOXD10	3236	2	176983699	176983699	+	c.763A>G	p.T255A	Missense_Mutation	Missense
228	CCLE	HCC1806	TTN	7273	2	179391639	179391640	+			3'UTR
229	CCLE	HCC1395	TTN	7273	2	179391639	179391640	+			3'UTR
230	CCLE	HCC38	TTN	7273	2	179396259	179396259	+	c.97379C>T	p.T32460M	Missense_Mutation	Missense
231	CCLE	HCC1806	TTN	7273	2	179416840	179416840	+	c.83083G>C	p.E27695Q	Missense_Mutation	Missense
232	CCLE	HCC1806	TTN	7273	2	179425918	179425918	+	c.77237T>C	p.V25746A	Missense_Mutation	Missense
233	CCLE	HCC1806	TTN	7273	2	179449938	179449938	+	c.56829C>A	p.S18943R	Missense_Mutation	Missense
234	CCLE	HCC70	TTN	7273	2	179571683	179571683	+	c.25310_splice	p.D8437_splice	Splice_Site_SNP
235	CCLE	HCC70	TTN	7273	2	179640177	179640177	+	c.6414A>G	p.I2138M	Missense_Mutation	Missense
236	CCLE	HCC70	STAT1	6772	2	191840353	191840353	+			Intron
237	CCLE	HCC1395	STAT1	6772	2	191847220	191847220	+	c.1471C>G	p.P491A	Missense_Mutation	Missense
238	CCLE	HCC1806	STRADB	55437	2	202319488	202319492	+			5'UTR
239	CCLE	HCC38	ALS2	57679	2	202587706	202587707	+			Intron
240	CCLE	HCC70	CREB1	1385	2	208461649	208461649	+	c.893G>A	p.R298Q	Missense_Mutation	Missense
241	CCLE	HCC38	FN1	2335	2	216244182	216244185	+			Intron
242	CCLE	HCC1143	FN1	2335	2	216244182	216244185	+			Intron
243	CCLE	HCC1806	FN1	2335	2	216244182	216244185	+			Intron
244	CCLE	HCC70	FN1	2335	2	216244182	216244185	+			Intron
245	CCLE	HCC1395	SPEG	10290	2	220336647	220336647	+	c.3773A>G	p.Y1258C	Missense_Mutation	Missense
246	CCLE	HCC1806	PAX3	5077	2	223066017	223066018	+			Intron
247	CCLE	HCC38	PAX3	5077	2	223158653	223158653	+			Intron
248	CCLE	HCC1806	PAX3	5077	2	223158653	223158653	+			Intron
249	CCLE	HCC70	PAX3	5077	2	223158653	223158653	+			Intron
250	CCLE	HCC1143	HDAC4	9759	2	239976444	239976444	+	c.3073_splice	p.S1025_splice	Splice_Site_SNP
251	CCLE	HCC70	BIRC6	57448	2	32689650	32689650	+	c.5015T>C	p.V1672A	Missense_Mutation	Missense
252	CCLE	HCC1806	PRKD3	23683	2	37480319	37480320	+			Stop_Codon_Ins
253	CCLE	HCC38	PRKD3	23683	2	37480319	37480320	+			Stop_Codon_Ins
254	CCLE	HCC1395	PRKD3	23683	2	37480319	37480320	+			Stop_Codon_Ins
255	CCLE	HCC1143	AAK1	22848	2	69741754	69741756	+	c.1623_1625delACA	p.541_542QQ>Q	In_Frame_Del	In_Frame
256	CCLE	HCC1806	ADAM17	6868	2	9630245	9630245	+			3'UTR
257	CCLE	HCC1395	ADAM17	6868	2	9630245	9630245	+			3'UTR
258	CCLE	HCC38	ADAM17	6868	2	9630245	9630245	+			3'UTR
259	CCLE	HCC70	REM1	28954	20	30064241	30064241	+			5'UTR
260	CCLE	HCC38	REM1	28954	20	30072036	30072036	+	c.700G>C	p.E234Q	Missense_Mutation	Missense
261	CCLE	HCC38	TOP1	7150	20	39728697	39728697	+	c.977A>G	p.K326R	Missense_Mutation	Missense
262	CCLE	HCC1395	PLCG1	5335	20	39794412	39794412	+	c.1745C>G	p.S582C	Missense_Mutation	Missense
263	CCLE	HCC70	CD40	958	20	44746912	44746912	+			5'UTR
264	CCLE	HCC1143	CD40	958	20	44751957	44751957	+			Intron
265	CCLE	HCC1143	NCOA3	8202	20	46279837	46279839	+	c.3763_3765delCAG	p.Q1276del	In_Frame_Del	In_Frame
266	CCLE	HCC38	NCOA3	8202	20	46279864	46279866	+	c.3790_3792delCAA	p.Q1276del	In_Frame_Del	In_Frame
267	CCLE	HCC1395	NCOA3	8202	20	46279864	46279866	+	c.3790_3792delCAA	p.Q1276del	In_Frame_Del	In_Frame
268	CCLE	HCC70	NCOA3	8202	20	46279864	46279866	+	c.3790_3792delCAA	p.Q1276del	In_Frame_Del	In_Frame
269	CCLE	HCC1143	NCOA3	8202	20	46282339	46282340	+			3'UTR
270	CCLE	HCC1395	CSNK2A1	1457	20	464565	464565	+			3'UTR
271	CCLE	HCC1143	TIAM1	7074	21	32492855	32492855	+	c.4607G>A	p.R1536Q	Missense_Mutation	Missense
272	CCLE	HCC1806	DYRK1A	1859	21	38884966	38884967	+			3'UTR
273	CCLE	HCC1143	CLTCL1	8218	22	19189003	19189004	+	c.3602_splice	p.V1201_splice	Splice_Site_Ins
274	CCLE	HCC1395	CLTCL1	8218	22	19189003	19189004	+	c.3602_splice	p.V1201_splice	Splice_Site_Ins
275	CCLE	HCC70	CLTCL1	8218	22	19189003	19189004	+	c.3602_splice	p.V1201_splice	Splice_Site_Ins
276	CCLE	HCC1806	CLTCL1	8218	22	19189003	19189004	+	c.3602_splice	p.V1201_splice	Splice_Site_Ins
277	CCLE	HCC38	CLTCL1	8218	22	19189003	19189004	+	c.3602_splice	p.V1201_splice	Splice_Site_Ins
278	CCLE	HCC1143	AIFM3	150209	22	21333919	21333919	+	c.1580A>G	p.Y527C	Missense_Mutation	Missense
279	CCLE	HCC38	BCR	613	22	23631813	23631814	+			Intron
280	CCLE	HCC1395	BCR	613	22	23631813	23631814	+			Intron
281	CCLE	HCC38	BCR	613	22	23632777	23632778	+			Intron
282	CCLE	HCC1395	BCR	613	22	23632777	23632778	+			Intron
283	CCLE	HCC70	MN1	4330	22	28194912	28194913	+	c.1619_1620insGCA	p.540_540Q>QQ	In_Frame_Ins	In_Frame
284	CCLE	HCC1806	NF2	4771	22	30079270	30079270	+			Intron
285	CCLE	HCC1806	CARD10	29775	22	37906259	37906259	+	c.869T>C	p.L290P	Missense_Mutation	Missense
286	CCLE	HCC70	CARD10	29775	22	37906309	37906314	+	c.814_819delAAGGAG	p.KE272del	In_Frame_Del	In_Frame
287	CCLE	HCC1806	CARD10	29775	22	37906309	37906314	+	c.814_819delAAGGAG	p.KE272del	In_Frame_Del	In_Frame
288	CCLE	HCC1806	TNRC6B	23112	22	40697177	40697179	+	c.3960_3962delGCA	p.Q1328del	In_Frame_Del	In_Frame
289	CCLE	HCC70	2025-09-03	55964	22	42390888	42390891	+			Intron
290	CCLE	HCC1143	FANCD2	2177	3	10143086	10143087	+			3'UTR
291	CCLE	HCC1395	SEMA5B	54437	3	122646818	122646818	+	c.669C>G	p.I223M	Missense_Mutation	Missense
292	CCLE	HCC70	MYLK	4638	3	123332876	123332876	+			3'UTR
293	CCLE	HCC1806	PIK3R4	30849	3	130398127	130398128	+			3'UTR
294	CCLE	HCC1143	CNTN6	27255	3	1339681	1339686	+			Intron
295	CCLE	HCC1395	CNTN6	27255	3	1339681	1339686	+			Intron
296	CCLE	HCC1143	CNTN6	27255	3	1414606	1414606	+	c.1753A>T	p.S585C	Missense_Mutation	Missense
297	CCLE	HCC70	MECOM	2122	3	168862968	168862981	+			Intron
298	CCLE	HCC1395	TNIK	23043	3	170856159	170856159	+	c.1429C>A	p.R477S	Missense_Mutation	Missense
299	CCLE	HCC38	PIK3CA	5290	3	178927394	178927394	+	c.1157G>T	p.W386L	Missense_Mutation	Missense
300	CCLE	HCC1143	EIF2B5	8893	3	183853075	183853075	+			5'UTR
301	CCLE	HCC1395	DGKG	1608	3	185882787	185882787	+	c.2116G>A	p.E706K	Missense_Mutation	Missense
302	CCLE	HCC1143	LPP	4026	3	188477904	188477904	+	c.1244G>A	p.R415H	Missense_Mutation	Missense
303	CCLE	HCC1143	TP63	8626	3	189507518	189507519	+			Intron
304	CCLE	HCC1806	TP63	8626	3	189507518	189507519	+			Intron
305	CCLE	HCC70	TP63	8626	3	189507518	189507519	+			Intron
306	CCLE	HCC1806	RARB	5915	3	25470086	25470086	+			Intron
307	CCLE	HCC1395	NEK10	152110	3	27203820	27203820	+			3'UTR
308	CCLE	HCC1143	MAPKAPK3	7867	3	50685575	50685575	+			3'UTR
309	CCLE	HCC1806	FOXP1	27086	3	71008341	71008342	+			3'UTR
310	CCLE	HCC1806	FOXP1	27086	3	71019824	71019824	+			Intron
311	CCLE	HCC1806	ROBO2	6092	3	77666937	77666937	+			Intron
312	CCLE	HCC1806	ROBO1	6091	3	78710262	78710262	+	c.2238C>T	p.N746N	Silent	Silent
313	CCLE	HCC38	EPHA6	285220	3	97367230	97367231	+			Intron
314	CCLE	HCC1395	EPHA6	285220	3	97367230	97367231	+			Intron
315	CCLE	HCC70	EPHA6	285220	3	97367230	97367231	+			Intron
316	CCLE	HCC70	NFKB1	4790	4	103534740	103534741	+	c.2749_splice	p.D917_splice	Splice_Site_Ins
317	CCLE	HCC70	ALPK1	80216	4	113347609	113347610	+			Intron
318	CCLE	HCC38	ALPK1	80216	4	113347609	113347610	+			Intron
319	CCLE	HCC38	MAML3	55534	4	140651585	140651587	+	c.2301_splice	p.Q767_splice	Splice_Site_Del
320	CCLE	HCC1395	MAML3	55534	4	140651585	140651587	+	c.2301_splice	p.Q767_splice	Splice_Site_Del
321	CCLE	HCC70	MAML3	55534	4	140651585	140651587	+	c.2301_splice	p.Q767_splice	Splice_Site_Del
322	CCLE	HCC1143	MAML3	55534	4	140651585	140651587	+	c.2301_splice	p.Q767_splice	Splice_Site_Del
323	CCLE	HCC1806	MAML3	55534	4	140651585	140651587	+	c.2301_splice	p.Q767_splice	Splice_Site_Del
324	CCLE	HCC1806	INPP4B	8821	4	143003285	143003285	+	c.2541C>G	p.D847E	Missense_Mutation	Missense
325	CCLE	HCC1806	RAPGEF2	9693	4	160189200	160189201	+			5'UTR
326	CCLE	HCC1143	VEGFC	7424	4	177605082	177605084	+	c.1255_splice	p.S419_splice	Splice_Site_Del
327	CCLE	HCC1395	VEGFC	7424	4	177605082	177605084	+	c.1255_splice	p.S419_splice	Splice_Site_Del
328	CCLE	HCC70	VEGFC	7424	4	177605082	177605084	+	c.1255_splice	p.S419_splice	Splice_Site_Del
329	CCLE	HCC1806	VEGFC	7424	4	177605082	177605084	+	c.1255_splice	p.S419_splice	Splice_Site_Del
330	CCLE	HCC38	VEGFC	7424	4	177605082	177605084	+	c.1255_splice	p.S419_splice	Splice_Site_Del
331	CCLE	HCC1395	FGFR3	2261	4	1809128	1809129	+			3'UTR
332	CCLE	HCC70	PPARGC1A	10891	4	23886419	23886419	+	c.190A>G	p.I64V	Missense_Mutation	Missense
333	CCLE	HCC1806	RBPJ	3516	4	26431944	26431945	+			Intron
334	CCLE	HCC70	TEC	7006	4	48139307	48139310	+			3'UTR
335	CCLE	HCC70	PDGFRA	5156	4	55131002	55131003	+			Intron
336	CCLE	HCC38	EIF4E	1977	4	99808137	99808141	+			Intron
337	CCLE	HCC1395	TRIM36	55521	5	114466295	114466301	+	c.1820_1826delCAGTTAG	p.A607fs	Frame_Shift_Del	Frame_Shift
338	CCLE	HCC38	ALDH7A1	501	5	125930950	125930950	+			5'UTR
339	CCLE	HCC38	ADAMTS19	171019	5	128863450	128863450	+	c.1078C>A	p.L360I	Missense_Mutation	Missense
340	CCLE	HCC1806	CLPTM1L	81037	5	1318340	1318340	+			3'UTR
341	CCLE	HCC1395	HSPA4	3308	5	132439651	132439651	+	c.2252T>C	p.L751P	Missense_Mutation	Missense
342	CCLE	HCC1395	CLPTM1L	81037	5	1331951	1331951	+	c.939G>T	p.K313N	Missense_Mutation	Missense
343	CCLE	HCC1395	CSF1R	1436	5	149460454	149460454	+	c.183C>T	p.Y61Y	Silent	Silent
344	CCLE	HCC1395	PDGFRB	5159	5	149499628	149499628	+	c.2645C>T	p.T882I	Missense_Mutation	Missense
345	CCLE	HCC38	PDGFRB	5159	5	149502636	149502636	+	c.2152A>T	p.N718Y	Missense_Mutation	Missense
346	CCLE	HCC1143	RANBP17	64901	5	170632587	170632587	+	c.2202G>T	p.K734N	Missense_Mutation	Missense
347	CCLE	HCC1395	DBN1	1627	5	176887556	176887556	+	c.838G>A	p.E280K	Missense_Mutation	Missense
348	CCLE	HCC38	PRKAA1	5562	5	40762755	40762755	+			3'UTR
349	CCLE	HCC1143	PRKAA1	5562	5	40798245	40798245	+	c.47A>G	p.Q16R	Missense_Mutation	Missense
350	CCLE	HCC1395	MAP3K1	4214	5	56177849	56177851	+	c.2822_2824delCAA	p.T949del	In_Frame_Del	In_Frame
351	CCLE	HCC70	MAP3K1	4214	5	56177849	56177851	+	c.2822_2824delCAA	p.T949del	In_Frame_Del	In_Frame
352	CCLE	HCC38	MAP3K1	4214	5	56177849	56177851	+	c.2822_2824delCAA	p.T949del	In_Frame_Del	In_Frame
353	CCLE	HCC1806	MAP3K1	4214	5	56177849	56177851	+	c.2822_2824delCAA	p.T949del	In_Frame_Del	In_Frame
354	CCLE	HCC70	MSH3	4437	5	79950742	79950750	+	c.196_204delCCCCCAGCT	p.PPA66del	In_Frame_Del	In_Frame
355	CCLE	HCC70	CHD1	1105	5	98192165	98192167	+	c.5050_5052delCCT	p.P1684del	In_Frame_Del	In_Frame
356	CCLE	HCC1806	CHD1	1105	5	98192165	98192167	+	c.5050_5052delCCT	p.P1684del	In_Frame_Del	In_Frame
357	CCLE	HCC1143	CHD1	1105	5	98192165	98192167	+	c.5050_5052delCCT	p.P1684del	In_Frame_Del	In_Frame
358	CCLE	HCC1395	CHD1	1105	5	98192165	98192167	+	c.5050_5052delCCT	p.P1684del	In_Frame_Del	In_Frame
359	CCLE	HCC70	GCNT2	2651	6	10529403	10529404	+	c.259_260delAC	p.T87fs	Frame_Shift_Del	Frame_Shift
360	CCLE	HCC1143	AIM1	202	6	106991376	106991376	+	c.3719G>T	p.C1240F	Missense_Mutation	Missense
361	CCLE	HCC1395	MAK	4117	6	10802141	10802141	+	c.815G>C	p.R272P	Missense_Mutation	Missense
362	CCLE	HCC38	FOXO3	2309	6	108985650	108985650	+	c.1614C>G	p.H538Q	Missense_Mutation	Missense
363	CCLE	HCC1806	EDN1	1906	6	12290729	12290729	+			5'UTR
364	CCLE	HCC1395	EDN1	1906	6	12290729	12290729	+			5'UTR
365	CCLE	HCC1143	EDN1	1906	6	12290729	12290729	+			5'UTR
366	CCLE	HCC1806	TCF21	6943	6	134210497	134210498	+			5'UTR
367	CCLE	HCC1806	MAP3K5	4217	6	136913666	136913667	+	c.2964_2965insGAC	p.988_989insD	In_Frame_Ins	In_Frame
368	CCLE	HCC70	AKAP12	9590	6	151674116	151674117	+	c.4590_4591insGAG	p.1531_1532insE	In_Frame_Ins	In_Frame
369	CCLE	HCC1395	AKAP12	9590	6	151674116	151674117	+	c.4590_4591insGAG	p.1531_1532insE	In_Frame_Ins	In_Frame
370	CCLE	HCC1143	AKAP12	9590	6	151674116	151674117	+	c.4590_4591insGAG	p.1531_1532insE	In_Frame_Ins	In_Frame
371	CCLE	HCC1143	MAP3K4	4216	6	161538049	161538049	+			3'UTR
372	CCLE	HCC1395	FGFR1OP	11116	6	167453519	167453520	+			3'UTR
373	CCLE	HCC1143	FGFR1OP	11116	6	167453519	167453520	+			3'UTR
374	CCLE	HCC70	FGFR1OP	11116	6	167453519	167453520	+			3'UTR
375	CCLE	HCC1806	BRD2	6046	6	32948238	32948238	+	c.2371A>G	p.K791E	Missense_Mutation	Missense
376	CCLE	HCC1143	BRD2	6046	6	32948599	32948599	+			3'UTR
377	CCLE	HCC1806	MAPK14	1432	6	36076345	36076354	+			3'UTR
378	CCLE	HCC38	DNAH8	1769	6	38754723	38754723	+	c.1927T>A	p.L643M	Missense_Mutation	Missense
379	CCLE	HCC70	PTK7	5754	6	43126607	43126607	+	c.2798G>A	p.R933H	Missense_Mutation	Missense
380	CCLE	HCC1395	TTBK1	84630	6	43250726	43250728	+	c.2248_2250delGAA	p.E771del	In_Frame_Del	In_Frame
381	CCLE	HCC1143	TTBK1	84630	6	43250726	43250728	+	c.2248_2250delGAA	p.E771del	In_Frame_Del	In_Frame
382	CCLE	HCC1395	SLC29A1	2030	6	44197798	44197798	+			Intron
383	CCLE	HCC1806	RUNX2	860	6	45390367	45390367	+	c.96C>G	p.S32R	Missense_Mutation	Missense
384	CCLE	HCC1143	DST	667	6	56417095	56417095	+	c.10138A>T	p.S3380C	Missense_Mutation	Missense
385	CCLE	HCC1395	BAI3	577	6	70049492	70049492	+			Intron
386	CCLE	HCC70	RIOK1	83732	6	7411597	7411598	+	c.1302_1303GA>AT	p.N435Y	Missense_Mutation	Missense
387	CCLE	HCC1143	PPP1R3A	5506	7	113519486	113519486	+	c.1661G>C	p.G554A	Missense_Mutation	Missense
388	CCLE	HCC38	CREB3L2	64764	7	137612914	137612916	+	c.299_301delCCA	p.T100del	In_Frame_Del	In_Frame
389	CCLE	HCC1143	CREB3L2	64764	7	137612914	137612916	+	c.299_301delCCA	p.T100del	In_Frame_Del	In_Frame
390	CCLE	HCC1395	CREB3L2	64764	7	137612914	137612916	+	c.299_301delCCA	p.T100del	In_Frame_Del	In_Frame
391	CCLE	HCC1143	ETV1	2115	7	14028708	14028708	+			5'UTR
392	CCLE	HCC70	ETV1	2115	7	14028708	14028708	+			5'UTR
393	CCLE	HCC1806	ETV1	2115	7	14028708	14028708	+			5'UTR
394	CCLE	HCC1395	ETV1	2115	7	14028708	14028708	+			5'UTR
395	CCLE	HCC70	EPHB6	2051	7	142562051	142562052	+	c.493_494insCCT	p.176_177insS	In_Frame_Ins	In_Frame
396	CCLE	HCC70	EPHB6	2051	7	142568771	142568771	+			3'UTR
397	CCLE	HCC1143	MLL3	58508	7	151945071	151945072	+	c.2447_2448insA	p.Y816fs	Frame_Shift_Ins	Frame_Shift
398	CCLE	HCC38	MLL3	58508	7	151945071	151945072	+	c.2447_2448insA	p.Y816fs	Frame_Shift_Ins	Frame_Shift
399	CCLE	HCC1806	STK31	56164	7	23872024	23872025	+			3'UTR
400	CCLE	HCC70	STK31	56164	7	23872024	23872025	+			3'UTR
401	CCLE	HCC38	STK31	56164	7	23872024	23872025	+			3'UTR
402	CCLE	HCC1143	STK31	56164	7	23872024	23872025	+			3'UTR
403	CCLE	HCC1395	FZD1	8321	7	90894459	90894460	+	c.264_265insCCG	p.93_94insP	In_Frame_Ins	In_Frame
404	CCLE	HCC1143	FZD1	8321	7	90894459	90894460	+	c.264_265insCCG	p.93_94insP	In_Frame_Ins	In_Frame
405	CCLE	HCC70	AKAP9	10142	7	91652178	91652179	+	c.4003_4004insAAC	p.1335_1336insQ	In_Frame_Ins	In_Frame
406	CCLE	HCC1806	AKAP9	10142	7	91652178	91652179	+	c.4003_4004insAAC	p.1335_1336insQ	In_Frame_Ins	In_Frame
407	CCLE	HCC38	AKAP9	10142	7	91652178	91652179	+	c.4003_4004insAAC	p.1335_1336insQ	In_Frame_Ins	In_Frame
408	CCLE	HCC1395	AKAP9	10142	7	91707181	91707181	+	c.6937G>C	p.D2313H	Missense_Mutation	Missense
409	CCLE	HCC70	AKAP9	10142	7	91718934	91718934	+			Intron
410	CCLE	HCC38	LMTK2	22853	7	97821647	97821647	+	c.1870G>A	p.V624M	Missense_Mutation	Missense
411	CCLE	HCC1806	CYP3A4	1576	7	99355767	99355767	+	c.1501A>G	p.S501G	Missense_Mutation	Missense
412	CCLE	HCC1395	STAG3	10734	7	99786403	99786403	+			Intron
413	CCLE	HCC1395	STAG3	10734	7	99811730	99811730	+			3'UTR
414	CCLE	HCC1395	VPS13B	157680	8	100523463	100523463	+	c.4431A>T	p.L1477F	Missense_Mutation	Missense
415	CCLE	HCC70	RIMS2	9699	8	104928672	104928672	+	c.1277T>A	p.L426Q	Missense_Mutation	Missense
416	CCLE	HCC38	TRPS1	7227	8	116635872	116635873	+			5'UTR
417	CCLE	HCC1395	TRPS1	7227	8	116635872	116635873	+			5'UTR
418	CCLE	HCC1143	TRPS1	7227	8	116635872	116635873	+			5'UTR
419	CCLE	HCC1395	TRIB1	10221	8	126448613	126448614	+	c.1019_1020CC>TT	p.S340F	Missense_Mutation	Missense
420	CCLE	HCC70	POU5F1B	5462	8	128428321	128428322	+	c.210_211insG	p.C70fs	Frame_Shift_Ins	Frame_Shift
421	CCLE	HCC70	POU5F1B	5462	8	128429126	128429126	+	c.1015C>G	p.P339A	Missense_Mutation	Missense
422	CCLE	HCC1395	TG	7038	8	133961051	133961051	+	c.5264C>G	p.P1755R	Missense_Mutation	Missense
423	CCLE	HCC1806	TG	7038	8	134147132	134147132	+			3'UTR
424	CCLE	HCC70	ADCK5	203054	8	145608377	145608377	+	c.212C>A	p.A71E	Missense_Mutation	Missense
425	CCLE	HCC1806	RECQL4	9401	8	145738768	145738768	+	c.2296_2296delC	p.R766fs	Frame_Shift_Del	Frame_Shift
426	CCLE	HCC1143	RECQL4	9401	8	145738768	145738768	+	c.2296_2296delC	p.R766fs	Frame_Shift_Del	Frame_Shift
427	CCLE	HCC70	RECQL4	9401	8	145738768	145738768	+	c.2296_2296delC	p.R766fs	Frame_Shift_Del	Frame_Shift
428	CCLE	HCC1395	PCM1	5108	8	17813218	17813218	+			Intron
429	CCLE	HCC1143	PCM1	5108	8	17822182	17822182	+	c.2760A>C	p.E920D	Missense_Mutation	Missense
430	CCLE	HCC1143	ADAM28	10863	8	24211994	24211997	+			3'UTR
431	CCLE	HCC1395	ADAM28	10863	8	24211994	24211997	+			3'UTR
432	CCLE	HCC1806	ADAM28	10863	8	24211994	24211997	+			3'UTR
433	CCLE	HCC38	ADAM28	10863	8	24211994	24211997	+			3'UTR
434	CCLE	HCC70	ADAM28	10863	8	24211994	24211997	+			3'UTR
435	CCLE	HCC1395	LETM2	137994	8	38265796	38265798	+			3'UTR
436	CCLE	HCC1395	FGFR1	2260	8	38285938	38285938	+	c.374C>T	p.S125L	Missense_Mutation	Missense
437	CCLE	HCC38	ADAM32	203102	8	39089655	39089655	+	c.1634_splice	p.R545_splice	Splice_Site_SNP
438	CCLE	HCC38	IKBKB	3551	8	42174375	42174375	+	c.1078G>T	p.A360S	Missense_Mutation	Missense
439	CCLE	HCC38	PRKDC	5591	8	48805816	48805817	+	c.3730_3731insC	p.L1244fs	Frame_Shift_Ins	Frame_Shift
440	CCLE	HCC1806	PRKDC	5591	8	48805816	48805817	+	c.3730_3731insC	p.L1244fs	Frame_Shift_Ins	Frame_Shift
441	CCLE	HCC1143	PRKDC	5591	8	48805816	48805817	+	c.3730_3731insC	p.L1244fs	Frame_Shift_Ins	Frame_Shift
442	CCLE	HCC1395	PRKDC	5591	8	48805816	48805817	+	c.3730_3731insC	p.L1244fs	Frame_Shift_Ins	Frame_Shift
443	CCLE	HCC1143	PLAG1	5324	8	57079635	57079635	+	c.670C>T	p.R224*	Nonsense_Mutation	Nonsense
444	CCLE	HCC38	ASPH	444	8	62550924	62550925	+	c.791_splice	p.A264_splice	Splice_Site_Ins
445	CCLE	HCC1395	SGK3	23678	8	67726109	67726109	+	c.275C>T	p.A92V	Missense_Mutation	Missense
446	CCLE	HCC1143	CSPP1	79848	8	68102915	68102915	+	c.3341A>C	p.E1114A	Missense_Mutation	Missense
447	CCLE	HCC1806	PREX2	80243	8	69033282	69033282	+	c.3722A>T	p.E1241V	Missense_Mutation	Missense
448	CCLE	HCC1806	SULF1	23213	8	70550577	70550577	+			Intron
449	CCLE	HCC1143	SMC2	10592	9	106874063	106874063	+	c.1222G>A	p.D408N	Missense_Mutation	Missense
450	CCLE	HCC1143	NUP214	8021	9	134067556	134067557	+			Intron
451	CCLE	HCC1395	NUP214	8021	9	134067556	134067557	+			Intron
452	CCLE	HCC1395	C9orf96	169436	9	136270592	136270592	+			3'UTR
453	CCLE	HCC70	CARD9	64170	9	139258593	139258593	+			3'UTR
454	CCLE	HCC38	MAMDC4	158056	9	139748722	139748722	+	c.730C>A	p.P244T	Missense_Mutation	Missense
455	CCLE	HCC1395	TESK1	7016	9	35609473	35609473	+	c.1615C>T	p.H539Y	Missense_Mutation	Missense
456	CCLE	HCC1806	NPR2	4882	9	35809551	35809552	+			3'UTR
457	CCLE	HCC1143	TLE1	7088	9	84202837	84202838	+			Intron
458	CCLE	HCC38	NRK	203447	X	105152903	105152903	+	c.1270A>T	p.S424C	Missense_Mutation	Missense
459	CCLE	HCC1395	GRIA3	2892	X	122318386	122318387	+	c.-2_splice		Splice_Site_Ins
460	CCLE	HCC70	GRIA3	2892	X	122318386	122318387	+	c.-2_splice		Splice_Site_Ins
461	CCLE	HCC38	GRIA3	2892	X	122318386	122318387	+	c.-2_splice		Splice_Site_Ins
462	CCLE	HCC1143	GRIA3	2892	X	122318386	122318387	+	c.-2_splice		Splice_Site_Ins
463	CCLE	HCC70	GRIA3	2892	X	122551846	122551846	+			Intron
464	CCLE	HCC38	ODZ1	10178	X	123805675	123805675	+	c.1026G>C	p.L342F	Missense_Mutation	Missense
465	CCLE	HCC38	GPR112	139378	X	135474445	135474447	+	c.7966_7968delGAT	p.D2657del	In_Frame_Del	In_Frame
466	CCLE	HCC1806	GPR112	139378	X	135474445	135474447	+	c.7966_7968delGAT	p.D2657del	In_Frame_Del	In_Frame
467	CCLE	HCC70	GPR112	139378	X	135474445	135474447	+	c.7966_7968delGAT	p.D2657del	In_Frame_Del	In_Frame
468	CCLE	HCC1143	GPR112	139378	X	135474445	135474447	+	c.7966_7968delGAT	p.D2657del	In_Frame_Del	In_Frame
469	CCLE	HCC1806	GPR112	139378	X	135488048	135488048	+	c.8852T>C	p.L2951P	Missense_Mutation	Missense
470	CCLE	HCC70	PNCK	139728	X	152938378	152938378	+			Intron
471	CCLE	HCC70	FIGF	2277	X	15373275	15373277	+	c.636_638delAGA	p.E212del	In_Frame_Del	In_Frame
472	CCLE	HCC1395	FIGF	2277	X	15373384	15373384	+	c.529G>A	p.E177K	Missense_Mutation	Missense
473	CCLE	HCC1806	NUDT11	55190	X	51234559	51234559	+			3'UTR
474	CCLE	HCC1143	HEPH	9843	X	65476294	65476294	+			Intron
475	CCLE	HCC1395	TAF1	6872	X	70598132	70598137	+	c.1041_1046delAGATAT	p.DI348del	In_Frame_Del	In_Frame
476	CCLE	HCC1395	ATRX	546	X	76937225	76937225	+	c.3523A>G	p.K1175E	Missense_Mutation	Missense
477	CCLE	HCC1143	ATRX	546	X	76938748	76938748	+	c.2000C>T	p.P667L	Missense_Mutation	Missense
478	COSMIC	HCC1395	XDH	7498	2	31588927	31588927	-	c.2371C>G	p.R791G	Substitution - Missense	Missense	Homozygous
479	COSMIC	HCC1395	EPHA10	284656	1	38187353	38187353	-	c.2128C>A	p.L710M	Substitution - Missense	Missense	Heterozygous
480	COSMIC	HCC38	TP53	7157	17	7577120	7577120	-	c.818G>T	p.R273L	Substitution - Missense	Missense	Homozygous
481	COSMIC	HCC1143	PHKB	5257	16	47703297	47703297	+	c.2599T>G	p.L867V	Substitution - Missense	Missense	Heterozygous
482	COSMIC	HCC1395	DDX3X	1654	23	41203508	41203508	+	c.881G>C	p.R294T	Substitution - Missense	Missense	Homozygous
483	COSMIC	HCC1395	DHX32	55760	10	127548395	127548395	-	c.626C>G	p.P209R	Substitution - Missense	Missense	Homozygous
484	COSMIC	HCC1395	DGKG	1608	3	185882787	185882787	-	c.2116G>A	p.E706K	Substitution - Missense	Missense	Heterozygous
485	COSMIC	HCC38	PLCB1	23236	20	8745794	8745794	+	c.2719G>C	p.A907P	Substitution - Missense	Missense	Heterozygous
486	COSMIC	HCC38	AKAP6	9472	14	33292123	33292123	+	c.5104G>C	p.E1702Q	Substitution - Missense	Missense	Heterozygous
487	COSMIC	HCC1395	AKAP6	9472	14	33069997	33069997	+	c.2729A>T	p.K910M	Substitution - Missense	Missense	Heterozygous
488	COSMIC	HCC1395	CCNT1	904	12	49086903	49086903	-	c.2094C>G	p.I698M	Substitution - Missense	Missense	Homozygous
489	COSMIC	HCC1395	RGL1	23179	1	183849845	183849845	+	c.626A>C	p.Y209S	Substitution - Missense	Missense	Heterozygous
490	COSMIC	HCC1395	ACO2	50	22	41920895	41920895	+	c.1528G>C	p.E510Q	Substitution - Missense	Missense	Heterozygous
491	COSMIC	HCC1395	FIGF	2277	23	15373384	15373384	-	c.529G>A	p.E177K	Substitution - Missense	Missense	Homozygous
492	COSMIC	HCC1395	MAOA	4128	23	43515634	43515634	+	c.45C>A	p.D15E	Substitution - Missense	Missense	Homozygous
493	COSMIC	HCC1143	CXorf57	55086	23	105881011	105881011	+	c.1430C>T	p.T477M	Substitution - Missense	Missense	Heterozygous
494	COSMIC	HCC1395	POLH	5429	6	43555194	43555194	+	c.458G>A	p.G153D	Substitution - Missense	Missense	Heterozygous
495	COSMIC	HCC1395	PSME4	23198	2	54128522	54128522	-	c.2908C>G	p.H970D	Substitution - Missense	Missense	Heterozygous
496	COSMIC	HCC1395	SMARCAL1	50485	2	217293465	217293465	+	c.1294C>G	p.L432V	Substitution - Missense	Missense	Heterozygous
497	COSMIC	HCC1143	SMC2	10592	9	106874063	106874063	+	c.1222G>A	p.D408N	Substitution - Missense	Missense	Heterozygous
498	COSMIC	HCC38	SBNO1	55206	12	123800153	123800153	-	c.2987C>G	p.S996C	Substitution - Missense	Missense	Heterozygous
499	COSMIC	HCC1143	GRIN2A	2903	16	9943728	9943728	-	c.1213C>G	p.H405D	Substitution - Missense	Missense	Heterozygous
500	COSMIC	HCC1143	NUP98	4928	11	3800207	3800207	-	c.251C>G	p.S84*	Substitution - Nonsense	Nonsense	Heterozygous
501	COSMIC	HCC38	POFUT1	23509	20	30795759	30795759	+	c.15G>A	p.A5A	Substitution - coding silent	Silent	Homozygous
502	COSMIC	HCC38	ADAMTS19	171019	5	128863450	128863450	+	c.1078C>A	p.L360I	Substitution - Missense	Missense	Heterozygous
503	COSMIC	HCC1395	USP29	57663	19	57641405	57641405	+	c.1362C>G	p.L454L	Substitution - coding silent	Silent	Heterozygous
504	COSMIC	HCC1143	NLRP1	22861	17	5445207	5445207	-	c.2669G>A	p.R890K	Substitution - Missense	Missense	Homozygous
505	COSMIC	HCC1395	DUSP12	11266	1	161722183	161722183	+	c.603C>G	p.L201L	Substitution - coding silent	Silent	Heterozygous
506	COSMIC	HCC1143	VAV3	10451	1	108298069	108298069	-	c.1153C>T	p.Q385*	Substitution - Nonsense	Nonsense	Heterozygous
507	COSMIC	HCC1395	SH2D3A	10045	19	6755029	6755029	-	c.794A>G	p.E265G	Substitution - Missense	Missense	Homozygous
508	COSMIC	HCC1395	GRIN2C	2905	17	72840460	72840460	-	c.2538G>A	p.S846S	Substitution - coding silent	Silent	Heterozygous
509	COSMIC	HCC1143	PCDH19	57526	23	99661809	99661809	-	c.1787A>T	p.D596V	Substitution - Missense	Missense	Heterozygous
510	COSMIC	HCC1143	EXOC2	55770	6	592533	592533	-	c.1128C>A	p.A376A	Substitution - coding silent	Silent	Heterozygous
511	COSMIC	HCC1143	ANAPC5	51433	12	121756122	121756122	-	c.1851G>T	p.Q617H	Substitution - Missense	Missense	Heterozygous
512	COSMIC	HCC38	ODZ1	10178	23	123805675	123805675	-	c.1026G>C	p.L342F	Substitution - Missense	Missense	Heterozygous
513	COSMIC	HCC1143	PTPRC	5788	1	198675866	198675866	+	c.683A>C	p.E228A	Substitution - Missense	Missense	Heterozygous
514	COSMIC	HCC1395	AKAP9	10142	7	91707181	91707181	+	c.6973G>C	p.D2325H	Substitution - Missense	Missense	Heterozygous
515	COSMIC	HCC1395	NOVA1	4857	14	26918144	26918144	-	c.545C>G	p.T182R	Substitution - Missense	Missense	Heterozygous
516	COSMIC	HCC1395	DNAJA3	9093	16	4504856	4504856	+	c.1384G>T	p.E462*	Substitution - Nonsense	Nonsense	Heterozygous
517	COSMIC	HCC1395	FMNL3	91010	12	50042879	50042879	-	c.2448G>A	p.V816V	Substitution - coding silent	Silent	Homozygous
518	COSMIC	HCC38	TRIP11	9321	14	92470681	92470681	-	c.3639G>T	p.K1213N	Substitution - Missense	Missense	Heterozygous
519	COSMIC	HCC1143	TSN	7247	2	122520632	122520632	+	c.425C>T	p.S142L	Substitution - Missense	Missense	Heterozygous
520	COSMIC	HCC1395	CDK15	65061	2	202700463	202700463	+	c.675A>C	p.E225D	Substitution - Missense	Missense	Heterozygous
521	COSMIC	HCC38	DCLK3	85443	3	36779828	36779828	-	c.323C>T	p.P108L	Substitution - Missense	Missense	Heterozygous
522	COSMIC	HCC38	TRPM7	54822	15	50903411	50903411	-	c.2159C>G	p.T720S	Substitution - Missense	Missense	Heterozygous
523	COSMIC	HCC1395	WNK1	65125	12	998336	998336	+	c.5395C>G	p.Q1799E	Substitution - Missense	Missense	Heterozygous
524	COSMIC	HCC1395	TESK1	7016	9	35609473	35609473	+	c.1615C>T	p.H539Y	Substitution - Missense	Missense	Homozygous
525	COSMIC	HCC38	RHD	6007	1	25611223	25611223	+	c.308C>G	p.S103C	Substitution - Missense	Missense	Heterozygous
526	COSMIC	HCC38	MACF1	23499	1	39913185	39913185	+	c.15016G>C	p.E5006Q	Substitution - Missense	Missense	Heterozygous
527	COSMIC	HCC38	TOR1AIP1	26092	1	179858462	179858462	+	c.568G>A	p.V190I	Substitution - Missense	Missense	Heterozygous
528	COSMIC	HCC38	HSD11B1	3290	1	209880399	209880399	+	c.443T>A	p.V148E	Substitution - Missense	Missense	Heterozygous
529	COSMIC	HCC38	ABCB10	23456	1	229667406	229667406	-	c.1412G>C	p.R471T	Substitution - Missense	Missense	Heterozygous
530	COSMIC	HCC38	CPSF3	51692	2	9613145	9613145	+	c.2054G>C	p.*685S	Substitution - Missense	Missense	Heterozygous
531	COSMIC	HCC38	GKN1	56287	2	69206109	69206109	+	c.353A>C	p.K118T	Substitution - Missense	Missense	Heterozygous
532	COSMIC	HCC38	PER2	8864	2	239162197	239162197	-	c.2467C>G	p.L823V	Substitution - Missense	Missense	Heterozygous
533	COSMIC	HCC38	SLC6A3	6531	5	1441531	1441531	-	c.361G>A	p.G121S	Substitution - Missense	Missense	Heterozygous
534	COSMIC	HCC38	NDUFA2	4695	5	140026901	140026901	-	c.148G>A	p.D50N	Substitution - Missense	Missense	Homozygous
535	COSMIC	HCC38	POP1	10940	8	99162833	99162833	+	c.2023G>C	p.E675Q	Substitution - Missense	Missense	Heterozygous
536	COSMIC	HCC38	FAM107B	83641	10	14709651	14709651	-	c.451G>C	p.E151Q	Substitution - Missense	Missense	Homozygous
537	COSMIC	HCC38	SLC22A9	114571	11	63176209	63176209	+	c.1459A>G	p.M487V	Substitution - Missense	Missense	Heterozygous
538	COSMIC	HCC38	DPAGT1	1798	11	118972339	118972339	-	c.27G>A	p.M9I	Substitution - Missense	Missense	Heterozygous
539	COSMIC	HCC38	TECTA	7007	11	120998998	120998998	+	c.2312T>A	p.I771N	Substitution - Missense	Missense	Homozygous
540	COSMIC	HCC38	CELA1	1990	12	51736458	51736458	-	c.227G>C	p.G76A	Substitution - Missense	Missense	Heterozygous
541	COSMIC	HCC38	ZNF569	148266	19	37917211	37917211	-	c.85C>G	p.Q29E	Substitution - Missense	Missense	Heterozygous
542	COSMIC	HCC38	ZNF432	9668	19	52537463	52537463	-	c.1469G>A	p.C490Y	Substitution - Missense	Missense	Heterozygous
543	COSMIC	HCC38	DNAJC21	134218	5	34937632	34937632	+	c.640G>A	p.D214N	Substitution - Missense	Missense	Heterozygous
544	COSMIC	HCC1395	C1orf64	149563	1	16332629	16332629	+	c.298G>T	p.G100W	Substitution - Missense	Missense	Homozygous
545	COSMIC	HCC1395	STX12	23673	1	28120118	28120118	+	c.263C>G	p.P88R	Substitution - Missense	Missense	Homozygous
546	COSMIC	HCC1395	SCP2	6342	1	53427242	53427242	+	c.464C>A	p.A155D	Substitution - Missense	Missense	Heterozygous
547	COSMIC	HCC1395	HOOK1	51361	1	60324155	60324155	+	c.1298C>T	p.S433L	Substitution - Missense	Missense	Heterozygous
548	COSMIC	HCC1395	CLCA2	9635	1	86919157	86919157	+	c.2261G>A	p.G754E	Substitution - Missense	Missense	Heterozygous
549	COSMIC	HCC1395	ADAR	103	1	154562739	154562739	-	c.2417A>T	p.E806V	Substitution - Missense	Missense	Heterozygous
550	COSMIC	HCC1395	CFHR5	81494	1	196964886	196964886	+	c.647A>G	p.N216S	Substitution - Missense	Missense	Heterozygous
551	COSMIC	HCC1395	GNPAT	8443	1	231409677	231409677	+	c.1612G>T	p.E538*	Substitution - Nonsense	Nonsense	Heterozygous
552	COSMIC	HCC1395	DYSF	8291	2	71838634	71838634	+	c.4045C>G	p.L1349V	Substitution - Missense	Missense	Homozygous
553	COSMIC	HCC1395	TEKT4	150483	2	95540621	95540621	+	c.814T>A	p.C272S	Substitution - Missense	Missense	Heterozygous
554	COSMIC	HCC1395	RNF149	284996	2	101925032	101925032	-	c.19G>A	p.E7K	Substitution - Missense	Missense	Heterozygous
555	COSMIC	HCC1395	ATF2	1386	2	175957920	175957920	-	c.1054G>C	p.D352H	Substitution - Missense	Missense	Heterozygous
556	COSMIC	HCC1395	ALS2CR12	130540	2	202195246	202195246	-	c.623-1G>C	p.?	Unknown	Unknown	Heterozygous
557	COSMIC	HCC1395	WDR69	164781	2	228758579	228758579	+	c.386C>T	p.T129M	Substitution - Missense	Missense	Heterozygous
558	COSMIC	HCC1395	XIRP1	165904	3	39229606	39229606	-	c.1331T>A	p.L444H	Substitution - Missense	Missense	Heterozygous
559	COSMIC	HCC1395	DNASE1L3	1776	3	58196579	58196579	-	c.55C>G	p.L19V	Substitution - Missense	Missense	Homozygous
560	COSMIC	HCC1395	GOLGB1	2804	3	121416524	121416524	-	c.2831C>G	p.A944G	Substitution - Missense	Missense	Homozygous
561	COSMIC	HCC1395	SEMA5B	54437	3	122646818	122646818	-	c.669C>G	p.I223M	Substitution - Missense	Missense	Homozygous
562	COSMIC	HCC1395	FNDC3B	64778	3	172070857	172070857	+	c.2779C>T	p.P927S	Substitution - Missense	Missense	Heterozygous
563	COSMIC	HCC1395	MCF2L2	23101	3	182897471	182897471	-	c.3115C>T	p.L1039F	Substitution - Missense	Missense	Heterozygous
564	COSMIC	HCC1395	OSTC	58505	4	109571838	109571838	+	c.27C>G	p.F9L	Substitution - Missense	Missense	Heterozygous
565	COSMIC	HCC1395	ENPEP	2028	4	111480820	111480820	+	c.2660G>C	p.R887T	Substitution - Missense	Missense	Heterozygous
566	COSMIC	HCC1395	CLPTM1L	81037	5	1331951	1331951	-	c.939G>T	p.K313N	Substitution - Missense	Missense	Heterozygous
567	COSMIC	HCC1395	DBN1	1627	5	176887557	176887557	-	c.832-1G>T	p.?	Unknown	Unknown	Heterozygous
568	COSMIC	HCC1395	DBN1	1627	5	176887556	176887556	-	c.832G>A	p.E278K	Substitution - Missense	Missense	Heterozygous
569	COSMIC	HCC1395	OR12D3	81797	6	29342315	29342315	-	c.750C>G	p.F250L	Substitution - Missense	Missense	Heterozygous
570	COSMIC	HCC1143	ARAP3	64411	5	141039358	141039358	-	c.3255C>G	p.I1085M	Substitution - Missense	Missense	Heterozygous
571	COSMIC	HCC1395	PTPN13	5783	4	87690995	87690995	+	c.4578T>C	p.L1526L	Substitution - coding silent	Silent	Heterozygous
572	COSMIC	HCC1395	PTPN12	5782	7	77230116	77230116	+	c.688C>T	p.H230Y	Substitution - Missense	Missense	Heterozygous
573	COSMIC	HCC1395	TRIM24	8805	7	138268672	138268672	+	c.2871C>T	p.S957S	Substitution - coding silent	Silent	Heterozygous
574	COSMIC	HCC1395	ZNF318	24149	6	43307916	43307916	-	c.3820G>C	p.G1274R	Substitution - Missense	Missense	Heterozygous
575	COSMIC	HCC1395	GFRAL	389400	6	55216263	55216263	+	c.583G>C	p.D195H	Substitution - Missense	Missense	Heterozygous
576	COSMIC	HCC1395	COL19A1	1310	6	70900048	70900048	+	c.3057G>C	p.K1019N	Substitution - Missense	Missense	Heterozygous
577	COSMIC	HCC1395	MICAL1	64780	6	109772811	109772811	-	c.925C>A	p.L309M	Substitution - Missense	Missense	Homozygous
578	COSMIC	HCC1395	ARID1B	57492	6	157454270	157454270	+	c.2267G>C	p.G756A	Substitution - Missense	Missense	Homozygous
579	COSMIC	HCC1395	BAZ1B	9031	7	72883966	72883966	-	c.2747C>G	p.S916*	Substitution - Nonsense	Nonsense	Heterozygous
580	COSMIC	HCC1395	ZNF277	11179	7	111982766	111982766	+	c.1335G>C	p.L445F	Substitution - Missense	Missense	Heterozygous
581	COSMIC	HCC1395	SGK3	23678	8	67726109	67726109	+	c.74C>T	p.A25V	Substitution - Missense	Missense	Heterozygous
582	COSMIC	HCC1395	NSMCE2	286053	8	126114653	126114653	+	c.81G>C	p.L27F	Substitution - Missense	Missense	Heterozygous
583	COSMIC	HCC1395	BEND7	222389	10	13523024	13523024	-	c.782G>C	p.R261T	Substitution - Missense	Missense	Homozygous
584	COSMIC	HCC1395	ZNF25	219749	10	38246429	38246429	-	c.61G>A	p.E21K	Substitution - Missense	Missense	Heterozygous
585	COSMIC	HCC1395	TSPAN4	7106	11	862687	862687	+	c.201C>G	p.I67M	Substitution - Missense	Missense	Homozygous
586	COSMIC	HCC1395	SLC6A5	9152	11	20660030	20660030	+	c.1895T>A	p.V632E	Substitution - Missense	Missense	Heterozygous
587	COSMIC	HCC1395	ZBTB3	79842	11	62519923	62519923	-	c.1364C>T	p.S455F	Substitution - Missense	Missense	Heterozygous
588	COSMIC	HCC1395	PRDX5	25824	11	64088367	64088367	+	c.469T>C	p.F157L	Substitution - Missense	Missense	Heterozygous
589	COSMIC	HCC1395	PRDM4	11108	12	108140051	108140051	-	c.1276+1G>A	p.?	Unknown	Unknown	Homozygous
590	COSMIC	HCC1395	NAA25	80018	12	112480899	112480899	-	c.2367T>G	p.S789R	Substitution - Missense	Missense	Homozygous
591	COSMIC	HCC1395	MIA2	117153	14	39717087	39717087	+	c.1309G>C	p.D437H	Substitution - Missense	Missense	Homozygous
592	COSMIC	HCC1395	SIX4	51804	14	61190726	61190726	-	c.67G>C	p.E23Q	Substitution - Missense	Missense	Homozygous
593	COSMIC	HCC1395	SLC8A3	6547	14	70527607	70527607	-	c.1834G>C	p.E612Q	Substitution - Missense	Missense	Homozygous
594	COSMIC	HCC1395	UBE2I	7329	16	1370438	1370438	+	c.334-1G>C	p.?	Unknown	Unknown	Heterozygous
595	COSMIC	HCC1395	ABCA3	21	16	2345602	2345602	-	c.2403G>C	p.E801D	Substitution - Missense	Missense	Heterozygous
596	COSMIC	HCC1395	ZCCHC14	23174	16	87451170	87451170	-	c.868C>G	p.L290V	Substitution - Missense	Missense	Heterozygous
597	COSMIC	HCC1395	MYH1	4619	17	10402358	10402358	-	c.3917C>T	p.S1306L	Substitution - Missense	Missense	Homozygous
598	COSMIC	HCC1395	DNAH9	1770	17	11687752	11687752	+	c.7957G>C	p.D2653H	Substitution - Missense	Missense	Heterozygous
599	COSMIC	HCC1395	RPRD1A	55197	18	33647305	33647305	-	c.63G>C	p.Q21H	Substitution - Missense	Missense	Heterozygous
600	COSMIC	HCC1395	SYT3	84258	19	51128803	51128803	-	c.1421C>T	p.S474F	Substitution - Missense	Missense	Heterozygous
601	COSMIC	HCC1395	SMOX	54498	20	4163144	4163144	+	c.1018C>A	p.Q340K	Substitution - Missense	Missense	Heterozygous
602	COSMIC	HCC1395	ANKRD5	63926	20	10035157	10035157	+	c.2082G>C	p.K694N	Substitution - Missense	Missense	Heterozygous
603	COSMIC	HCC1395	KRTAP21-1	337977	21	32127654	32127654	-	c.43G>A	p.G15S	Substitution - Missense	Missense	Heterozygous
604	COSMIC	HCC1395	CRYAA	1409	21	44592181	44592181	+	c.313G>C	p.D105H	Substitution - Missense	Missense	Heterozygous
605	COSMIC	HCC1395	LGALS2	3957	22	37966275	37966275	-	c.394G>C	p.E132Q	Substitution - Missense	Missense	Heterozygous
606	COSMIC	HCC1395	GGA1	26088	22	38027028	38027028	+	c.1450C>G	p.P484A	Substitution - Missense	Missense	Heterozygous
607	COSMIC	HCC1395	PKDREJ	10343	22	46653596	46653596	-	c.5624C>T	p.T1875I	Substitution - Missense	Missense	Heterozygous
608	COSMIC	HCC1395	PANX2	56666	22	50615581	50615581	+	c.440C>T	p.S147F	Substitution - Missense	Missense	Homozygous
609	COSMIC	HCC1395	TXNDC15	79770	5	134229332	134229332	+	c.742T>C	p.S248P	Substitution - Missense	Missense	Homozygous
610	COSMIC	HCC1395	FKTN	2218	9	108370125	108370125	+	c.673G>A	p.D225N	Substitution - Missense	Missense	Heterozygous
611	COSMIC	HCC1395	FKTN	2218	9	108370127	108370127	+	c.675T>A	p.D225E	Substitution - Missense	Missense	Heterozygous
612	COSMIC	HCC1395	UQCC	55245	20	33971935	33971935	-	c.131G>C	p.W44S	Substitution - Missense	Missense	Heterozygous
613	COSMIC	HCC38	ZNF350	59348	19	52468880	52468908	-	c.798_826>TTT	p.E266fs*20	Complex - frameshift	Frame_Shift	Heterozygous
614	COSMIC	HCC38	NUDCD1	84955	8	110255463	110255463	-	c.1527C>T	p.A509A	Substitution - coding silent	Silent	Heterozygous
615	COSMIC	HCC1395	SERPINB1	1992	6	2834247	2834247	-	c.736-1G>C	p.?	Unknown	Unknown	Heterozygous
616	COSMIC	HCC1395	ATRX	546	23	76937225	76937225	-	c.3523A>G	p.K1175E	Substitution - Missense	Missense	Homozygous
617	COSMIC	HCC38	TRIM42	287015	3	140407191	140407191	+	c.1667G>A	p.C556Y	Substitution - Missense	Missense	Heterozygous
618	COSMIC	HCC1143	PTPRC	5788	1	198665961	198665961	+	c.215C>G	p.T72S	Substitution - Missense	Missense	Heterozygous
619	COSMIC	HCC1143	PPP1R3A	5506	7	113519486	113519486	-	c.1661G>C	p.G554A	Substitution - Missense	Missense	Heterozygous
620	COSMIC	HCC1395	CENPE	1062	4	104067113	104067113	-	c.4286G>C	p.R1429T	Substitution - Missense	Missense	Heterozygous
621	COSMIC	HCC1143	RAC2	5880	22	37637648	37637648	-	c.86C>T	p.P29L	Substitution - Missense	Missense	Heterozygous
622	COSMIC	HCC1395	PLCG1	5335	20	39794412	39794412	+	c.1745C>G	p.S582C	Substitution - Missense	Missense	Heterozygous
623	COSMIC	HCC1395	TRIO	7204	5	14507244	14507244	+	c.8626C>T	p.R2876C	Substitution - Missense	Missense	Heterozygous
624	COSMIC	HCC1395	EPHA8	2046	1	22902919	22902919	+	c.369C>A	p.N123K	Substitution - Missense	Missense	Heterozygous
625	COSMIC	HCC1395	MAK	4117	6	10802141	10802141	-	c.815G>C	p.R272P	Substitution - Missense	Missense	Heterozygous
626	COSMIC	HCC1143	SERPINE2	5270	2	224856593	224856593	-	c.612A>T	p.K204N	Substitution - Missense	Missense	Heterozygous
627	COSMIC	HCC1395	AGER	177	6	32148973	32148973	-	c.1162C>A	p.L388M	Substitution - Missense	Missense	Heterozygous
628	COSMIC	HCC1395	ADAMTSL3	57188	15	84705703	84705703	+	c.4933A>T	p.I1645F	Substitution - Missense	Missense	Heterozygous
629	COSMIC	HCC1395	CSF1R	1436	5	149460454	149460454	-	c.183C>T	p.Y61Y	Substitution - coding silent	Silent	Homozygous
630	COSMIC	HCC1395	BRCA2	675	13	32913269	32913269	+	c.4777G>T	p.E1593*	Substitution - Nonsense	Nonsense	Heterozygous
631	COSMIC	HCC38	TOP1	7150	20	39728697	39728697	+	c.977A>G	p.K326R	Substitution - Missense	Missense	Heterozygous
632	COSMIC	HCC1395	TP53	7157	17	7578406	7578406	-	c.524G>A	p.R175H	Substitution - Missense	Missense	Homozygous
633	COSMIC	HCC1143	TP53	7157	17	7577538	7577538	-	c.743G>A	p.R248Q	Substitution - Missense	Missense	Homozygous
634	COSMIC	HCC70	TP53	7157	17	7577538	7577538	-	c.743G>A	p.R248Q	Substitution - Missense	Missense	Homozygous
635	COSMIC	HCC1143	TNFRSF25	8718	1	6524705	6524705	-	c.370G>T	p.E124*	Substitution - Nonsense	Nonsense	Heterozygous
636	COSMIC	HCC1143	HCN3	57657	1	155253762	155253762	+	c.709-3C>T	p.?	Unknown	Unknown	Heterozygous
637	COSMIC	HCC1143	APCS	325	1	159558247	159558247	+	c.421G>A	p.G141S	Substitution - Missense	Missense	Heterozygous
638	COSMIC	HCC1143	RASAL2	9462	1	178414751	178414751	+	c.1527G>C	p.E509D	Substitution - Missense	Missense	Heterozygous
639	COSMIC	HCC1143	PTPRC	5788	1	198711392	198711392	+	c.2587G>A	p.G863R	Substitution - Missense	Missense	Heterozygous
640	COSMIC	HCC1143	SPAST	6683	2	32361653	32361653	+	c.1267G>T	p.V423L	Substitution - Missense	Missense	Heterozygous
641	COSMIC	HCC1143	RAPH1	65059	2	204304231	204304231	-	c.3682A>G	p.T1228A	Substitution - Missense	Missense	Heterozygous
642	COSMIC	HCC1143	CNTN6	27255	3	1414606	1414606	+	c.1753A>T	p.S585C	Substitution - Missense	Missense	Homozygous
643	COSMIC	HCC1143	TMEM39A	55254	3	119156786	119156786	-	c.740C>T	p.S247L	Substitution - Missense	Missense	Heterozygous
644	COSMIC	HCC1143	OSBPL11	114885	3	125295148	125295148	-	c.551C>T	p.S184L	Substitution - Missense	Missense	Heterozygous
645	COSMIC	HCC1143	G3BP2	9908	4	76581055	76581055	-	c.443-1G>C	p.?	Unknown	Unknown	Heterozygous
646	COSMIC	HCC1143	FASTKD3	79072	5	7868133	7868133	-	c.64C>G	p.L22V	Substitution - Missense	Missense	Heterozygous
647	COSMIC	HCC1143	PRKAA1	5562	5	40798245	40798245	-	c.47A>G	p.Q16R	Substitution - Missense	Missense	Heterozygous
648	COSMIC	HCC1143	GABRP	2568	5	170239186	170239186	+	c.1247A>G	p.H416R	Substitution - Missense	Missense	Heterozygous
649	COSMIC	HCC1143	TREML1	340205	6	41122011	41122011	-	c.16C>G	p.L6V	Substitution - Missense	Missense	Heterozygous
650	COSMIC	HCC1143	FOXP4	116113	6	41558041	41558041	+	c.1351G>A	p.A451T	Substitution - Missense	Missense	Heterozygous
651	COSMIC	HCC1143	GPR115	221393	6	47685074	47685074	+	c.2021C>T	p.S674L	Substitution - Missense	Missense	Heterozygous
652	COSMIC	HCC1143	NRCAM	4897	7	107790560	107790560	-	c.3347G>T	p.G1116V	Substitution - Missense	Missense	Heterozygous
653	COSMIC	HCC1143	HOOK3	84376	8	42819500	42819500	+	c.662A>G	p.Q221R	Substitution - Missense	Missense	Heterozygous
654	COSMIC	HCC1143	NET1	10276	10	5495222	5495222	+	c.442G>A	p.D148N	Substitution - Missense	Missense	Heterozygous
655	COSMIC	HCC1143	PGBD3	267004	10	50723917	50723917	-	c.1244A>G	p.D415G	Substitution - Missense	Missense	Heterozygous
656	COSMIC	HCC1143	PPA1	5464	10	71978526	71978526	-	c.171A>C	p.K57N	Substitution - Missense	Missense	Heterozygous
657	COSMIC	HCC1143	SEMA4G	57715	10	102739916	102739916	+	c.1166C>T	p.S389L	Substitution - Missense	Missense	Heterozygous
658	COSMIC	HCC1143	EIF3M	10480	11	32610203	32610203	+	c.239A>G	p.E80G	Substitution - Missense	Missense	Heterozygous
659	COSMIC	HCC1143	ZBTB3	79842	11	62520016	62520016	-	c.1271A>T	p.H424L	Substitution - Missense	Missense	Heterozygous
660	COSMIC	HCC1143	RCE1	9986	11	66613552	66613552	+	c.976C>G	p.P326A	Substitution - Missense	Missense	Heterozygous
661	COSMIC	HCC1143	KRT76	51350	12	53170574	53170574	-	c.502C>G	p.L168V	Substitution - Missense	Missense	Heterozygous
662	COSMIC	HCC1143	MSI1	4440	12	120795675	120795675	-	c.478G>C	p.E160Q	Substitution - Missense	Missense	Heterozygous
663	COSMIC	HCC1143	NALCN	259232	13	101720288	101720288	-	c.4428G>A	p.M1476I	Substitution - Missense	Missense	Heterozygous
664	COSMIC	HCC1143	EIF5	1983	14	103807346	103807346	+	c.1253A>T	p.K418M	Substitution - Missense	Missense	Heterozygous
665	COSMIC	HCC1143	ZNF75A	7627	16	3367660	3367660	+	c.682C>G	p.Q228E	Substitution - Missense	Missense	Heterozygous
666	COSMIC	HCC1143	NLRC5	84166	16	57059938	57059938	+	c.1083G>A	p.M361I	Substitution - Missense	Missense	Heterozygous
667	COSMIC	HCC1143	GGA3	23163	17	73235515	73235515	-	c.1721C>T	p.P574L	Substitution - Missense	Missense	Homozygous
668	COSMIC	HCC1143	HM13	81502	20	30137014	30137014	+	c.545G>A	p.W182*	Substitution - Nonsense	Nonsense	Heterozygous
669	COSMIC	HCC1143	DSCR6	53820	21	38380500	38380500	+	c.148G>T	p.E50*	Substitution - Nonsense	Nonsense	Heterozygous
670	COSMIC	HCC1143	KCNJ15	3772	21	39671394	39671394	+	c.211G>A	p.A71T	Substitution - Missense	Missense	Heterozygous
671	COSMIC	HCC1143	C1orf201	90529	1	24687508	24687508	-	c.620C>T	p.S207F	Substitution - Missense	Missense	Heterozygous
672	COSMIC	HCC1143	ZNF438	220929	10	31138191	31138191	-	c.1143G>C	p.K381N	Substitution - Missense	Missense	Heterozygous
673	COSMIC	HCC38	P2RX7	5027	12	121603190	121603190	+	c.564C>T	p.F188F	Substitution - coding silent	Silent	Heterozygous
674	COSMIC	HCC38	FBXO46	23403	19	46216096	46216096	-	c.658G>A	p.G220S	Substitution - Missense	Missense	Heterozygous
675	COSMIC	HCC1143	PIGN	23556	18	59780516	59780516	-	c.1285T>C	p.L429L	Substitution - coding silent	Silent	Heterozygous
676	COSMIC	HCC38	FOXA3	3171	19	46376304	46376304	+	c.1041T>C	p.L347L	Substitution - coding silent	Silent	Heterozygous
677	COSMIC	HCC1395	BCAR1	9564	16	75269577	75269577	-	c.1220G>C	p.S407T	Substitution - Missense	Missense	Heterozygous
678	COSMIC	HCC1395	SURF1	6834	9	136221570	136221570	-	c.267C>G	p.N89K	Substitution - Missense	Missense	Heterozygous
679	COSMIC	HCC1395	HSPA4	3308	5	132439651	132439651	+	c.2252T>C	p.L751P	Substitution - Missense	Missense	Homozygous
680	COSMIC	HCC1395	STAT1	6772	2	191847220	191847220	-	c.1471C>G	p.P491A	Substitution - Missense	Missense	Heterozygous
681	COSMIC	HCC38	SUSD3	203328	9	95840268	95840268	+	c.418T>A	p.S140T	Substitution - Missense	Missense	Heterozygous
682	COSMIC	HCC1395	MED14	9282	23	40514310	40514310	-	c.3975C>A	p.F1325L	Substitution - Missense	Missense	Homozygous
683	COSMIC	HCC1395	AKAP6	9472	14	33243087	33243087	+	c.3576G>T	p.M1192I	Substitution - Missense	Missense	Heterozygous
684	COSMIC	HCC1395	ANKHD1	54882	5	139906033	139906033	+	c.4940+5A>G	p.?	Unknown	Unknown	Heterozygous
685	COSMIC	HCC1395	ITGA9	3680	3	37860445	37860445	+	c.3073G>T	p.E1025*	Substitution - Nonsense	Nonsense	Homozygous
686	COSMIC	HCC1395	TRIM36	55521	5	114466295	114466301	-	c.1820_1826delCAGTTAG	p.A607fs*27	Deletion - Frameshift	Frame_Shift	Heterozygous
687	COSMIC	HCC1143	C11orf57	55216	11	111952706	111952706	+	c.321-4A>C	p.?	Unknown	Unknown	Heterozygous
688	COSMIC	HCC1395	LDHB	3945	12	21807476	21807476	-	c.129+1G>T	p.?	Unknown	Unknown	Heterozygous
689	COSMIC	HCC1143	HDAC4	9759	2	239976444	239976444	-	c.3073+1G>A	p.?	Unknown	Unknown	Heterozygous
690	COSMIC	HCC38	ABLIM1	3983	10	116361723	116361723	-	c.65-3C>T	p.?	Unknown	Unknown	Heterozygous
691	COSMIC	HCC1806	TP53	7157	17	7577514	7577515	-	c.766_767insAA	p.T256fs*90	Insertion - Frameshift	Frame_Shift	Heterozygous
692	COSMIC	HCC38	TYK2	7297	19	10461727	10461727	-	c.3429+1G>T	p.?	Unknown	Unknown	Heterozygous
693	COSMIC	HCC38	ERP27	121506	12	15068432	15068443	-	c.754_765del12	p.F252_G255del	Deletion - In frame	In_Frame	Heterozygous
694	COSMIC	HCC1395	JUP	3728	17	39927947	39927988	-	c.119_160del42	p.K40_Y53del14	Deletion - In frame	In_Frame	Heterozygous
695	COSMIC	HCC1143	FGFR2	2263	10	123310821	123310821	-	c.607C>T	p.R203C	Substitution - Missense	Missense	Heterozygous
696	COSMIC	HCC70	CDYL2	124359	16	80646599	80646599	-	c.1142C>T	p.T381M	Substitution - Missense	Missense	Heterozygous
697	COSMIC	HCC1143	PCDHA11	56138	5	140249747	140249747	+	c.1059C>A	p.S353S	Substitution - coding silent	Silent	Heterozygous
698	COSMIC	HCC1395	LOXL2	4017	8	23225703	23225723	-	c.142_162del21	p.Q48_A54del	Deletion - In frame	In_Frame	Heterozygous
699	COSMIC	HCC1395	PLCD3	113026	17	43196382	43196396	-	c.699_713del15	p.N234_L238del	Deletion - In frame	In_Frame	Homozygous
700	COSMIC	HCC38	PCDHA5	56143	5	140201504	140201589	+	c.144_229del86	p.Q49fs*50	Deletion - Frameshift	Frame_Shift	Heterozygous
701	COSMIC	HCC1395	MUC16	94025	19	9080491	9080507	-	c.9524_9540del17	p.A3175fs*111	Deletion - Frameshift	Frame_Shift	Heterozygous
702	COSMIC	HCC1395	FLNA	2316	23	153577745	153577745	-	c.7741G>C	p.D2581H	Substitution - Missense	Missense	Homozygous
703	COSMIC	HCC1395	ABL2	27	1	179078145	179078145	-	c.2149A>G	p.T717A	Substitution - Missense	Missense	Heterozygous
704	COSMIC	HCC1143	PTPN6	5777	12	7060785	7060785	+	c.22G>T	p.D8Y	Substitution - Missense	Missense	Heterozygous
705	COSMIC	HCC1395	CROCC	9696	1	17298913	17298913	+	c.6026C>G	p.S2009C	Substitution - Missense	Missense	Homozygous
706	COSMIC	HCC1395	FMOD	2331	1	203316846	203316846	-	c.553C>G	p.H185D	Substitution - Missense	Missense	Heterozygous
707	COSMIC	HCC1395	NFASC	23114	1	204955231	204955231	+	c.2768C>G	p.T923S	Substitution - Missense	Missense	Heterozygous
708	COSMIC	HCC1143	ZNF124	7678	1	247320095	247320095	-	c.643C>G	p.L215V	Substitution - Missense	Missense	Heterozygous
709	COSMIC	HCC1143	PDZD7	79955	10	102789811	102789811	-	c.166C>T	p.R56C	Substitution - Missense	Missense	Heterozygous
710	COSMIC	HCC1395	APBB1	322	11	6422231	6422231	-	c.1654G>A	p.A552T	Substitution - Missense	Missense	Homozygous
711	COSMIC	HCC1395	JAKMIP3	282973	10	133976881	133976881	+	c.2383C>G	p.R795G	Substitution - Missense	Missense	Heterozygous
712	COSMIC	HCC1395	APBB1	322	11	6432094	6432094	-	c.484G>A	p.E162K	Substitution - Missense	Missense	Homozygous
713	COSMIC	HCC1143	OR8I2	120586	11	55861446	55861446	+	c.663C>G	p.I221M	Substitution - Missense	Missense	Heterozygous
714	COSMIC	HCC1395	OR8D2	283160	11	124189870	124189870	-	c.224C>T	p.S75F	Substitution - Missense	Missense	Homozygous
715	COSMIC	HCC1395	SPATS2	65244	12	49919998	49919998	+	c.1598G>A	p.R533H	Substitution - Missense	Missense	Homozygous
716	COSMIC	HCC1395	SLC25A30	253512	13	45973144	45973144	-	c.684G>A	p.M228I	Substitution - Missense	Missense	Heterozygous
717	COSMIC	HCC1395	TMEM62	80021	15	43441335	43441335	+	c.852G>C	p.W284C	Substitution - Missense	Missense	Homozygous
718	COSMIC	HCC1395	DUOX1	53905	15	45426131	45426131	+	c.128G>A	p.R43K	Substitution - Missense	Missense	Homozygous
719	COSMIC	HCC1143	SECISBP2L	9728	15	49284715	49284715	-	c.2897T>A	p.V966E	Substitution - Missense	Missense	Heterozygous
720	COSMIC	HCC1395	GALK2	2585	15	49574268	49574268	+	c.556G>T	p.A186S	Substitution - Missense	Missense	Homozygous
721	COSMIC	HCC1395	TLN2	83660	15	63111736	63111736	+	c.6793G>A	p.E2265K	Substitution - Missense	Missense	Heterozygous
722	COSMIC	HCC1395	NOX5	79400	15	69341374	69341374	+	c.1921G>C	p.D641H	Substitution - Missense	Missense	Heterozygous
723	COSMIC	HCC1395	ZKSCAN2	342357	16	25258259	25258259	-	c.1258G>A	p.E420K	Substitution - Missense	Missense	Heterozygous
724	COSMIC	HCC1395	SOX15	6665	17	7491818	7491818	-	c.580C>G	p.Q194E	Substitution - Missense	Missense	Heterozygous
725	COSMIC	HCC1395	NUFIP2	57532	17	27613078	27613078	-	c.1934G>C	p.R645T	Substitution - Missense	Missense	Homozygous
726	COSMIC	HCC1143	FHOD3	80206	18	34289234	34289234	+	c.1888G>C	p.E630Q	Substitution - Missense	Missense	Heterozygous
727	COSMIC	HCC1395	ADNP2	22850	18	77894435	77894435	+	c.1139C>T	p.P380L	Substitution - Missense	Missense	Heterozygous
728	COSMIC	HCC1395	ADNP2	22850	18	77896112	77896112	+	c.2816G>T	p.R939I	Substitution - Missense	Missense	Homozygous
729	COSMIC	HCC38	PLB1	151056	2	28788189	28788189	+	c.1249G>A	p.V417I	Substitution - Missense	Missense	Heterozygous
730	COSMIC	HCC1395	TGM3	7053	20	2293604	2293604	+	c.601C>T	p.R201C	Substitution - Missense	Missense	Heterozygous
731	COSMIC	HCC1143	EDEM1	9695	3	5243489	5243489	+	c.738G>T	p.Q246H	Substitution - Missense	Missense	Heterozygous
732	COSMIC	HCC1395	CCDC66	285331	3	56651307	56651307	+	c.1660G>C	p.E554Q	Substitution - Missense	Missense	Homozygous
733	COSMIC	HCC1395	PCDHGA1	56114	5	140712215	140712215	+	c.1964C>T	p.S655F	Substitution - Missense	Missense	Heterozygous
734	COSMIC	HCC1143	LAMA4	3910	6	112452259	112452259	-	c.3858G>A	p.M1286I	Substitution - Missense	Missense	Heterozygous
735	COSMIC	HCC38	LAMB4	22798	7	107698306	107698306	-	c.3350A>G	p.Y1117C	Substitution - Missense	Missense	Heterozygous
736	COSMIC	HCC38	DCAF13	25879	8	104427466	104427466	+	c.248A>G	p.D83G	Substitution - Missense	Missense	Heterozygous
737	COSMIC	HCC1395	TG	7038	8	133961051	133961051	+	c.5264C>G	p.P1755R	Substitution - Missense	Missense	Homozygous
738	COSMIC	HCC1395	EXOSC3	51010	9	37784013	37784013	-	c.372A>T	p.K124N	Substitution - Missense	Missense	Heterozygous
739	COSMIC	HCC1395	PHF19	26147	9	123620469	123620469	-	c.1496C>T	p.P499L	Substitution - Missense	Missense	Heterozygous
740	COSMIC	HCC1143	CCDC18	343099	1	93701865	93701865	+	c.2875A>G	p.K959E	Substitution - Missense	Missense	Heterozygous
741	COSMIC	HCC1143	PAPPA2	60676	1	176811562	176811562	+	c.5348G>T	p.R1783L	Substitution - Missense	Missense	Homozygous
742	COSMIC	HCC1143	TMEM123	114908	11	102272306	102272306	-	c.566T>C	p.M189T	Substitution - Missense	Missense	Heterozygous
743	COSMIC	HCC1143	PSPC1	55269	13	20325441	20325441	-	c.937C>T	p.H313Y	Substitution - Missense	Missense	Heterozygous
744	COSMIC	HCC38	MAP1A	4130	15	43817110	43817110	+	c.3439C>G	p.P1147A	Substitution - Missense	Missense	Heterozygous
745	COSMIC	HCC1395	USP34	9736	2	61575420	61575420	-	c.1870G>C	p.D624H	Substitution - Missense	Missense	Heterozygous
746	COSMIC	HCC38	C6orf174	387104	6	127796758	127796758	-	c.2413T>C	p.W805R	Substitution - Missense	Missense	Heterozygous
747	COSMIC	HCC1143	CSPP1	79848	8	68102915	68102915	+	c.3236A>C	p.E1079A	Substitution - Missense	Missense	Heterozygous
748	COSMIC	HCC1395	BSPRY	54836	9	116132072	116132072	+	c.859G>A	p.A287T	Substitution - Missense	Missense	Heterozygous
749	COSMIC	HCC1143	PLEKHG2	64857	19	39913400	39913400	+	c.1580C>T	p.P527L	Substitution - Missense	Missense	Heterozygous
750	COSMIC	HCC1143	CACNA1I	8911	22	39966976	39966976	+	c.219C>G	p.I73M	Substitution - Missense	Missense	Heterozygous
751	COSMIC	HCC1395	RANBP3	8498	19	5928092	5928092	-	c.700G>C	p.E234Q	Substitution - Missense	Missense	Homozygous
752	COSMIC	HCC1143	FBXO40	51725	3	121340337	121340337	+	c.61C>T	p.R21C	Substitution - Missense	Missense	Heterozygous
753	COSMIC	HCC1395	MOGAT1	116255	2	223554147	223554147	+	c.434G>T	p.W145L	Substitution - Missense	Missense	Heterozygous
754	COSMIC	HCC1143	KIAA1377	57562	11	101793445	101793445	+	c.202C>T	p.R68*	Substitution - Nonsense	Nonsense	Homozygous
755	COSMIC	HCC1143	CATSPERB	79820	14	92047343	92047343	-	c.3241C>T	p.Q1081*	Substitution - Nonsense	Nonsense	Homozygous
756	COSMIC	HCC38	DPP10	57628	2	116599817	116599817	+	c.2266G>T	p.E756*	Substitution - Nonsense	Nonsense	Heterozygous
757	COSMIC	HCC1143	SCN3A	6328	2	166012313	166012313	-	c.1132C>T	p.R378*	Substitution - Nonsense	Nonsense	Heterozygous
758	COSMIC	HCC1395	PODXL	5420	7	131189267	131189267	-	c.1480C>T	p.Q494*	Substitution - Nonsense	Nonsense	Heterozygous
759	COSMIC	HCC1143	EXOC5	10640	14	57710940	57710940	-	c.408C>G	p.Y136*	Substitution - Nonsense	Nonsense	Heterozygous
760	COSMIC	HCC1143	GORASP2	26003	2	171812945	171812945	+	c.700-1G>A	p.?	Unknown	Unknown	Heterozygous
761	COSMIC	HCC1395	PDCD11	22984	10	105200488	105200488	+	c.4441-3C>T	p.?	Unknown	Unknown	Homozygous
762	COSMIC	HCC1143	SPINK5	11005	5	147503393	147503393	+	c.2539-3T>C	p.?	Unknown	Unknown	Heterozygous
763	COSMIC	HCC1395	CACNA1B	774	9	140773613	140773613	+	c.390+2T>C	p.?	Unknown	Unknown	Heterozygous
764	COSMIC	HCC1395	AHRR	57491	5	432577	432577	+	c.975-1G>A	p.?	Unknown	Unknown	Heterozygous
765	COSMIC	HCC38	ATP10A	57194	15	25971231	25971231	-	c.848-2A>T	p.?	Unknown	Unknown	Heterozygous
766	COSMIC	HCC1395	EP400	57634	12	132551423	132551423	+	c.8658G>A	p.P2886P	Substitution - coding silent	Silent	Heterozygous
767	COSMIC	HCC1395	LRRC16B	90668	14	24529953	24529953	+	c.2178G>A	p.K726K	Substitution - coding silent	Silent	Heterozygous
768	COSMIC	HCC1395	ATP8B4	79895	15	50339659	50339659	-	c.90T>C	p.D30D	Substitution - coding silent	Silent	Homozygous
769	COSMIC	HCC38	KIAA0100	9703	17	26950943	26950943	-	c.4794G>A	p.V1598V	Substitution - coding silent	Silent	Heterozygous
770	COSMIC	HCC1395	RYR1	6261	19	38968463	38968463	+	c.4407G>A	p.R1469R	Substitution - coding silent	Silent	Heterozygous
771	COSMIC	HCC38	SPOPL	339745	2	139308479	139308479	+	c.207G>C	p.L69L	Substitution - coding silent	Silent	Heterozygous
772	COSMIC	HCC1395	WDR48	57599	3	39135374	39135374	+	c.1755C>G	p.L585L	Substitution - coding silent	Silent	Homozygous
773	COSMIC	HCC1143	ALCAM	214	3	105271367	105271367	+	c.1602T>C	p.V534V	Substitution - coding silent	Silent	Heterozygous
774	COSMIC	HCC1395	MASP1	5648	3	186940939	186940939	-	c.1785A>G	p.Q595Q	Substitution - coding silent	Silent	Heterozygous
775	COSMIC	HCC1395	TIFA	92610	4	113199444	113199444	-	c.129C>T	p.S43S	Substitution - coding silent	Silent	Heterozygous
776	COSMIC	HCC1395	SUPT3H	8464	6	44921113	44921113	-	c.768C>G	p.T256T	Substitution - coding silent	Silent	Heterozygous
777	COSMIC	HCC1143	PUS7	54517	7	105111213	105111213	-	c.1320C>G	p.V440V	Substitution - coding silent	Silent	Heterozygous
778	COSMIC	HCC1395	ATP2C2	9914	16	84495650	84495650	+	c.2637C>T	p.V879V	Substitution - coding silent	Silent	Heterozygous
779	COSMIC	HCC1395	MYO15A	51168	17	18023299	18023299	+	c.1185C>T	p.P395P	Substitution - coding silent	Silent	Homozygous
780	COSMIC	HCC1143	HOOK2	29911	19	12876825	12876825	-	c.1515G>A	p.L505L	Substitution - coding silent	Silent	Homozygous
781	COSMIC	HCC38	COMMD7	149951	20	31294543	31294543	-	c.261C>G	p.L87L	Substitution - coding silent	Silent	Heterozygous
782	COSMIC	HCC1395	WBSCR28	135886	7	73279951	73279951	+	c.546G>C	p.L182L	Substitution - coding silent	Silent	Heterozygous
783	COSMIC	HCC1395	PKHD1L1	93035	8	110453047	110453047	+	c.4071C>T	p.F1357F	Substitution - coding silent	Silent	Heterozygous
784	COSMIC	HCC38	FLNA	2316	23	153595787	153595787	-	c.846G>A	p.K282K	Substitution - coding silent	Silent	Heterozygous
785	COSMIC	HCC1143	SOX13	9580	1	204082199	204082199	+	c.156C>T	p.A52A	Substitution - coding silent	Silent	Heterozygous
786	COSMIC	HCC1143	GJA8	2703	1	147380295	147380295	+	c.213C>T	p.P71P	Substitution - coding silent	Silent	Heterozygous
787	COSMIC	HCC38	TMEM63A	9725	1	226034791	226034791	-	c.2374T>C	p.L792L	Substitution - coding silent	Silent	Heterozygous
788	COSMIC	HCC1395	OR2M4	26245	1	248402332	248402332	+	c.102C>T	p.I34I	Substitution - coding silent	Silent	Heterozygous
789	COSMIC	HCC1806	FRMD4A	55691	10	13735966	13735966	-	c.1049C>T	p.S350L	Substitution - Missense	Missense	Heterozygous
790	COSMIC	HCC70	PHF3	23469	6	64401711	64401711	+	c.2274C>T	p.G758G	Substitution - coding silent	Silent	Heterozygous
791	COSMIC	HCC70	SI	6476	3	164783107	164783107	-	c.749G>A	p.R250H	Substitution - Missense	Missense	Heterozygous
792	COSMIC	HCC1395	ELOVL2	54898	6	10990005	10990005	-	c.696C>T	p.F232F	Substitution - coding silent	Silent	Heterozygous
793	COSMIC	HCC1395	SYNE1	23345	6	152646269	152646269	-	c.15607G>A	p.E5203K	Substitution - Missense	Missense	Heterozygous
794	COSMIC	HCC1806	GAPT	202309	5	57790482	57790482	+	c.119G>A	p.R40Q	Substitution - Missense	Missense	Homozygous
795	COSMIC	HCC70	ARFGEF2	10564	20	47569405	47569405	+	c.587G>A	p.R196H	Substitution - Missense	Missense	Heterozygous
796	COSMIC	HCC1806	LILRB1	10859	19	55147987	55147987	+	c.1690G>A	p.E564K	Substitution - Missense	Missense	Heterozygous
797	COSMIC	HCC1395	SCN10A	6336	3	38740002	38740002	-	c.4709C>T	p.T1570M	Substitution - Missense	Missense	Heterozygous
798	COSMIC	HCC1806	FAM110B	90362	8	59059232	59059232	+	c.443G>A	p.R148Q	Substitution - Missense	Missense	Heterozygous
799	COSMIC	HCC1806	WDR96	80217	10	105905244	105905244	-	c.3934C>T	p.R1312C	Substitution - Missense	Missense	Heterozygous
800	COSMIC	HCC1806	TCF12	6938	15	57545644	57545644	+	c.1445C>T	p.A482V	Substitution - Missense	Missense	Homozygous
801	COSMIC	HCC1143	PCDHGC4	56098	5	140865049	140865049	+	c.309C>T	p.I103I	Substitution - coding silent	Silent	Heterozygous
802	COSMIC	HCC1806	DOCK6	57572	19	11311071	11311071	-	c.6020G>A	p.R2007H	Substitution - Missense	Missense	Heterozygous
803	COSMIC	HCC1143	RYR3	6263	15	34072491	34072491	+	c.9217C>T	p.R3073C	Substitution - Missense	Missense	Heterozygous
804	COSMIC	HCC1806	POLR3E	55718	16	22320326	22320326	+	c.246C>T	p.D82D	Substitution - coding silent	Silent	Heterozygous
805	COSMIC	HCC1806	SLIT1	6585	10	98823962	98823962	-	c.592G>A	p.V198M	Substitution - Missense	Missense	Heterozygous
806	COSMIC	HCC70	PCDHB14	56122	5	140605331	140605331	+	c.2254G>A	p.E752K	Substitution - Missense	Missense	Heterozygous
807	COSMIC	HCC70	CEP104	9731	1	3732014	3732014	-	c.2730G>A	p.P910P	Substitution - coding silent	Silent	Heterozygous
808	COSMIC	HCC70	PDZD2	23037	5	32088972	32088972	+	c.5418T>C	p.N1806N	Substitution - coding silent	Silent	Heterozygous
809	COSMIC	HCC1806	PPM1G	5496	2	27607565	27607565	-	c.800C>T	p.A267V	Substitution - Missense	Missense	Heterozygous
810	COSMIC	HCC70	USH2A	7399	1	216258076	216258076	-	c.5131G>A	p.A1711T	Substitution - Missense	Missense	Heterozygous
811	COSMIC	HCC70	TENC1	23371	12	53454219	53454219	+	c.2648G>A	p.G883D	Substitution - Missense	Missense	Heterozygous
812	COSMIC	HCC1143	ESPN	83715	1	6512048	6512048	+	c.2217C>T	p.L739L	Substitution - coding silent	Silent	Heterozygous
813	COSMIC	HCC1143	ENPEP	2028	4	111397732	111397732	+	c.162G>A	p.A54A	Substitution - coding silent	Silent	Homozygous
814	COSMIC	HCC1806	SNRNP200	23020	2	96955619	96955619	-	c.2858G>A	p.R953Q	Substitution - Missense	Missense	Homozygous
815	COSMIC	HCC70	FLT1	2321	13	28964033	28964033	-	c.1869C>G	p.I623M	Substitution - Missense	Missense	Homozygous
816	COSMIC	HCC70	CDH4	1002	20	60504842	60504842	+	c.2181G>A	p.A727A	Substitution - coding silent	Silent	Heterozygous
817	COSMIC	HCC70	GPATCH2	55105	1	217604612	217604612	-	c.1462C>T	p.R488*	Substitution - Nonsense	Nonsense	Heterozygous
818	COSMIC	HCC1806	NADK	65220	1	1684348	1684350	-	c.1334_1336delAGG	p.E445delE	Deletion - In frame	In_Frame	Heterozygous
819	COSMIC	HCC70	RAB4A	5867	1	229438700	229438700	+	c.633G>A	p.P211P	Substitution - coding silent	Silent	Heterozygous
820	COSMIC	HCC1806	OR2T33	391195	1	248436287	248436287	-	c.830C>T	p.T277I	Substitution - Missense	Missense	Heterozygous
821	COSMIC	HCC1806	SERPINA12	145264	14	94964632	94964632	-	c.103G>A	p.E35K	Substitution - Missense	Missense	Homozygous
822	COSMIC	HCC70	CAV3	859	3	8787540	8787540	+	c.443G>A	p.R148Q	Substitution - Missense	Missense	Heterozygous
823	COSMIC	HCC70	MICALL2	79778	7	1481940	1481940	-	c.1599G>A	p.P533P	Substitution - coding silent	Silent	Heterozygous
824	COSMIC	HCC38	KRT1	3848	12	53071126	53071126	-	c.1102G>A	p.E368K	Substitution - Missense	Missense	Heterozygous
825	COSMIC	HCC70	UBXN8	7993	8	30610550	30610552	+	c.212-2_212delAGA	p.?	Unknown	Unknown	Heterozygous
826	COSMIC	HCC70	ERP27	121506	12	15073916	15073916	-	c.400C>T	p.R134C	Substitution - Missense	Missense	Heterozygous
827	COSMIC	HCC1143	LIN7A	8825	12	81205336	81205336	-	c.610C>T	p.R204*	Substitution - Nonsense	Nonsense	Homozygous
828	COSMIC	HCC1806	ABCA10	10349	17	67170469	67170469	-	c.3115C>T	p.R1039C	Substitution - Missense	Missense	Homozygous
829	COSMIC	HCC70	SEMA3A	10371	7	83590806	83590806	-	c.2197C>T	p.R733C	Substitution - Missense	Missense	Heterozygous
830	COSMIC	HCC70	CC2D1B	200014	1	52824768	52824768	-	c.1188C>T	p.R396R	Substitution - coding silent	Silent	Heterozygous
831	COSMIC	HCC1806	SORL1	6653	11	121457025	121457025	+	c.3801T>C	p.D1267D	Substitution - coding silent	Silent	Heterozygous
832	COSMIC	HCC1806	KANK4	163782	1	62738884	62738884	-	c.1892C>T	p.P631L	Substitution - Missense	Missense	Heterozygous
833	COSMIC	HCC1395	IMP5	162540	17	43923271	43923271	+	c.999C>T	p.T333T	Substitution - coding silent	Silent	Homozygous
834	COSMIC	HCC70	FAM22G	441457	9	99699543	99699543	+	c.1180C>T	p.H394Y	Substitution - Missense	Missense	Heterozygous
835	COSMIC	HCC1395	CHD6	84181	20	40068775	40068775	-	c.3878-6G>C	p.?	Unknown	Unknown	Heterozygous
836	COSMIC	HCC70	ARL11	115761	13	50204790	50204790	+	c.207G>A	p.P69P	Substitution - coding silent	Silent	Homozygous
837	COSMIC	HCC70	KPNA3	3839	13	50285027	50285027	-	c.903A>G	p.Q301Q	Substitution - coding silent	Silent	Heterozygous
838	COSMIC	HCC1143	C12orf51	283450	12	112605709	112605709	-	c.10955G>A	p.R3652H	Substitution - Missense	Missense	Homozygous
839	COSMIC	HCC70	RFX4	5992	12	107080752	107080752	+	c.468G>C	p.T156T	Substitution - coding silent	Silent	Heterozygous
840	COSMIC	HCC70	RB1	5925	13	48954315	48954317	+	c.1436_1438delACA	p.N480delN	Deletion - In frame	In_Frame	Heterozygous
841	COSMIC	HCC1395	CDC42BPA	8476	1	227279612	227279612	-	c.2087delA	p.K697fs*2	Deletion - Frameshift	Frame_Shift	Heterozygous
842	COSMIC	HCC1395	COL11A1	1301	1	103363720	103363720	-	c.4299C>T	p.L1433L	Substitution - coding silent	Silent	Heterozygous
843	COSMIC	HCC70	FZD8	8325	10	35928870	35928870	-	c.1488C>T	p.G496G	Substitution - coding silent	Silent	Heterozygous
844	COSMIC	HCC70	RTCD1	8634	1	100736222	100736222	+	c.400G>T	p.D134Y	Substitution - Missense	Missense	Heterozygous
845	COSMIC	HCC1395	CCDC7	221016	10	32856761	32856761	+	c.1361C>T	p.S454L	Substitution - Missense	Missense	Heterozygous
846	COSMIC	HCC1806	DIP2C	22982	10	329364	329364	-	c.4142A>G	p.N1381S	Substitution - Missense	Missense	Heterozygous
847	COSMIC	HCC1806	ANKRD30A	91074	10	37436303	37436303	+	c.1293C>G	p.L431L	Substitution - coding silent	Silent	Homozygous
848	COSMIC	HCC1806	ZNF487P	642819	10	43971194	43971194	+	c.128C>G	p.A43G	Substitution - Missense	Missense	Heterozygous
849	COSMIC	HCC1806	VCAM1	7412	1	101188642	101188642	+	c.407A>C	p.K136T	Substitution - Missense	Missense	Heterozygous
850	COSMIC	HCC1806	EPRS	2058	1	220179484	220179484	-	c.1914C>T	p.D638D	Substitution - coding silent	Silent	Homozygous
851	COSMIC	HCC1395	SUSD4	55061	1	223438014	223438014	-	c.682C>G	p.L228V	Substitution - Missense	Missense	Heterozygous
852	COSMIC	HCC70	STK24	8428	13	99114023	99114023	-	c.1089+5G>A	p.?	Unknown	Unknown	Homozygous
853	COSMIC	HCC1806	ALOX5	240	10	45919484	45919484	+	c.555-5T>A	p.?	Unknown	Unknown	Heterozygous
854	COSMIC	HCC70	DOCK9	23348	13	99483930	99483930	-	c.4359C>T	p.F1453F	Substitution - coding silent	Silent	Homozygous
855	COSMIC	HCC38	SERTAD4	56256	1	210415186	210415186	+	c.575A>C	p.Y192S	Substitution - Missense	Missense	Heterozygous
856	COSMIC	HCC1806	SRGAP2	23380	1	206634452	206634452	+	c.2643A>C	p.K881N	Substitution - Missense	Missense	Heterozygous
857	COSMIC	HCC1395	IKBKE	9641	1	206647796	206647796	+	c.210C>G	p.L70L	Substitution - coding silent	Silent	Heterozygous
858	COSMIC	HCC1806	CAMK1G	57172	1	209781262	209781262	+	c.619G>A	p.V207I	Substitution - Missense	Missense	Homozygous
859	COSMIC	HCC1395	TRAF3IP3	80342	1	209933428	209933428	+	c.44G>A	p.W15*	Substitution - Nonsense	Nonsense	Heterozygous
860	COSMIC	HCC1806	CD46	4179	1	207925610	207925610	+	c.53G>A	p.G18E	Substitution - Missense	Missense	Heterozygous
861	COSMIC	HCC1806	CENPF	1063	1	214836949	214836949	+	c.9157C>T	p.R3053W	Substitution - Missense	Missense	Homozygous
862	COSMIC	HCC1143	BBS4	585	15	73007746	73007746	+	c.332+3G>A	p.?	Unknown	Unknown	Heterozygous
863	COSMIC	HCC1806	NAA16	79612	13	41899918	41899918	+	c.622G>A	p.E208K	Substitution - Missense	Missense	Heterozygous
864	COSMIC	HCC70	C15orf39	56905	15	75499620	75499620	+	c.1231G>A	p.G411S	Substitution - Missense	Missense	Heterozygous
865	COSMIC	HCC70	OR10A7	121364	12	55615305	55615307	+	c.497_499TTC>GT	p.L166fs*20	Complex - frameshift	Frame_Shift	Heterozygous
866	COSMIC	HCC1395	KRT76	51350	12	53164947	53164947	-	c.1320C>G	p.L440L	Substitution - coding silent	Silent	Homozygous
867	COSMIC	HCC1395	OR6C65	403282	12	55794432	55794432	+	c.120C>T	p.N40N	Substitution - coding silent	Silent	Heterozygous
868	COSMIC	HCC70	KIAA0564	23078	13	42407550	42407550	-	c.1543G>A	p.G515S	Substitution - Missense	Missense	Homozygous
869	COSMIC	HCC1395	CCDC33	80125	15	74573010	74573010	+	c.891G>T	p.M297I	Substitution - Missense	Missense	Heterozygous
870	COSMIC	HCC1806	NTF3	4908	12	5603522	5603522	+	c.142C>T	p.L48F	Substitution - Missense	Missense	Heterozygous
871	COSMIC	HCC1395	TBC1D21	161514	15	74180864	74180864	+	c.978+10C>T	p.?	Unknown	Unknown	Heterozygous
872	COSMIC	HCC1143	PML	5371	15	74336597	74336597	+	c.1897G>A	p.E633K	Substitution - Missense	Missense	Heterozygous
873	COSMIC	HCC70	UBL7	84993	15	74748960	74748960	-	c.237T>C	p.Y79Y	Substitution - coding silent	Silent	Heterozygous
874	COSMIC	HCC38	LIPM	340654	10	90580074	90580074	+	c.1088A>G	p.E363G	Substitution - Missense	Missense	Homozygous
875	COSMIC	HCC70	NDST2	8509	10	75562738	75562738	-	c.2415G>A	p.R805R	Substitution - coding silent	Silent	Heterozygous
876	COSMIC	HCC1143	CDHR1	92211	10	85973113	85973113	+	c.2040+9A>C	p.?	Unknown	Unknown	Heterozygous
877	COSMIC	HCC1143	FRA10AC1	118924	10	95459807	95459807	-	c.57A>G	p.E19E	Substitution - coding silent	Silent	Heterozygous
878	COSMIC	HCC1806	FAM22D	728130	10	88988667	88988667	+	c.811C>T	p.R271W	Substitution - Missense	Missense	Heterozygous
879	COSMIC	HCC70	PTEN	5728	10	89692783	89692783	+	c.267delT	p.F90fs*9	Deletion - Frameshift	Frame_Shift	Heterozygous
880	COSMIC	HCC1806	PEX16	9409	11	45935857	45935857	-	c.694+10G>A	p.?	Unknown	Unknown	Heterozygous
881	COSMIC	HCC1395	SLC39A13	91252	11	47431830	47431830	+	c.185G>T	p.G62V	Substitution - Missense	Missense	Heterozygous
882	COSMIC	HCC1806	CNTN5	53942	11	100226868	100226868	+	c.3220C>T	p.Q1074*	Substitution - Nonsense	Nonsense	Heterozygous
883	COSMIC	HCC1806	PHF21A	51317	11	45958105	45958105	-	c.1483G>T	p.E495*	Substitution - Nonsense	Nonsense	Heterozygous
884	COSMIC	HCC70	C11orf63	79864	11	122829993	122829993	+	c.2177C>A	p.P726Q	Substitution - Missense	Missense	Heterozygous
885	COSMIC	HCC1395	LRP4	4038	11	46898113	46898113	-	c.3440G>A	p.R1147Q	Substitution - Missense	Missense	Heterozygous
886	COSMIC	HCC1806	NDUFS3	4722	11	47605994	47605994	+	c.756C>G	p.L252L	Substitution - coding silent	Silent	Heterozygous
887	COSMIC	HCC70	SSR2	6746	1	155981679	155981679	-	c.364-1G>T	p.?	Unknown	Unknown	Heterozygous
888	COSMIC	HCC70	FHAD1	114827	1	15644317	15644317	+	c.442-3C>T	p.?	Unknown	Unknown	Heterozygous
889	COSMIC	HCC1806	SFRP5	6425	10	99527500	99527500	-	c.725G>A	p.R242Q	Substitution - Missense	Missense	Heterozygous
890	COSMIC	HCC38	SORL1	6653	11	121460807	121460818	+	c.4137_4148del12	p.H1380_P1383delHCIP	Deletion - In frame	In_Frame	Heterozygous
891	COSMIC	HCC1395	ZNF202	7753	11	123601450	123601450	-	c.147C>T	p.F49F	Substitution - coding silent	Silent	Heterozygous
892	COSMIC	HCC70	OR51F1	256892	11	4791025	4791025	-	c.123C>T	p.L41L	Substitution - coding silent	Silent	Homozygous
893	COSMIC	HCC38	PEAR1	375033	1	156883235	156883235	+	c.2564C>A	p.A855D	Substitution - Missense	Missense	Heterozygous
894	COSMIC	HCC1395	MICALCL	84953	11	12379958	12379958	+	c.2020delG	p.E674fs*19	Deletion - Frameshift	Frame_Shift	Heterozygous
895	COSMIC	HCC70	RRM1	6240	11	4133155	4133155	+	c.513G>C	p.L171F	Substitution - Missense	Missense	Heterozygous
896	COSMIC	HCC1806	FCRL2	79368	1	157738465	157738465	-	c.622G>C	p.E208Q	Substitution - Missense	Missense	Heterozygous
897	COSMIC	HCC1395	OR6T1	219874	11	123814374	123814374	-	c.172C>G	p.Q58E	Substitution - Missense	Missense	Heterozygous
898	COSMIC	HCC38	CNTN5	53942	11	100064391	100064391	+	c.1880delG	p.A628fs*8	Deletion - Frameshift	Frame_Shift	Heterozygous
899	COSMIC	HCC1806	MICAL2	9645	11	12234904	12234904	+	c.794G>C	p.G265A	Substitution - Missense	Missense	Heterozygous
900	COSMIC	HCC70	MYBPC3	4607	11	47353650	47353650	-	c.3787C>T	p.R1263W	Substitution - Missense	Missense	Homozygous
901	COSMIC	HCC38	AVIL	10677	12	58201174	58201174	-	c.1431G>A	p.R477R	Substitution - coding silent	Silent	Heterozygous
902	COSMIC	HCC1806	LRRIQ1	84125	12	85441219	85441223	+	c.649_653delGAAAA	p.K218fs*15	Deletion - Frameshift	Frame_Shift	Heterozygous
903	COSMIC	HCC70	LRRIQ1	84125	12	85460605	85460605	+	c.2624C>T	p.S875F	Substitution - Missense	Missense	Heterozygous
904	COSMIC	HCC70	LRRIQ1	84125	12	85492779	85492779	+	c.3209+7G>T	p.?	Unknown	Unknown	Homozygous
905	COSMIC	HCC70	LRIG3	121227	12	59268360	59268360	-	c.2696-5C>T	p.?	Unknown	Unknown	Homozygous
906	COSMIC	HCC1143	CEP290	80184	12	88482897	88482897	-	c.3941T>C	p.M1314T	Substitution - Missense	Missense	Heterozygous
907	COSMIC	HCC70	SPTA1	6708	1	158615349	158615349	-	c.3932T>C	p.M1311T	Substitution - Missense	Missense	Heterozygous
908	COSMIC	HCC1806	OTOGL	283310	12	80732943	80732943	+	c.17C>A	p.T6N	Substitution - Missense	Missense	Heterozygous
909	COSMIC	HCC70	TMEM5	10329	12	64178749	64178749	+	c.326-1G>C	p.?	Unknown	Unknown	Homozygous
910	COSMIC	HCC38	KRT86	3892	12	52698724	52698724	+	c.648C>G	p.D216E	Substitution - Missense	Missense	Heterozygous
911	COSMIC	HCC1395	SLC4A8	9498	12	51888893	51888893	+	c.2934C>T	p.F978F	Substitution - coding silent	Silent	Heterozygous
912	COSMIC	HCC1806	ANKLE2	23141	12	133306283	133306283	-	c.2465G>C	p.R822T	Substitution - Missense	Missense	Heterozygous
913	COSMIC	HCC1806	SLC11A2	4891	12	51390708	51390708	-	c.723C>T	p.F241F	Substitution - coding silent	Silent	Heterozygous
914	COSMIC	HCC1395	KIAA1383	54627	1	232941428	232941428	+	c.659C>T	p.P220L	Substitution - Missense	Missense	Heterozygous
915	COSMIC	HCC1143	ABCC9	10060	12	21997453	21997453	-	c.3279C>G	p.L1093L	Substitution - coding silent	Silent	Heterozygous
916	COSMIC	HCC70	HEATR1	55127	1	236729985	236729985	-	c.4269T>C	p.Y1423Y	Substitution - coding silent	Silent	Heterozygous
917	COSMIC	HCC1806	HEATR1	55127	1	236766597	236766597	-	c.222A>G	p.A74A	Substitution - coding silent	Silent	Homozygous
918	COSMIC	HCC1806	ZSCAN2	54993	15	85147373	85147373	+	c.215G>A	p.G72E	Substitution - Missense	Missense	Homozygous
919	COSMIC	HCC1806	ARAP1	116985	11	72399590	72399590	-	c.3253-8T>C	p.?	Unknown	Unknown	Heterozygous
920	COSMIC	HCC38	OR5P2	120065	11	7818433	7818433	-	c.57C>T	p.G19G	Substitution - coding silent	Silent	Heterozygous
921	COSMIC	HCC1806	KIAA1199	57214	15	81180032	81180032	+	c.798-3C>G	p.?	Unknown	Unknown	Homozygous
922	COSMIC	HCC1806	UCP2	7351	11	73688047	73688047	-	c.353G>T	p.S118I	Substitution - Missense	Missense	Heterozygous
923	COSMIC	HCC1806	UCP3	7352	11	73717390	73717390	-	c.161G>A	p.R54Q	Substitution - Missense	Missense	Heterozygous
924	COSMIC	HCC1806	KIAA1199	57214	15	81234183	81234183	+	c.3408-7T>C	p.?	Unknown	Unknown	Homozygous
925	COSMIC	HCC38	ALPK3	57538	15	85401012	85401012	+	c.3649C>A	p.L1217M	Substitution - Missense	Missense	Heterozygous
926	COSMIC	HCC1143	PPME1	51400	11	73914767	73914767	+	c.102-6C>A	p.?	Unknown	Unknown	Heterozygous
927	COSMIC	HCC70	OVCH2	341277	11	7722924	7722924	-	c.658G>A	p.G220R	Substitution - Missense	Missense	Homozygous
928	COSMIC	HCC1395	C10orf137	26098	10	127429078	127429078	+	c.1926C>A	p.I642I	Substitution - coding silent	Silent	Heterozygous
929	COSMIC	HCC70	INTS4	92105	11	77652231	77652231	-	c.985C>A	p.L329M	Substitution - Missense	Missense	Heterozygous
930	COSMIC	HCC1806	HAPLN3	145864	15	89424799	89424799	-	c.282C>T	p.N94N	Substitution - coding silent	Silent	Homozygous
931	COSMIC	HCC1143	C14orf21	161424	14	24769790	24769790	+	c.424G>A	p.G142R	Substitution - Missense	Missense	Heterozygous
932	COSMIC	HCC1395	CIDEB	27141	14	24774763	24774896	-	c.603_660del58	p.?	Unknown	Unknown	Heterozygous
933	COSMIC	HCC1806	FRMD4A	55691	10	13824940	13824940	-	c.366G>A	p.A122A	Substitution - coding silent	Silent	Heterozygous
934	COSMIC	HCC70	PCK2	5106	14	24568405	24568405	+	c.812G>A	p.R271Q	Substitution - Missense	Missense	Heterozygous
935	COSMIC	HCC1395	OR5AN1	390195	11	59132032	59132032	+	c.101T>A	p.V34E	Substitution - Missense	Missense	Heterozygous
936	COSMIC	HCC1806	OR5A2	219981	11	59190124	59190124	-	c.303G>A	p.Q101Q	Substitution - coding silent	Silent	Heterozygous
937	COSMIC	HCC70	MYH7	4625	14	23894050	23894050	-	c.2607C>T	p.R869R	Substitution - coding silent	Silent	Heterozygous
938	COSMIC	HCC1806	TECPR2	9895	14	102881045	102881059	+	c.553_567del15	p.L186_L190delLVSTL	Deletion - In frame	In_Frame	Heterozygous
939	COSMIC	HCC1806	FAM158A	51016	14	24610133	24610133	-	c.240T>C	p.G80G	Substitution - coding silent	Silent	Homozygous
940	COSMIC	HCC1143	RNF31	55072	14	24620810	24620810	+	c.1854G>C	p.E618D	Substitution - Missense	Missense	Heterozygous
941	COSMIC	HCC70	ZFHX2	85446	14	23991993	23991993	-	c.6897C>T	p.G2299G	Substitution - coding silent	Silent	Heterozygous
942	COSMIC	HCC38	SLC7A8	23428	14	23635607	23635607	-	c.294C>T	p.V98V	Substitution - coding silent	Silent	Heterozygous
943	COSMIC	HCC70	NOVA1	4857	14	27064612	27064612	-	c.280+4G>T	p.?	Unknown	Unknown	Heterozygous
944	COSMIC	HCC1806	TGM1	7051	14	24727576	24727576	-	c.1317C>T	p.N439N	Substitution - coding silent	Silent	Homozygous
945	COSMIC	HCC38	FGF14	2259	13	102379112	102379112	-	c.472T>G	p.Y158D	Substitution - Missense	Missense	Heterozygous
946	COSMIC	HCC70	SHANK2	22941	11	70507826	70507826	-	c.47C>T	p.T16M	Substitution - Missense	Missense	Homozygous
947	COSMIC	HCC70	OR2AG1	144125	11	6807163	6807163	+	c.895C>T	p.R299W	Substitution - Missense	Missense	Homozygous
948	COSMIC	HCC70	DCHS1	8642	11	6661585	6661585	-	c.1260C>T	p.V420V	Substitution - coding silent	Silent	Homozygous
949	COSMIC	HCC1806	MS4A8B	83661	11	60470893	60470893	+	c.262T>G	p.S88A	Substitution - Missense	Missense	Heterozygous
950	COSMIC	HCC1143	RRP8	23378	11	6622707	6622707	-	c.589delA	p.R197fs*92	Deletion - Frameshift	Frame_Shift	Heterozygous
951	COSMIC	HCC70	DAK	26007	11	61113348	61113348	+	c.1505C>T	p.A502V	Substitution - Missense	Missense	Homozygous
952	COSMIC	HCC1395	NADSYN1	55191	11	71202032	71202032	+	c.1694+10C>G	p.?	Unknown	Unknown	Homozygous
953	COSMIC	HCC1806	CDHR5	53841	11	621178	621201	-	c.668_691del24	p.L223_D231>H	Complex - deletion inframe	In_Frame	Heterozygous
954	COSMIC	HCC1806	KRTAP5-11	440051	11	71293629	71293629	-	c.255delC	p.N86fs*>71	Deletion - Frameshift	Frame_Shift	Heterozygous
955	COSMIC	HCC38	EEA1	8411	12	93226471	93226471	-	c.1071A>T	p.E357D	Substitution - Missense	Missense	Heterozygous
956	COSMIC	HCC1806	AHNAK	79026	11	62300680	62300680	-	c.1209A>T	p.Q403H	Substitution - Missense	Missense	Heterozygous
957	COSMIC	HCC1806	IGHMBP2	3508	11	68704556	68704556	+	c.2608A>G	p.K870E	Substitution - Missense	Missense	Heterozygous
958	COSMIC	HCC70	NUDT4	11163	12	93793145	93793145	+	c.536G>C	p.S179T	Substitution - Missense	Missense	Heterozygous
959	COSMIC	HCC1806	SEMA4G	57715	10	102738951	102738951	+	c.906G>A	p.L302L	Substitution - coding silent	Silent	Heterozygous
960	COSMIC	HCC1806	SLC18A2	6571	10	119003563	119003563	+	c.203C>T	p.T68I	Substitution - Missense	Missense	Heterozygous
961	COSMIC	HCC1395	ATRNL1	26033	10	117001419	117001419	+	c.1592G>A	p.G531E	Substitution - Missense	Missense	Heterozygous
962	COSMIC	HCC1806	PYROXD2	84795	10	100150442	100150442	-	c.1205A>G	p.H402R	Substitution - Missense	Missense	Heterozygous
963	COSMIC	HCC1806	LZTS2	84445	10	102766345	102766365	+	c.1430_1450del21	p.E480_R486delEARATLR	Deletion - In frame	In_Frame	Heterozygous
964	COSMIC	HCC70	KIF26B	55083	1	245862259	245862259	+	c.6098C>T	p.A2033V	Substitution - Missense	Missense	Heterozygous
965	COSMIC	HCC70	SMC3	9126	10	112356194	112356194	+	c.2002T>G	p.Y668D	Substitution - Missense	Missense	Homozygous
966	COSMIC	HCC38	ADSS	159	1	244581057	244581057	-	c.946-3T>C	p.?	Unknown	Unknown	Heterozygous
967	COSMIC	HCC1806	HABP2	3026	10	115345586	115345586	+	c.1407C>G	p.V469V	Substitution - coding silent	Silent	Heterozygous
968	COSMIC	HCC70	GTPBP4	23560	10	1046743	1046743	+	c.781T>C	p.C261R	Substitution - Missense	Missense	Heterozygous
969	COSMIC	HCC1395	ATP8A2	51761	13	26116075	26116075	+	c.670G>C	p.D224H	Substitution - Missense	Missense	Heterozygous
970	COSMIC	HCC1395	ATP8A2	51761	13	26116076	26116076	+	c.671A>T	p.D224V	Substitution - Missense	Missense	Heterozygous
971	COSMIC	HCC70	HEPHL1	341208	11	93815626	93815626	+	c.1759G>A	p.D587N	Substitution - Missense	Missense	Homozygous
972	COSMIC	HCC1806	RAPGEF3	10411	12	48137442	48137442	-	c.1570C>T	p.R524W	Substitution - Missense	Missense	Heterozygous
973	COSMIC	HCC1395	FAM123A	219287	13	25744102	25744102	-	c.1299G>A	p.G433G	Substitution - coding silent	Silent	Heterozygous
974	COSMIC	HCC38	EPB41	2035	1	29344761	29344761	+	c.304C>G	p.Q102E	Substitution - Missense	Missense	Heterozygous
975	COSMIC	HCC1395	MAP7D1	55700	1	36645328	36645328	+	c.2292G>A	p.E764E	Substitution - coding silent	Silent	Heterozygous
976	COSMIC	HCC1395	MAP7D1	55700	1	36645329	36645329	+	c.2293G>A	p.E765K	Substitution - Missense	Missense	Heterozygous
977	COSMIC	HCC1806	GOLGA8IP	283796	15	23264843	23264843	+	c.1447C>T	p.H483Y	Substitution - Missense	Missense	Heterozygous
978	COSMIC	HCC70	BAI2	576	1	32221928	32221928	-	c.510G>A	p.P170P	Substitution - coding silent	Silent	Heterozygous
979	COSMIC	HCC70	NBEA	26960	13	35733902	35733902	+	c.3594T>C	p.C1198C	Substitution - coding silent	Silent	Homozygous
980	COSMIC	HCC1806	PUM1	9698	1	31465447	31465447	-	c.948G>A	p.Q316Q	Substitution - coding silent	Silent	Heterozygous
981	COSMIC	HCC1143	ZMYM6	9204	1	35472604	35472604	-	c.1761C>T	p.V587V	Substitution - coding silent	Silent	Heterozygous
982	COSMIC	HCC1806	POSTN	10631	13	38160405	38160405	-	c.766A>G	p.T256A	Substitution - Missense	Missense	Heterozygous
983	COSMIC	HCC70	TSSK3	81629	1	32829676	32829676	+	c.626C>T	p.P209L	Substitution - Missense	Missense	Heterozygous
984	COSMIC	HCC38	USH1C	10083	11	17531157	17531157	-	c.1759C>A	p.H587N	Substitution - Missense	Missense	Heterozygous
985	COSMIC	HCC1395	FCRLA	84824	1	161683145	161683145	+	c.1055G>T	p.G352V	Substitution - Missense	Missense	Heterozygous
986	COSMIC	HCC1806	B4GALT3	8703	1	161145828	161145828	-	c.23G>A	p.R8Q	Substitution - Missense	Missense	Homozygous
987	COSMIC	HCC1143	NOS1AP	9722	1	162302880	162302880	+	c.418A>T	p.I140F	Substitution - Missense	Missense	Heterozygous
988	COSMIC	HCC1395	ITLN1	55600	1	160846591	160846591	-	c.805G>A	p.G269R	Substitution - Missense	Missense	Heterozygous
989	COSMIC	HCC1806	ATP10A	57194	15	25925005	25925005	-	c.3983G>C	p.G1328A	Substitution - Missense	Missense	Heterozygous
990	COSMIC	HCC1806	PDE3B	5140	11	14854333	14854333	+	c.2160T>C	p.F720F	Substitution - coding silent	Silent	Heterozygous
991	COSMIC	HCC1395	PDE3B	5140	11	14865373	14865420	+	c.2321_2368del48	p.D774_K790>E	Complex - deletion inframe	In_Frame	Heterozygous
992	COSMIC	HCC1806	NUCB2	4925	11	17317641	17317641	+	c.145-10T>C	p.?	Unknown	Unknown	Heterozygous
993	COSMIC	HCC1806	TJP1	7082	15	30018676	30018676	-	c.2319delT	p.N774fs*2	Deletion - Frameshift	Frame_Shift	Heterozygous
994	COSMIC	HCC1395	ZBTB17	7709	1	16269891	16269891	-	c.1697+3C>A	p.?	Unknown	Unknown	Heterozygous
995	COSMIC	HCC1806	PLEKHM2	23207	1	16054812	16054812	+	c.2190C>T	p.Y730Y	Substitution - coding silent	Silent	Heterozygous
996	COSMIC	HCC1395	EPHA10	284656	1	38184085	38184085	-	c.2989G>C	p.A997P	Substitution - Missense	Missense	Heterozygous
997	COSMIC	HCC1143	DNHD1	144132	11	6568657	6568657	+	c.6488C>A	p.S2163Y	Substitution - Missense	Missense	Heterozygous
998	COSMIC	HCC70	ARID5B	84159	10	63850955	63850955	+	c.1733A>T	p.K578I	Substitution - Missense	Missense	Heterozygous
999	COSMIC	HCC70	SLC22A8	9376	11	62760801	62760801	-	c.1537C>G	p.R513G	Substitution - Missense	Missense	Homozygous
1000	COSMIC	HCC38	TRIM3	10612	11	6478985	6478985	-	c.456G>A	p.R152R	Substitution - coding silent	Silent	Heterozygous
1001	COSMIC	HCC38	TRIM3	10612	11	6479000	6479000	-	c.441C>A	p.G147G	Substitution - coding silent	Silent	Heterozygous
1002	COSMIC	HCC1806	SLC29A3	55315	10	73122317	73122317	+	c.1380C>G	p.G460G	Substitution - coding silent	Silent	Heterozygous
1003	COSMIC	HCC1395	SLC22A10	387775	11	63057842	63057842	+	c.205G>A	p.E69K	Substitution - Missense	Missense	Heterozygous
1004	COSMIC	HCC1143	C11orf2	738	11	64864521	64864521	+	c.280G>A	p.V94M	Substitution - Missense	Missense	Heterozygous
1005	COSMIC	HCC70	PYGM	5837	11	64520568	64520568	-	c.1495G>A	p.G499R	Substitution - Missense	Missense	Heterozygous
1006	COSMIC	HCC70	SPDYC	387778	11	64940437	64940437	+	c.799G>A	p.V267I	Substitution - Missense	Missense	Homozygous
1007	COSMIC	HCC1806	CDC42EP2	10435	11	65088763	65088763	+	c.394C>T	p.R132C	Substitution - Missense	Missense	Heterozygous
1008	COSMIC	HCC70	STARD9	57519	15	42980782	42980782	+	c.934C>T	p.P312S	Substitution - Missense	Missense	Heterozygous
1009	COSMIC	HCC70	SEMA6C	10500	1	151105602	151105602	-	c.2151C>G	p.D717E	Substitution - Missense	Missense	Heterozygous
1010	COSMIC	HCC1806	MAP1A	4130	15	43815348	43815348	+	c.1677C>T	p.F559F	Substitution - coding silent	Silent	Heterozygous
1011	COSMIC	HCC1806	MAP1A	4130	15	43815349	43815349	+	c.1678C>T	p.P560S	Substitution - Missense	Missense	Heterozygous
1012	COSMIC	HCC1395	ADAM30	11085	1	120438559	120438559	-	c.401G>A	p.R134Q	Substitution - Missense	Missense	Heterozygous
1013	COSMIC	HCC1395	CA14	23632	1	150234028	150234028	+	c.247G>A	p.G83S	Substitution - Missense	Missense	Heterozygous
1014	COSMIC	HCC70	C1orf144	26099	1	16719852	16719852	+	c.174C>T	p.S58S	Substitution - coding silent	Silent	Heterozygous
1015	COSMIC	HCC1395	POU2F1	5451	1	167353128	167353128	+	c.720A>G	p.L240L	Substitution - coding silent	Silent	Heterozygous
1016	COSMIC	HCC1806	TMEM120B	144404	12	122190100	122190100	+	c.432C>T	p.A144A	Substitution - coding silent	Silent	Heterozygous
1017	COSMIC	HCC1395	MACF1	23499	1	39895594	39895594	+	c.12304G>C	p.E4102Q	Substitution - Missense	Missense	Heterozygous
1018	COSMIC	HCC70	SETD1B	23067	12	122260392	122260392	+	c.425-4G>T	p.?	Unknown	Unknown	Heterozygous
1019	COSMIC	HCC1395	FBXO6	26270	1	11728874	11728874	+	c.159C>G	p.L53L	Substitution - coding silent	Silent	Heterozygous
1020	COSMIC	HCC1806	ZNF643	65243	1	40922723	40922723	+	c.14A>C	p.Y5S	Substitution - Missense	Missense	Heterozygous
1021	COSMIC	HCC70	HIPK1	204851	1	114499896	114499896	+	c.1743A>G	p.T581T	Substitution - coding silent	Silent	Heterozygous
1022	COSMIC	HCC1806	CD101	9398	1	117576553	117576553	+	c.2896C>G	p.L966V	Substitution - Missense	Missense	Heterozygous
1023	COSMIC	HCC1806	RBM19	9904	12	114374887	114374887	-	c.1993A>T	p.T665S	Substitution - Missense	Missense	Homozygous
1024	COSMIC	HCC1395	HIVEP3	59269	1	41976563	41976563	-	c.6780C>G	p.V2260V	Substitution - coding silent	Silent	Heterozygous
1025	COSMIC	HCC1806	CAMKK2	10645	12	121691131	121691131	-	c.1052C>T	p.P351L	Substitution - Missense	Missense	Homozygous
1026	COSMIC	HCC1806	HIVEP3	59269	1	42048228	42048228	-	c.2241G>A	p.R747R	Substitution - coding silent	Silent	Heterozygous
1027	COSMIC	HCC1806	NOS1	4842	12	117728223	117728223	-	c.861C>A	p.T287T	Substitution - coding silent	Silent	Heterozygous
1028	COSMIC	HCC38	MSI1	4440	12	120795609	120795609	-	c.534+10G>C	p.?	Unknown	Unknown	Heterozygous
1029	COSMIC	HCC1806	RASAL1	8437	12	113557057	113557057	-	c.518A>G	p.K173R	Substitution - Missense	Missense	Heterozygous
1030	COSMIC	HCC1395	CCDC30	728621	1	43002195	43002195	+	c.40T>C	p.S14P	Substitution - Missense	Missense	Heterozygous
1031	COSMIC	HCC70	MACF1	23499	1	39851328	39851328	+	c.9391C>T	p.L3131L	Substitution - coding silent	Silent	Heterozygous
1032	COSMIC	HCC1143	CSTF2T	23283	10	53457895	53457895	-	c.1415C>G	p.T472S	Substitution - Missense	Missense	Heterozygous
1033	COSMIC	HCC1806	PGPEP1L	145814	15	99511797	99511797	-	c.501C>T	p.I167I	Substitution - coding silent	Silent	Homozygous
1034	COSMIC	HCC38	RHBDF1	64285	16	111678	111678	-	c.1225T>A	p.W409R	Substitution - Missense	Missense	Heterozygous
1035	COSMIC	HCC1395	WDFY4	57705	10	49951063	49951063	+	c.1929C>T	p.V643V	Substitution - coding silent	Silent	Heterozygous
1036	COSMIC	HCC1806	ANK3	288	10	61898787	61898787	-	c.2673A>G	p.E891E	Substitution - coding silent	Silent	Heterozygous
1037	COSMIC	HCC1806	TXNDC11	51061	16	11794421	11794421	-	c.794-1G>C	p.?	Unknown	Unknown	Heterozygous
1038	COSMIC	HCC1806	IPMK	253430	10	59956307	59956307	-	c.781T>C	p.S261P	Substitution - Missense	Missense	Heterozygous
1039	COSMIC	HCC1143	RGMA	56963	15	93595436	93595436	-	c.432C>T	p.I144I	Substitution - coding silent	Silent	Heterozygous
1040	COSMIC	HCC70	OGDHL	55753	10	50955098	50955098	-	c.1144C>T	p.R382C	Substitution - Missense	Missense	Heterozygous
1041	COSMIC	HCC1806	MAN2A2	4122	15	91455465	91455465	+	c.2302C>T	p.R768C	Substitution - Missense	Missense	Homozygous
1042	COSMIC	HCC1395	C14orf166B	145497	14	77323828	77323828	+	c.1104+10C>G	p.?	Unknown	Unknown	Homozygous
1043	COSMIC	HCC1395	MCTP2	55784	15	94943212	94943212	+	c.1953G>T	p.K651N	Substitution - Missense	Missense	Heterozygous
1044	COSMIC	HCC1395	SLC5A12	159963	11	26705347	26705347	-	c.1265G>C	p.G422A	Substitution - Missense	Missense	Heterozygous
1045	COSMIC	HCC1806	MUC6	4588	11	1017770	1017770	-	c.5031G>A	p.G1677G	Substitution - coding silent	Silent	Heterozygous
1046	COSMIC	HCC1806	FDX1	2230	11	110333113	110333113	+	c.476C>G	p.S159C	Substitution - Missense	Missense	Heterozygous
1047	COSMIC	HCC70	AMPD3	272	11	10500150	10500150	+	c.326C>T	p.P109L	Substitution - Missense	Missense	Homozygous
1048	COSMIC	HCC1806	HYOU1	10525	11	118926524	118926524	-	c.123C>G	p.G41G	Substitution - coding silent	Silent	Heterozygous
1049	COSMIC	HCC1395	MUC2	4583	11	1078165	1078166	+	c.532_533delTA	p.Y178fs*6	Deletion - Frameshift	Frame_Shift	Heterozygous
1050	COSMIC	HCC1395	ELF5	2001	11	34502357	34502357	-	c.663T>G	p.N221K	Substitution - Missense	Missense	Heterozygous
1051	COSMIC	HCC1143	KIF18A	81930	11	28119184	28119184	-	c.311G>C	p.G104A	Substitution - Missense	Missense	Heterozygous
1052	COSMIC	HCC1806	MMP8	4317	11	102589178	102589178	-	c.751C>G	p.Q251E	Substitution - Missense	Missense	Heterozygous
1053	COSMIC	HCC1395	ERI2	112479	16	20802258	20802258	-	c.733-4C>T	p.?	Unknown	Unknown	Heterozygous
1054	COSMIC	HCC70	MAP3K9	4293	14	71197384	71197384	-	c.3070G>T	p.V1024L	Substitution - Missense	Missense	Heterozygous
1055	COSMIC	HCC38	FAM171A1	221061	10	15255436	15255436	-	c.2151C>T	p.N717N	Substitution - coding silent	Silent	Heterozygous
1056	COSMIC	HCC1395	SYT17	51760	16	19278239	19278239	+	c.1266C>T	p.I422I	Substitution - coding silent	Silent	Heterozygous
1057	COSMIC	HCC1143	PCNX	22990	14	71568816	71568816	+	c.5699G>A	p.R1900Q	Substitution - Missense	Missense	Homozygous
1058	COSMIC	HCC70	ZBTB41	360023	1	197144218	197144218	-	c.1907G>A	p.C636Y	Substitution - Missense	Missense	Heterozygous
1059	COSMIC	HCC38	ZBTB41	360023	1	197168945	197168945	-	c.659A>C	p.K220T	Substitution - Missense	Missense	Heterozygous
1060	COSMIC	HCC70	RRN3	54700	16	15179552	15179552	-	c.476G>A	p.R159Q	Substitution - Missense	Missense	Heterozygous
1061	COSMIC	HCC1143	ARHGAP21	57584	10	24910138	24910138	-	c.683A>G	p.K228R	Substitution - Missense	Missense	Heterozygous
1062	COSMIC	HCC70	ZFYVE26	23503	14	68229094	68229094	-	c.6195G>A	p.A2065A	Substitution - coding silent	Silent	Heterozygous
1063	COSMIC	HCC1806	CUBN	8029	10	16946072	16946072	-	c.7955C>G	p.S2652*	Substitution - Nonsense	Nonsense	Heterozygous
1064	COSMIC	HCC1806	NSUN6	221078	10	18835066	18835066	-	c.1206G>T	p.Q402H	Substitution - Missense	Missense	Heterozygous
1065	COSMIC	HCC38	MYO3A	53904	10	26241109	26241114	+	c.70_75delACTGAG	p.E25_T26delET	Deletion - In frame	In_Frame	Heterozygous
1066	COSMIC	HCC38	IGSF21	84966	1	18554476	18554476	+	c.155G>A	p.G52E	Substitution - Missense	Missense	Heterozygous
1067	COSMIC	HCC1395	CELSR2	1952	1	109810511	109810511	+	c.6147A>C	p.S2049S	Substitution - coding silent	Silent	Heterozygous
1068	COSMIC	HCC1806	CHIA	27159	1	111861800	111861801	+	c.650_651ins14	p.Y218fs*59	Insertion - Frameshift	Frame_Shift	Heterozygous
1069	COSMIC	HCC1806	OVGP1	5016	1	111957520	111957521	-	c.1602_1603ins21	p.P534_V535insGEKTLTP	Insertion - In frame	In_Frame	Heterozygous
1070	COSMIC	HCC1395	SCGB1C1	147199	11	193735	193735	+	c.79G>A	p.D27N	Substitution - Missense	Missense	Heterozygous
1071	COSMIC	HCC1143	SLC35E3	55508	12	69145923	69145923	+	c.625G>C	p.V209L	Substitution - Missense	Missense	Heterozygous
1072	COSMIC	HCC1806	CLSTN3	9746	12	7288970	7288970	+	c.911C>T	p.A304V	Substitution - Missense	Missense	Heterozygous
1073	COSMIC	HCC1395	TRHDE	29953	12	72969299	72969299	+	c.2163C>T	p.I721I	Substitution - coding silent	Silent	Heterozygous
1074	COSMIC	HCC70	ASTN1	460	1	176998881	176998881	-	c.1013-4A>G	p.?	Unknown	Unknown	Heterozygous
1075	COSMIC	HCC38	FAM55D	54827	11	114453182	114453182	-	c.658G>A	p.G220S	Substitution - Missense	Missense	Heterozygous
1076	COSMIC	HCC1806	ATN1	1822	12	7047964	7047964	+	c.2838C>G	p.L946L	Substitution - coding silent	Silent	Heterozygous
1077	COSMIC	HCC1395	ATN1	1822	12	7048093	7048093	+	c.2967C>T	p.F989F	Substitution - coding silent	Silent	Heterozygous
1078	COSMIC	HCC1395	TPI1	7167	12	6976817	6976817	+	c.87G>C	p.L29L	Substitution - coding silent	Silent	Heterozygous
1079	COSMIC	HCC70	DHX9	1660	1	182812566	182812566	+	c.249T>C	p.F83F	Substitution - coding silent	Silent	Heterozygous
1080	COSMIC	HCC1806	TMEM132C	92293	12	129180490	129180490	+	c.619G>C	p.G207R	Substitution - Missense	Missense	Homozygous
1081	COSMIC	HCC1806	PRDM2	7799	1	14109098	14109098	+	c.4808T>C	p.L1603P	Substitution - Missense	Missense	Heterozygous
1082	COSMIC	HCC1806	PRAMEF7	441871	1	12979830	12979830	+	c.1022G>A	p.G341D	Substitution - Missense	Missense	Heterozygous
1083	COSMIC	HCC1395	MTNR1B	4544	11	92715181	92715181	+	c.792G>T	p.W264C	Substitution - Missense	Missense	Heterozygous
1084	COSMIC	HCC1806	HNRNPCL1	343069	1	12907353	12907353	-	c.790delG	p.D264fs*6	Deletion - Frameshift	Frame_Shift	Heterozygous
1085	COSMIC	HCC1806	GPR19	2842	12	12814220	12814220	-	c.1163C>G	p.S388W	Substitution - Missense	Missense	Heterozygous
1086	COSMIC	HCC38	CHI3L1	1116	1	203149672	203149672	-	c.820G>C	p.V274L	Substitution - Missense	Missense	Heterozygous
1087	COSMIC	HCC38	UNC13C	440279	15	54614282	54614282	+	c.4414A>G	p.T1472A	Substitution - Missense	Missense	Heterozygous
1088	COSMIC	HCC1395	PIK3C2B	5287	1	204438613	204438613	-	c.318T>C	p.S106S	Substitution - coding silent	Silent	Heterozygous
1089	COSMIC	HCC1143	UNC13C	440279	15	54786820	54786820	+	c.4948C>T	p.R1650W	Substitution - Missense	Missense	Heterozygous
1090	COSMIC	HCC38	FOLH1B	219595	11	89405174	89405174	+	c.301G>C	p.G101R	Substitution - Missense	Missense	Heterozygous
1091	COSMIC	HCC1395	TRPM7	54822	15	50935614	50935614	-	c.458A>C	p.K153T	Substitution - Missense	Missense	Heterozygous
1092	COSMIC	HCC1395	ATP2B4	493	1	203681274	203681274	+	c.2211+7C>G	p.?	Unknown	Unknown	Heterozygous
1093	COSMIC	HCC70	MYO5C	55930	15	52575031	52575031	-	c.86A>T	p.K29M	Substitution - Missense	Missense	Heterozygous
1094	COSMIC	HCC1806	C15orf33	196951	15	49627633	49627633	-	c.1332C>T	p.N444N	Substitution - coding silent	Silent	Homozygous
1095	COSMIC	HCC70	PM20D1	148811	1	205814557	205814557	-	c.385G>T	p.V129L	Substitution - Missense	Missense	Heterozygous
1096	COSMIC	HCC1806	REN	5972	1	204124249	204124249	-	c.1116G>A	p.P372P	Substitution - coding silent	Silent	Homozygous
1097	COSMIC	HCC70	RBBP5	5929	1	205064016	205064016	-	c.1573A>G	p.S525G	Substitution - Missense	Missense	Heterozygous
1098	COSMIC	HCC1806	C1orf186	440712	1	206243493	206243493	-	c.10G>C	p.E4Q	Substitution - Missense	Missense	Heterozygous
1099	COSMIC	HCC1143	CACNA1C	775	12	2690777	2690777	+	c.2007C>G	p.N669K	Substitution - Missense	Missense	Homozygous
1100	COSMIC	HCC1806	FLG	2312	1	152283150	152283150	-	c.4212C>G	p.D1404E	Substitution - Missense	Missense	Heterozygous
1101	COSMIC	HCC1806	FLG	2312	1	152283153	152283153	-	c.4209A>G	p.E1403E	Substitution - coding silent	Silent	Heterozygous
1102	COSMIC	HCC70	FLG	2312	1	152286410	152286410	-	c.952T>C	p.S318P	Substitution - Missense	Missense	Heterozygous
1103	COSMIC	HCC38	THBS3	7059	1	155165604	155165643	-	c.2860_2871del12	p.?	Unknown	Unknown	Heterozygous
1104	COSMIC	HCC1143	KCNN3	3782	1	154685985	154685985	-	c.1854G>A	p.Q618Q	Substitution - coding silent	Silent	Heterozygous
1105	COSMIC	HCC38	LCE3E	353145	1	152538657	152538657	-	c.28T>G	p.C10G	Substitution - Missense	Missense	Heterozygous
1106	COSMIC	HCC1395	OR4F4	26682	15	102462414	102462414	-	c.849G>A	p.R283R	Substitution - coding silent	Silent	Heterozygous
1107	COSMIC	HCC1395	AMN1	196394	12	31850856	31850856	-	c.352C>A	p.H118N	Substitution - Missense	Missense	Heterozygous
1108	COSMIC	HCC1395	SYT11	23208	1	155838354	155838354	+	c.633G>A	p.K211K	Substitution - coding silent	Silent	Heterozygous
1109	COSMIC	HCC70	C12orf70	341346	12	27625779	27625779	+	c.205G>A	p.E69K	Substitution - Missense	Missense	Heterozygous
1110	COSMIC	HCC70	ETNK1	55500	12	22796864	22796864	+	c.591A>T	p.Q197H	Substitution - Missense	Missense	Heterozygous
1111	COSMIC	HCC1806	PPFIBP1	8496	12	27832447	27832447	+	c.1641G>A	p.E547E	Substitution - coding silent	Silent	Heterozygous
1112	COSMIC	HCC1395	PTGER2	5732	14	52781962	52781962	+	c.696C>G	p.S232R	Substitution - Missense	Missense	Heterozygous
1113	COSMIC	HCC38	DNAAF2	55172	14	50092649	50092649	-	c.2125G>A	p.D709N	Substitution - Missense	Missense	Heterozygous
1114	COSMIC	HCC1143	KLHL28	54813	14	45414437	45414437	-	c.695A>C	p.K232T	Substitution - Missense	Missense	Heterozygous
1115	COSMIC	HCC38	PAX9	5083	14	37132357	37132357	+	c.260T>G	p.I87S	Substitution - Missense	Missense	Heterozygous
1116	COSMIC	HCC70	HECTD1	25831	14	31598275	31598275	-	c.4302C>T	p.N1434N	Substitution - coding silent	Silent	Heterozygous
1117	COSMIC	HCC1806	FAM179B	23116	14	45514013	45514013	+	c.4094C>T	p.A1365V	Substitution - Missense	Missense	Homozygous
1118	COSMIC	HCC1395	LINS	55180	15	101120952	101120952	-	c.96C>G	p.L32L	Substitution - coding silent	Silent	Heterozygous
1119	COSMIC	HCC70	DMBX1	127343	1	46976784	46976784	+	c.526C>G	p.P176A	Substitution - Missense	Missense	Heterozygous
1120	COSMIC	HCC70	HEATR8	374977	1	55167817	55167817	+	c.3340A>G	p.K1114E	Substitution - Missense	Missense	Heterozygous
1121	COSMIC	HCC70	ZFYVE9	9372	1	52703688	52703688	+	c.599A>G	p.N200S	Substitution - Missense	Missense	Heterozygous
1122	COSMIC	HCC70	DUOX2	50506	15	45399550	45399550	-	c.1686G>C	p.W562C	Substitution - Missense	Missense	Heterozygous
1123	COSMIC	HCC70	FAF1	11124	1	51171506	51171506	-	c.609C>T	p.V203V	Substitution - coding silent	Silent	Heterozygous
1124	COSMIC	HCC70	ZCCHC11	23318	1	52959317	52959317	-	c.1284T>C	p.L428L	Substitution - coding silent	Silent	Heterozygous
1125	COSMIC	HCC1143	MEF2A	4205	15	100250964	100250964	+	c.1141G>T	p.V381F	Substitution - Missense	Missense	Heterozygous
1126	COSMIC	HCC70	TSPAN1	10103	1	46650921	46650921	+	c.619G>T	p.D207Y	Substitution - Missense	Missense	Heterozygous
1127	COSMIC	HCC1806	GALC	2581	14	88401179	88401179	-	c.1955C>A	p.T652K	Substitution - Missense	Missense	Heterozygous
1128	COSMIC	HCC38	NRXN3	9369	14	79933697	79933697	+	c.2277delC	p.R760fs*16	Deletion - Frameshift	Frame_Shift	Heterozygous
1129	COSMIC	HCC1395	SERPINA1	5265	14	94849245	94849245	-	c.330G>C	p.E110D	Substitution - Missense	Missense	Heterozygous
1130	COSMIC	HCC1143	FBLN5	10516	14	92357639	92357639	-	c.545C>G	p.A182G	Substitution - Missense	Missense	Heterozygous
1131	COSMIC	HCC70	HERC1	8925	15	63937880	63937880	-	c.10880A>G	p.D3627G	Substitution - Missense	Missense	Heterozygous
1132	COSMIC	HCC1806	SLC35F4	341880	14	58056133	58056133	-	c.496T>C	p.W166R	Substitution - Missense	Missense	Homozygous
1133	COSMIC	HCC70	EML5	161436	14	89084670	89084670	-	c.5544T>C	p.S1848S	Substitution - coding silent	Silent	Heterozygous
1134	COSMIC	HCC1806	ATXN3	4287	14	92537378	92537379	-	c.891_892ins30	p.Q305_G306ins10	Insertion - In frame	In_Frame	Heterozygous
1135	COSMIC	HCC1143	C14orf135	64430	14	60581801	60581801	+	c.277C>G	p.L93V	Substitution - Missense	Missense	Heterozygous
1136	COSMIC	HCC1143	C14orf135	64430	14	60581970	60581970	+	c.446C>G	p.S149C	Substitution - Missense	Missense	Heterozygous
1137	COSMIC	HCC1395	GPR68	8111	14	91701354	91701373	-	c.52_71del20	p.N18fs*160	Deletion - Frameshift	Frame_Shift	Heterozygous
1138	COSMIC	HCC70	STON2	85439	14	81864722	81864722	-	c.5C>T	p.T2M	Substitution - Missense	Missense	Heterozygous
1139	COSMIC	HCC1806	EML5	161436	14	89178635	89178635	-	c.1637G>T	p.R546L	Substitution - Missense	Missense	Heterozygous
1140	COSMIC	HCC70	CLMN	79789	14	95670485	95670485	-	c.1201C>A	p.P401T	Substitution - Missense	Missense	Heterozygous
1141	COSMIC	HCC38	SPINT1	6692	15	41136935	41136935	+	c.183C>A	p.F61L	Substitution - Missense	Missense	Heterozygous
1142	COSMIC	HCC38	SPINT1	6692	15	41137043	41137043	+	c.291C>G	p.C97W	Substitution - Missense	Missense	Heterozygous
1143	COSMIC	HCC38	SPINT1	6692	15	41137190	41137190	+	c.438C>G	p.Y146*	Substitution - Nonsense	Nonsense	Heterozygous
1144	COSMIC	HCC1806	GDNF	2668	5	37815951	37815951	-	c.438C>T	p.S146S	Substitution - coding silent	Silent	Homozygous
1145	COSMIC	HCC1806	FBXL16	146330	16	747128	747128	-	c.278C>T	p.P93L	Substitution - Missense	Missense	Heterozygous
1146	COSMIC	HCC1143	MLKL	197259	16	74716583	74716583	-	c.922G>T	p.V308F	Substitution - Missense	Missense	Heterozygous
1147	COSMIC	HCC70	INO80	54617	15	41348835	41348835	-	c.2055G>A	p.Q685Q	Substitution - coding silent	Silent	Heterozygous
1148	COSMIC	HCC38	PRKAA1	5562	5	40765055	40765055	-	c.1107G>T	p.R369R	Substitution - coding silent	Silent	Heterozygous
1149	COSMIC	HCC1395	CASC5	57082	15	40914977	40914977	+	c.2593C>T	p.P865S	Substitution - Missense	Missense	Heterozygous
1150	COSMIC	HCC1395	CASC5	57082	15	40914978	40914978	+	c.2594C>T	p.P865L	Substitution - Missense	Missense	Heterozygous
1151	COSMIC	HCC70	C5orf42	65250	5	37182946	37182946	-	c.1980delC	p.S661fs*30	Deletion - Frameshift	Frame_Shift	Heterozygous
1152	COSMIC	HCC70	C5orf42	65250	5	37182948	37182948	-	c.1978delA	p.T660fs*31	Deletion - Frameshift	Frame_Shift	Heterozygous
1153	COSMIC	HCC1806	LTK	4058	15	41796587	41796587	-	c.2116C>T	p.R706C	Substitution - Missense	Missense	Homozygous
1154	COSMIC	HCC1806	LTK	4058	15	41796737	41796737	-	c.2039G>A	p.R680Q	Substitution - Missense	Missense	Homozygous
1155	COSMIC	HCC1143	CHST6	4166	16	75512980	75512980	-	c.747C>T	p.H249H	Substitution - coding silent	Silent	Heterozygous
1156	COSMIC	HCC38	TYRO3	7301	15	41862820	41862820	+	c.1478G>A	p.S493N	Substitution - Missense	Missense	Heterozygous
1157	COSMIC	HCC38	TYRO3	7301	15	41863238	41863238	+	c.1558G>C	p.E520Q	Substitution - Missense	Missense	Heterozygous
1158	COSMIC	HCC38	TYRO3	7301	15	41863312	41863312	+	c.1632G>A	p.L544L	Substitution - coding silent	Silent	Heterozygous
1159	COSMIC	HCC38	TYRO3	7301	15	41865585	41865585	+	c.2041G>C	p.G681R	Substitution - Missense	Missense	Heterozygous
1160	COSMIC	HCC1143	C1QTNF9	338872	13	24895862	24895862	+	c.958G>A	p.D320N	Substitution - Missense	Missense	Heterozygous
1161	COSMIC	HCC1395	ADPRHL1	113622	13	114079483	114079483	-	c.658C>A	p.H220N	Substitution - Missense	Missense	Heterozygous
1162	COSMIC	HCC38	ADPRHL1	113622	13	114098825	114098825	-	c.294G>A	p.R98R	Substitution - coding silent	Silent	Homozygous
1163	COSMIC	HCC1395	ATP12A	479	13	25264511	25264511	+	c.582C>G	p.T194T	Substitution - coding silent	Silent	Heterozygous
1164	COSMIC	HCC38	LRRC8C	84230	1	90179392	90179417	+	c.1263_1288del26	p.A422fs*12	Deletion - Frameshift	Frame_Shift	Heterozygous
1165	COSMIC	HCC70	MYO16	23026	13	109507878	109507878	+	c.1270C>T	p.R424C	Substitution - Missense	Missense	Homozygous
1166	COSMIC	HCC1395	BARHL2	343472	1	91180132	91180132	-	c.807C>G	p.L269L	Substitution - coding silent	Silent	Heterozygous
1167	COSMIC	HCC1806	C1orf170	84808	1	914582	914582	-	c.1486G>A	p.V496I	Substitution - Missense	Missense	Heterozygous
1168	COSMIC	HCC1806	GPR157	80045	1	9171413	9171413	-	c.519G>A	p.T173T	Substitution - coding silent	Silent	Heterozygous
1169	COSMIC	HCC1806	ARHGAP11A	9824	15	32928610	32928610	+	c.1636G>T	p.V546L	Substitution - Missense	Missense	Homozygous
1170	COSMIC	HCC1395	CCDC18	343099	1	93692006	93692006	+	c.2646G>A	p.E882E	Substitution - coding silent	Silent	Heterozygous
1171	COSMIC	HCC38	DYNC1H1	1778	14	102504858	102504858	+	c.10970G>T	p.G3657V	Substitution - Missense	Missense	Heterozygous
1172	COSMIC	HCC70	UBXN11	91544	1	26628200	26628200	-	c.85C>T	p.R29C	Substitution - Missense	Missense	Heterozygous
1173	COSMIC	HCC70	NPHP4	261734	1	6007196	6007196	-	c.1087G>A	p.V363M	Substitution - Missense	Missense	Heterozygous
1174	COSMIC	HCC1395	WDR78	79819	1	67299689	67299689	-	c.1876G>C	p.G626R	Substitution - Missense	Missense	Heterozygous
1175	COSMIC	HCC1806	ZNF692	55657	1	249144629	249144629	-	c.1340G>A	p.R447H	Substitution - Missense	Missense	Heterozygous
1176	COSMIC	HCC1806	C1orf173	127254	1	75036982	75036982	-	c.4412C>T	p.A1471V	Substitution - Missense	Missense	Heterozygous
1177	COSMIC	HCC1806	DLEU2L	79469	1	64015037	64015037	+	c.149T>G	p.F50C	Substitution - Missense	Missense	Heterozygous
1178	COSMIC	HCC70	C1orf173	127254	1	75065403	75065403	-	c.1702A>T	p.S568C	Substitution - Missense	Missense	Heterozygous
1179	COSMIC	HCC70	C1orf173	127254	1	75072507	75072507	-	c.1267G>A	p.E423K	Substitution - Missense	Missense	Heterozygous
1180	COSMIC	HCC1806	PHACTR4	65979	1	28807062	28807062	+	c.1736A>G	p.K579R	Substitution - Missense	Missense	Heterozygous
1181	COSMIC	HCC1806	SLC24A3	57419	20	19261600	19261600	+	c.143-3C>A	p.?	Unknown	Unknown	Heterozygous
1182	COSMIC	HCC1395	PLD2	5338	17	4721657	4721671	+	c.1986_2000del15	p.D663_K667delDRILK	Deletion - In frame	In_Frame	Heterozygous
1183	COSMIC	HCC1395	MUC16	94025	19	9066660	9066660	-	c.20786C>T	p.S6929F	Substitution - Missense	Missense	Heterozygous
1184	COSMIC	HCC1806	MUC16	94025	19	9067875	9067875	-	c.19571C>G	p.S6524C	Substitution - Missense	Missense	Heterozygous
1185	COSMIC	HCC1806	MUC16	94025	19	9068052	9068052	-	c.19394C>G	p.S6465*	Substitution - Nonsense	Nonsense	Heterozygous
1186	COSMIC	HCC70	ZNF266	10781	19	9525327	9525327	-	c.274T>G	p.C92G	Substitution - Missense	Missense	Heterozygous
1187	COSMIC	HCC70	MUC16	94025	19	9068880	9068880	-	c.18566delA	p.Q6189fs*4	Deletion - Frameshift	Frame_Shift	Heterozygous
1188	COSMIC	HCC1806	CSRP2BP	57325	20	18168076	18168076	+	c.2322C>T	p.H774H	Substitution - coding silent	Silent	Heterozygous
1189	COSMIC	HCC1806	ADAMTS18	170692	16	77317960	77317960	-	c.3559T>G	p.S1187A	Substitution - Missense	Missense	Heterozygous
1190	COSMIC	HCC70	SPNS3	201305	17	4352548	4352548	+	c.789G>A	p.S263S	Substitution - coding silent	Silent	Homozygous
1191	COSMIC	HCC1143	ACSF2	80221	17	48538716	48538716	+	c.438G>A	p.Q146Q	Substitution - coding silent	Silent	Homozygous
1192	COSMIC	HCC70	RALGAPA2	57186	20	20475757	20475757	-	c.5367+4C>A	p.?	Unknown	Unknown	Heterozygous
1193	COSMIC	HCC1806	TBKBP1	9755	17	45787854	45787854	+	c.1792-10C>T	p.?	Unknown	Unknown	Homozygous
1194	COSMIC	HCC1806	MLYCD	23417	16	83948995	83948995	+	c.1383G>A	p.T461T	Substitution - coding silent	Silent	Heterozygous
1195	COSMIC	HCC70	MUC16	94025	19	9082514	9082514	-	c.9301G>A	p.A3101T	Substitution - Missense	Missense	Homozygous
1196	COSMIC	HCC38	SEC23B	10483	20	18535751	18535751	+	c.2149-1G>A	p.?	Unknown	Unknown	Heterozygous
1197	COSMIC	HCC1806	NRP2	8828	2	206659515	206659515	+	c.2529A>C	p.A843A	Substitution - coding silent	Silent	Homozygous
1198	COSMIC	HCC1395	ERBB4	2066	2	212248391	212248391	-	c.3876A>C	p.P1292P	Substitution - coding silent	Silent	Heterozygous
1199	COSMIC	HCC1395	RP1	6101	8	55539616	55539616	+	c.3174A>T	p.L1058L	Substitution - coding silent	Silent	Homozygous
1200	COSMIC	HCC1395	NXT1	29107	20	23334696	23334696	+	c.18C>G	p.F6L	Substitution - Missense	Missense	Heterozygous
1201	COSMIC	HCC1143	PLAG1	5324	8	57079635	57079635	-	c.670C>T	p.R224*	Substitution - Nonsense	Nonsense	Heterozygous
1202	COSMIC	HCC1806	MYT1L	23040	2	1906847	1906847	-	c.2032+5G>C	p.?	Unknown	Unknown	Heterozygous
1203	COSMIC	HCC38	CHD7	55636	8	61765602	61765602	+	c.6318A>G	p.K2106K	Substitution - coding silent	Silent	Heterozygous
1204	COSMIC	HCC70	FAM122C	159091	23	133981409	133981409	+	c.346-4A>C	p.?	Unknown	Unknown	Heterozygous
1205	COSMIC	HCC1806	UBE2M	9040	19	59069691	59069691	-	c.58A>G	p.T20A	Substitution - Missense	Missense	Heterozygous
1206	COSMIC	HCC1806	EIF4A1	1973	17	7481242	7481242	+	c.996+8G>A	p.?	Unknown	Unknown	Homozygous
1207	COSMIC	HCC70	PMP22	5376	17	15134315	15134315	-	c.402C>T	p.F134F	Substitution - coding silent	Silent	Homozygous
1208	COSMIC	HCC70	CDRT4	284040	17	15341490	15341490	-	c.56G>A	p.R19Q	Substitution - Missense	Missense	Homozygous
1209	COSMIC	HCC38	CENPI	2491	23	100382523	100382523	+	c.943T>A	p.S315T	Substitution - Missense	Missense	Heterozygous
1210	COSMIC	HCC70	MYOCD	93649	17	12639553	12639553	+	c.491C>T	p.P164L	Substitution - Missense	Missense	Homozygous
1211	COSMIC	HCC38	COL4A5	1287	23	107846222	107846222	+	c.2175A>T	p.G725G	Substitution - coding silent	Silent	Heterozygous
1212	COSMIC	HCC1806	TCEAL5	340543	23	102529190	102529190	-	c.302G>A	p.R101Q	Substitution - Missense	Missense	Homozygous
1213	COSMIC	HCC1806	WDR81	124997	17	1635772	1635772	+	c.1158G>A	p.E386E	Substitution - coding silent	Silent	Homozygous
1214	COSMIC	HCC1806	DNAH2	146754	17	7627013	7627013	+	c.228+6C>T	p.?	Unknown	Unknown	Homozygous
1215	COSMIC	HCC1143	ESX1	80712	23	103498867	103498867	-	c.474C>G	p.F158L	Substitution - Missense	Missense	Heterozygous
1216	COSMIC	HCC70	EXOC7	23265	17	74079802	74079802	-	c.1982C>T	p.P661L	Substitution - Missense	Missense	Homozygous
1217	COSMIC	HCC70	LILRA1	11024	19	55112015	55112015	+	c.1351G>C	p.A451P	Substitution - Missense	Missense	Heterozygous
1218	COSMIC	HCC70	ZNF729	100287226	19	22498484	22498484	+	c.2265T>C	p.L755L	Substitution - coding silent	Silent	Heterozygous
1219	COSMIC	HCC1806	RHPN2	85415	19	33487071	33487071	-	c.1281C>A	p.A427A	Substitution - coding silent	Silent	Heterozygous
1220	COSMIC	HCC1806	ZNF91	7644	19	23543909	23543909	-	c.1872C>T	p.H624H	Substitution - coding silent	Silent	Heterozygous
1221	COSMIC	HCC1806	CGB1	114335	19	49539046	49539046	-	c.289G>A	p.V97M	Substitution - Missense	Missense	Homozygous
1222	COSMIC	HCC1395	DNAH17	8632	17	76480965	76480965	-	c.7619T>A	p.M2540K	Substitution - Missense	Missense	Heterozygous
1223	COSMIC	HCC1806	LILRB1	10859	19	55147971	55147971	+	c.1674G>C	p.Q558H	Substitution - Missense	Missense	Heterozygous
1224	COSMIC	HCC1806	LILRB1	10859	19	55148201	55148201	+	c.1825C>T	p.P609S	Substitution - Missense	Missense	Heterozygous
1225	COSMIC	HCC1143	DNAH17	8632	17	76528554	76528554	-	c.3105+10G>A	p.?	Unknown	Unknown	Heterozygous
1226	COSMIC	HCC1806	ALDH16A1	126133	19	49967988	49967988	+	c.1537A>G	p.T513A	Substitution - Missense	Missense	Homozygous
1227	COSMIC	HCC1395	C19orf48	84798	19	51301353	51301353	-	c.353G>C	p.*118S	Nonstop extension		Heterozygous
1228	COSMIC	HCC1143	TLE6	79816	19	2987214	2987214	+	c.150G>A	p.E50E	Substitution - coding silent	Silent	Heterozygous
1229	COSMIC	HCC1395	CHST8	64377	19	34263248	34263248	+	c.555C>T	p.F185F	Substitution - coding silent	Silent	Heterozygous
1230	COSMIC	HCC1806	FCGRT	2217	19	50027791	50027791	+	c.629G>A	p.R210Q	Substitution - Missense	Missense	Homozygous
1231	COSMIC	HCC38	KIR3DX1	90011	19	55048103	55048103	+	c.670C>G	p.P224A	Substitution - Missense	Missense	Heterozygous
1232	COSMIC	HCC1143	ZNF257	113835	19	24116527	24116527	+	c.1609T>C	p.Y537H	Substitution - Missense	Missense	Heterozygous
1233	COSMIC	HCC70	ZNF99	7652	19	22941218	22941218	-	c.1220T>A	p.V407E	Substitution - Missense	Missense	Heterozygous
1234	COSMIC	HCC70	ZNF99	7652	19	22941220	22941220	-	c.1218T>G	p.T406T	Substitution - coding silent	Silent	Heterozygous
1235	COSMIC	HCC70	ZNF99	7652	19	22941221	22941221	-	c.1217C>T	p.T406I	Substitution - Missense	Missense	Heterozygous
1236	COSMIC	HCC70	KIR3DL3	115653	19	55240995	55240995	+	c.692G>A	p.G231D	Substitution - Missense	Missense	Heterozygous
1237	COSMIC	HCC70	KIR3DL3	115653	19	55241041	55241041	+	c.738C>T	p.S246S	Substitution - coding silent	Silent	Heterozygous
1238	COSMIC	HCC38	PPFIA3	8541	19	49651397	49651397	+	c.2893C>A	p.L965M	Substitution - Missense	Missense	Heterozygous
1239	COSMIC	HCC1806	ZNF536	9745	19	31040285	31040285	+	c.3759G>T	p.R1253R	Substitution - coding silent	Silent	Heterozygous
1240	COSMIC	HCC1395	TRMT6	51605	20	5924604	5924604	-	c.532G>T	p.G178*	Substitution - Nonsense	Nonsense	Heterozygous
1241	COSMIC	HCC1395	SPO11	23626	20	55915160	55915161	+	c.885_886delTA	p.M296fs*3	Deletion - Frameshift	Frame_Shift	Heterozygous
1242	COSMIC	HCC1806	SIGLEC1	6614	20	3677823	3677823	-	c.2289C>T	p.P763P	Substitution - coding silent	Silent	Heterozygous
1243	COSMIC	HCC1806	ADNP	23394	20	49510190	49510190	-	c.1061A>C	p.N354T	Substitution - Missense	Missense	Homozygous
1244	COSMIC	HCC70	ZNF831	128611	20	57829744	57829744	+	c.4980A>G	p.V1660V	Substitution - coding silent	Silent	Heterozygous
1245	COSMIC	HCC1806	NFATC2	4773	20	50048620	50048620	-	c.2706G>C	p.Q902H	Substitution - Missense	Missense	Heterozygous
1246	COSMIC	HCC70	SLC35B4	84912	7	133994148	133994148	-	c.161T>G	p.L54W	Substitution - Missense	Missense	Heterozygous
1247	COSMIC	HCC1806	NDUFA5	4698	7	123182213	123182213	-	c.311T>A	p.V104E	Substitution - Missense	Missense	Heterozygous
1248	COSMIC	HCC70	OR2S2	56656	9	35957742	35957742	-	c.324G>A	p.M108I	Substitution - Missense	Missense	Heterozygous
1249	COSMIC	HCC70	GCC1	79571	7	127223283	127223283	-	c.1113C>G	p.S371S	Substitution - coding silent	Silent	Heterozygous
1250	COSMIC	HCC38	RUSC2	9853	9	35561177	35561177	+	c.4350-1G>T	p.?	Unknown	Unknown	Heterozygous
1251	COSMIC	HCC38	PGM5	5239	9	71007373	71007373	+	c.1027A>C	p.S343R	Substitution - Missense	Missense	Heterozygous
1252	COSMIC	HCC1143	CCDC136	64753	7	128452789	128452789	+	c.2569C>G	p.L857V	Substitution - Missense	Missense	Heterozygous
1253	COSMIC	HCC1395	CCDC136	64753	7	128455930	128455930	+	c.3308C>G	p.S1103C	Substitution - Missense	Missense	Heterozygous
1254	COSMIC	HCC1395	PLXNA4	91584	7	132192956	132192956	-	c.497G>T	p.S166I	Substitution - Missense	Missense	Heterozygous
1255	COSMIC	HCC70	GLIS3	169792	9	3879454	3879454	-	c.1805T>C	p.L602P	Substitution - Missense	Missense	Heterozygous
1256	COSMIC	HCC70	CNTNAP3	79937	9	39088570	39088570	-	c.3070T>G	p.S1024A	Substitution - Missense	Missense	Heterozygous
1257	COSMIC	HCC1806	CNTNAP3B	728577	9	43816700	43816700	+	c.806A>C	p.D269A	Substitution - Missense	Missense	Heterozygous
1258	COSMIC	HCC70	TJP2	9414	9	71849418	71849418	+	c.1735C>T	p.P579S	Substitution - Missense	Missense	Homozygous
1259	COSMIC	HCC1806	CNTNAP3B	728577	9	43844280	43844280	+	c.1614G>C	p.R538S	Substitution - Missense	Missense	Heterozygous
1260	COSMIC	HCC70	TNPO3	23534	7	128645116	128645116	-	c.650delA	p.N217fs*9	Deletion - Frameshift	Frame_Shift	Heterozygous
1261	COSMIC	HCC1806	TSPAN33	340348	7	128807288	128807288	+	c.637T>C	p.L213L	Substitution - coding silent	Silent	Heterozygous
1262	COSMIC	HCC1395	RGP1	9827	9	35750915	35750915	+	c.536C>T	p.T179I	Substitution - Missense	Missense	Homozygous
1263	COSMIC	HCC1806	SLC7A13	157724	8	87229948	87229948	-	c.930A>C	p.S310S	Substitution - coding silent	Silent	Heterozygous
1264	COSMIC	HCC70	MAGI1	9223	3	65367689	65367689	-	c.2648G>C	p.R883T	Substitution - Missense	Missense	Heterozygous
1265	COSMIC	HCC1806	POLR3D	661	8	22106613	22106613	+	c.712G>C	p.A238P	Substitution - Missense	Missense	Homozygous
1266	COSMIC	HCC1395	SORBS3	10174	8	22423914	22423914	+	c.1007G>C	p.R336P	Substitution - Missense	Missense	Heterozygous
1267	COSMIC	HCC1806	ADAM7	8756	8	24344695	24344695	+	c.961-5A>T	p.?	Unknown	Unknown	Homozygous
1268	COSMIC	HCC70	ITIH3	3699	3	52831154	52831154	+	c.420C>T	p.V140V	Substitution - coding silent	Silent	Heterozygous
1269	COSMIC	HCC70	UBA3	9039	3	69105958	69105958	-	c.973G>A	p.A325T	Substitution - Missense	Missense	Heterozygous
1270	COSMIC	HCC70	ARL6IP5	10550	3	69151204	69151204	+	c.391C>T	p.L131L	Substitution - coding silent	Silent	Heterozygous
1271	COSMIC	HCC1395	CACNG5	27091	17	64880941	64880941	+	c.733C>A	p.L245I	Substitution - Missense	Missense	Heterozygous
1272	COSMIC	HCC1395	OSR2	116039	8	99963917	99963917	+	c.927G>A	p.R309R	Substitution - coding silent	Silent	Heterozygous
1273	COSMIC	HCC1143	ANKRD13B	124930	17	27936181	27936181	+	c.643G>C	p.D215H	Substitution - Missense	Missense	Heterozygous
1274	COSMIC	HCC1806	SMG6	23293	17	2076115	2076115	-	c.3194G>A	p.C1065Y	Substitution - Missense	Missense	Heterozygous
1275	COSMIC	HCC1806	PHF12	57649	17	27244389	27244389	-	c.1048G>A	p.V350I	Substitution - Missense	Missense	Homozygous
1276	COSMIC	HCC70	TMOD1	7111	9	100308500	100308500	+	c.154G>A	p.D52N	Substitution - Missense	Missense	Homozygous
1277	COSMIC	HCC70	DDX42	11325	17	61886270	61886270	+	c.1114G>T	p.A372S	Substitution - Missense	Missense	Heterozygous
1278	COSMIC	HCC38	CCDC40	55036	17	78061842	78061842	+	c.2652C>G	p.D884E	Substitution - Missense	Missense	Heterozygous
1279	COSMIC	HCC70	ZNF563	147837	19	12430566	12430566	-	c.273T>G	p.I91M	Substitution - Missense	Missense	Heterozygous
1280	COSMIC	HCC1806	MAST1	22983	19	12958832	12960774	+	c.735_774+1903del1943	p.?	Unknown	Unknown	Heterozygous
1281	COSMIC	HCC70	LPIN2	9663	18	2931396	2931396	-	c.1314C>T	p.L438L	Substitution - coding silent	Silent	Heterozygous
1282	COSMIC	HCC1395	ZNF490	57474	19	12691762	12691762	-	c.1127C>T	p.S376F	Substitution - Missense	Missense	Heterozygous
1283	COSMIC	HCC1143	ABCA7	10347	19	1057005	1057005	+	c.4686C>T	p.V1562V	Substitution - coding silent	Silent	Heterozygous
1284	COSMIC	HCC1143	CCDC137	339230	17	79638782	79638782	+	c.506A>T	p.K169M	Substitution - Missense	Missense	Heterozygous
1285	COSMIC	HCC1395	LAMA3	3909	18	21487868	21487868	+	c.6984C>T	p.F2328F	Substitution - coding silent	Silent	Heterozygous
1286	COSMIC	HCC70	EMILIN2	84034	18	2891813	2891813	+	c.1688G>A	p.G563E	Substitution - Missense	Missense	Heterozygous
1287	COSMIC	HCC1806	COLEC12	81035	18	347086	347086	-	c.536C>G	p.T179R	Substitution - Missense	Missense	Heterozygous
1288	COSMIC	HCC38	DTNA	1837	18	32455239	32455240	+	c.643_644ins35	p.H215fs*43	Insertion - Frameshift	Frame_Shift	Heterozygous
1289	COSMIC	HCC70	AP1M2	10053	19	10687905	10687905	-	c.1016A>G	p.N339S	Substitution - Missense	Missense	Heterozygous
1290	COSMIC	HCC38	CSNK1D	1453	17	80213339	80213339	-	c.302G>A	p.S101N	Substitution - Missense	Missense	Heterozygous
1291	COSMIC	HCC1806	HOOK2	29911	19	12883719	12883719	-	c.263C>T	p.A88V	Substitution - Missense	Missense	Heterozygous
1292	COSMIC	HCC70	HRH4	59340	18	22057309	22057309	+	c.956A>G	p.Y319C	Substitution - Missense	Missense	Heterozygous
1293	COSMIC	HCC1395	RPIA	22934	2	89035179	89035179	+	c.528-7C>A	p.?	Unknown	Unknown	Heterozygous
1294	COSMIC	HCC1806	RRP1B	23076	21	45107471	45107471	+	c.1216A>C	p.K406Q	Substitution - Missense	Missense	Homozygous
1295	COSMIC	HCC1806	PSMG1	8624	21	40550380	40550380	-	c.650C>G	p.A217G	Substitution - Missense	Missense	Homozygous
1296	COSMIC	HCC1806	TRAPPC10	7109	21	45504019	45504019	+	c.2255C>T	p.T752M	Substitution - Missense	Missense	Homozygous
1297	COSMIC	HCC1806	ROBO2	6092	3	77645880	77645880	+	c.2833A>G	p.I945V	Substitution - Missense	Missense	Homozygous
1298	COSMIC	HCC70	CSN2	1447	4	70823091	70823091	-	c.576T>C	p.P192P	Substitution - coding silent	Silent	Heterozygous
1299	COSMIC	HCC70	ZNF423	23090	16	49671551	49671551	-	c.1512C>T	p.C504C	Substitution - coding silent	Silent	Heterozygous
1300	COSMIC	HCC1143	UGT2B11	10720	4	70079871	70079871	-	c.570T>A	p.P190P	Substitution - coding silent	Silent	Homozygous
1301	COSMIC	HCC1806	ZNF717	100131827	3	75790429	75790429	-	c.275C>T	p.S92L	Substitution - Missense	Missense	Heterozygous
1302	COSMIC	HCC1806	ZNF717	100131827	3	75790442	75790442	-	c.262A>C	p.N88H	Substitution - Missense	Missense	Heterozygous
1303	COSMIC	HCC70	COX18	285521	4	73930511	73930511	-	c.704A>G	p.N235S	Substitution - Missense	Missense	Heterozygous
1304	COSMIC	HCC70	COQ9	57017	16	57494000	57494000	+	c.905T>G	p.M302R	Substitution - Missense	Missense	Heterozygous
1305	COSMIC	HCC38	TMPRSS11E	28983	4	69344605	69344605	+	c.1006C>G	p.L336V	Substitution - Missense	Missense	Heterozygous
1306	COSMIC	HCC1806	UGT2B10	7365	4	69692162	69692162	+	c.1034C>T	p.A345V	Substitution - Missense	Missense	Heterozygous
1307	COSMIC	HCC70	CES5A	221223	16	55893483	55893483	-	c.1032C>T	p.H344H	Substitution - coding silent	Silent	Heterozygous
1308	COSMIC	HCC70	PPL	5493	16	4935257	4935257	-	c.3399C>T	p.L1133L	Substitution - coding silent	Silent	Heterozygous
1309	COSMIC	HCC70	PPL	5493	16	4935258	4935258	-	c.3398T>A	p.L1133H	Substitution - Missense	Missense	Heterozygous
1310	COSMIC	HCC1395	ZNF141	7700	4	367391	367391	+	c.1165C>T	p.H389Y	Substitution - Missense	Missense	Heterozygous
1311	COSMIC	HCC38	KIAA1239	57495	4	37440951	37440951	+	c.1235T>C	p.L412P	Substitution - Missense	Missense	Heterozygous
1312	COSMIC	HCC70	ADAMTS5	11096	21	28306942	28306942	-	c.1532T>A	p.M511K	Substitution - Missense	Missense	Heterozygous
1313	COSMIC	HCC1395	ZNF721	170960	4	435857	435857	-	c.1709A>G	p.K570R	Substitution - Missense	Missense	Heterozygous
1314	COSMIC	HCC1143	KRT33A	3883	17	39505636	39505636	-	c.393C>T	p.I131I	Substitution - coding silent	Silent	Heterozygous
1315	COSMIC	HCC38	GABRA2	2555	4	46305563	46305563	-	c.770C>A	p.T257N	Substitution - Missense	Missense	Heterozygous
1316	COSMIC	HCC1806	PNMT	5409	17	37826379	37826379	+	c.586C>T	p.R196W	Substitution - Missense	Missense	Homozygous
1317	COSMIC	HCC38	GRIK1	2897	21	31015246	31015246	-	c.998T>G	p.I333S	Substitution - Missense	Missense	Heterozygous
1318	COSMIC	HCC1806	HIST1H2BH	8345	6	26252232	26252232	+	c.354C>G	p.A118A	Substitution - coding silent	Silent	Heterozygous
1319	COSMIC	HCC1395	PARP12	64761	7	139724473	139724481	-	c.1985_1993delTGATCTTTG	p.V662_F664delVIF	Deletion - In frame	In_Frame	Heterozygous
1320	COSMIC	HCC70	KIAA0319	9856	6	24596291	24596291	-	c.611C>T	p.A204V	Substitution - Missense	Missense	Heterozygous
1321	COSMIC	HCC70	C3orf18	51161	3	50598400	50598400	-	c.356G>A	p.R119Q	Substitution - Missense	Missense	Heterozygous
1322	COSMIC	HCC1806	STAB1	23166	3	52551607	52551607	+	c.4605C>T	p.I1535I	Substitution - coding silent	Silent	Homozygous
1323	COSMIC	HCC70	LAMB2	3913	3	49169037	49169037	-	c.579C>T	p.P193P	Substitution - coding silent	Silent	Heterozygous
1324	COSMIC	HCC1806	CISH	1154	3	50645366	50645366	-	c.449T>C	p.I150T	Substitution - Missense	Missense	Homozygous
1325	COSMIC	HCC1395	GMDS	2762	6	1930454	1930454	-	c.654C>A	p.F218L	Substitution - Missense	Missense	Heterozygous
1326	COSMIC	HCC1395	GMDS	2762	6	1930455	1930455	-	c.653T>A	p.F218Y	Substitution - Missense	Missense	Heterozygous
1327	COSMIC	HCC70	PBRM1	55193	3	52682432	52682432	-	c.741A>G	p.A247A	Substitution - coding silent	Silent	Heterozygous
1328	COSMIC	HCC1806	SLC13A4	26266	7	135370441	135370441	-	c.1444-10C>G	p.?	Unknown	Unknown	Heterozygous
1329	COSMIC	HCC70	CHRM2	1129	7	136700836	136700836	+	c.1224C>T	p.L408L	Substitution - coding silent	Silent	Heterozygous
1330	COSMIC	HCC38	HIST1H2BG	8339	6	26216837	26216837	-	c.35A>G	p.K12R	Substitution - Missense	Missense	Heterozygous
1331	COSMIC	HCC70	DGKI	9162	7	137148322	137148322	-	c.2672G>A	p.R891H	Substitution - Missense	Missense	Heterozygous
1332	COSMIC	HCC1806	ARHGAP39	80728	8	145773611	145773611	-	c.859C>G	p.P287A	Substitution - Missense	Missense	Heterozygous
1333	COSMIC	HCC70	PON1	5444	7	94940856	94940856	-	c.404C>T	p.P135L	Substitution - Missense	Missense	Heterozygous
1334	COSMIC	HCC1806	TFPI2	7980	7	93518474	93518474	-	c.333A>G	p.E111E	Substitution - coding silent	Silent	Heterozygous
1335	COSMIC	HCC1806	FBXL6	26233	8	145580000	145580000	-	c.1185G>A	p.A395A	Substitution - coding silent	Silent	Heterozygous
1336	COSMIC	HCC1806	PEX1	5189	7	92122302	92122302	-	c.3172G>C	p.A1058P	Substitution - Missense	Missense	Heterozygous
1337	COSMIC	HCC1806	PDAP1	11333	7	99001063	99001063	-	c.171T>C	p.S57S	Substitution - coding silent	Silent	Heterozygous
1338	COSMIC	HCC1806	ARHGEF10	9639	8	1905290	1905290	+	c.3227A>G	p.K1076R	Substitution - Missense	Missense	Heterozygous
1339	COSMIC	HCC70	FAM133B	257415	7	92191619	92191619	-	c.721A>T	p.S241C	Substitution - Missense	Missense	Heterozygous
1340	COSMIC	HCC1395	DLX6	1750	7	96635356	96635356	+	c.67G>C	p.E23Q	Substitution - Missense	Missense	Heterozygous
1341	COSMIC	HCC1806	ZKSCAN5	23660	7	99103791	99103791	+	c.124A>T	p.N42Y	Substitution - Missense	Missense	Heterozygous
1342	COSMIC	HCC1806	PREX2	80243	8	69033282	69033282	+	c.3722A>T	p.E1241V	Substitution - Missense	Missense	Heterozygous
1343	COSMIC	HCC1395	EPHB6	2051	7	142561035	142561035	+	c.50T>G	p.V17G	Substitution - Missense	Missense	Heterozygous
1344	COSMIC	HCC1806	C8orf34	116328	8	69381050	69381050	+	c.398C>A	p.S133Y	Substitution - Missense	Missense	Heterozygous
1345	COSMIC	HCC1806	CYP3A4	1576	7	99355767	99355767	-	c.1501A>G	p.S501G	Substitution - Missense	Missense	Heterozygous
1346	COSMIC	HCC1395	MC4R	4160	18	58038973	58038973	-	c.610A>C	p.M204L	Substitution - Missense	Missense	Homozygous
1347	COSMIC	HCC70	CDH20	28316	18	59157819	59157819	+	c.33G>T	p.K11N	Substitution - Missense	Missense	Heterozygous
1348	COSMIC	HCC1143	ZNF519	162655	18	14105945	14105945	-	c.594C>T	p.F198F	Substitution - coding silent	Silent	Heterozygous
1349	COSMIC	HCC1395	ZNF519	162655	18	14106118	14106118	-	c.421C>G	p.P141A	Substitution - Missense	Missense	Heterozygous
1350	COSMIC	HCC1143	TERF1	7013	8	73921215	73921215	+	c.94G>T	p.E32*	Substitution - Nonsense	Nonsense	Heterozygous
1351	COSMIC	HCC1806	CRISPLD1	83690	8	75898396	75898396	+	c.174A>T	p.T58T	Substitution - coding silent	Silent	Heterozygous
1352	COSMIC	HCC1143	DCC	1630	18	50683824	50683824	+	c.1360G>A	p.E454K	Substitution - Missense	Missense	Heterozygous
1353	COSMIC	HCC1806	MIB1	57534	18	19371359	19371359	+	c.933C>T	p.L311L	Substitution - coding silent	Silent	Heterozygous
1354	COSMIC	HCC1806	GLP2R	9340	17	9745852	9745852	+	c.423G>C	p.G141G	Substitution - coding silent	Silent	Homozygous
1355	COSMIC	HCC70	TCF4	6925	18	52899844	52899844	-	c.1545C>T	p.S515S	Substitution - coding silent	Silent	Heterozygous
1356	COSMIC	HCC38	KIR3DL2	3812	19	55365452	55365452	+	c.606C>T	p.S202S	Substitution - coding silent	Silent	Heterozygous
1357	COSMIC	HCC1806	PTPRH	5794	19	55715387	55715387	-	c.649G>C	p.E217Q	Substitution - Missense	Missense	Heterozygous
1358	COSMIC	HCC1806	PCNT	5116	21	47776895	47776895	+	c.1943C>G	p.P648R	Substitution - Missense	Missense	Homozygous
1359	COSMIC	HCC70	KIR2DL1	3802	19	55286691	55286691	+	c.445T>G	p.C149G	Substitution - Missense	Missense	Heterozygous
1360	COSMIC	HCC70	C20orf160	140706	20	30602756	30602756	+	c.80G>A	p.R27Q	Substitution - Missense	Missense	Heterozygous
1361	COSMIC	HCC1806	LSS	4047	21	47635653	47635653	-	c.838G>A	p.V280M	Substitution - Missense	Missense	Heterozygous
1362	COSMIC	HCC1806	PPP1R12C	54776	19	55614797	55614797	-	c.711G>C	p.K237N	Substitution - Missense	Missense	Heterozygous
1363	COSMIC	HCC1395	GAD1	2571	2	171710459	171710459	+	c.1340A>T	p.D447V	Substitution - Missense	Missense	Heterozygous
1364	COSMIC	HCC38	HOXD4	3233	2	177016485	177016485	+	c.124C>A	p.Q42K	Substitution - Missense	Missense	Heterozygous
1365	COSMIC	HCC1806	TUBA8	51807	22	18609457	18609457	+	c.712A>G	p.I238V	Substitution - Missense	Missense	Homozygous
1366	COSMIC	HCC1806	CYBRD1	79901	2	172411287	172411287	+	c.811A>C	p.R271R	Substitution - coding silent	Silent	Heterozygous
1367	COSMIC	HCC1395	AGPS	8540	2	178378545	178378545	+	c.1608-2A>T	p.?	Unknown	Unknown	Heterozygous
1368	COSMIC	HCC1395	METAP1D	254042	2	172930445	172930445	+	c.462T>A	p.S154S	Substitution - coding silent	Silent	Heterozygous
1369	COSMIC	HCC1806	PDE11A	50940	2	178769872	178769872	-	c.1114A>G	p.N372D	Substitution - Missense	Missense	Heterozygous
1370	COSMIC	HCC1143	GTF3C3	9330	2	197645319	197645319	-	c.1182C>T	p.V394V	Substitution - coding silent	Silent	Heterozygous
1371	COSMIC	HCC1806	EMILIN1	11117	2	27303604	27303604	+	c.295C>T	p.R99C	Substitution - Missense	Missense	Heterozygous
1372	COSMIC	HCC1806	DNAH7	56171	2	196602716	196602716	-	c.12004C>T	p.L4002F	Substitution - Missense	Missense	Heterozygous
1373	COSMIC	HCC1806	CCDC164	92749	2	26676338	26676338	+	c.1840C>G	p.P614A	Substitution - Missense	Missense	Heterozygous
1374	COSMIC	HCC1806	OTOF	9381	2	26696023	26696023	-	c.3710C>T	p.S1237L	Substitution - Missense	Missense	Heterozygous
1375	COSMIC	HCC1806	ZNF610	162963	19	52869124	52869124	+	c.493C>A	p.Q165K	Substitution - Missense	Missense	Heterozygous
1376	COSMIC	HCC70	ITGAM	3684	16	31335884	31335884	+	c.2157+10C>T	p.?	Unknown	Unknown	Heterozygous
1377	COSMIC	HCC1395	CREBBP	1387	16	3795301	3795301	-	c.3891C>G	p.H1297Q	Substitution - Missense	Missense	Heterozygous
1378	COSMIC	HCC70	ZNF432	9668	19	52537945	52537945	-	c.987G>C	p.K329N	Substitution - Missense	Missense	Heterozygous
1379	COSMIC	HCC1806	ANKS3	124401	16	4752186	4752186	-	c.926A>G	p.E309G	Substitution - Missense	Missense	Heterozygous
1380	COSMIC	HCC1806	TIGD7	91151	16	3350131	3350131	-	c.484A>G	p.M162V	Substitution - Missense	Missense	Heterozygous
1381	COSMIC	HCC1806	MYH1	4619	17	10399261	10399261	-	c.5169+6T>C	p.?	Unknown	Unknown	Homozygous
1382	COSMIC	HCC1143	PDIA2	64714	16	336418	336418	+	c.1185C>G	p.G395G	Substitution - coding silent	Silent	Heterozygous
1383	COSMIC	HCC70	BIRC7	79444	20	61869969	61869969	+	c.577+3G>A	p.?	Unknown	Unknown	Heterozygous
1384	COSMIC	HCC70	LILRA6	79168	19	54744209	54744209	-	c.1199A>T	p.Y400F	Substitution - Missense	Missense	Heterozygous
1385	COSMIC	HCC1806	MORC2	22880	22	31330798	31330798	-	c.1977G>T	p.K659N	Substitution - Missense	Missense	Homozygous
1386	COSMIC	HCC1806	TPST2	8459	22	26936982	26936982	-	c.615C>G	p.S205R	Substitution - Missense	Missense	Heterozygous
1387	COSMIC	HCC38	TFPT	29844	19	54618085	54618085	-	c.24-5C>G	p.?	Unknown	Unknown	Heterozygous
1388	COSMIC	HCC1806	DIDO1	11083	20	61525418	61525418	-	c.2701G>C	p.E901Q	Substitution - Missense	Missense	Heterozygous
1389	COSMIC	HCC1806	UQCR10	29796	22	30165853	30165853	+	c.333C>T	p.Y111Y	Substitution - coding silent	Silent	Homozygous
1390	COSMIC	HCC70	LILRB3	11025	19	54724431	54724431	-	c.1225C>T	p.H409Y	Substitution - Missense	Missense	Heterozygous
1391	COSMIC	HCC38	TET2	54790	4	106196816	106196816	+	c.5149C>A	p.H1717N	Substitution - Missense	Missense	Heterozygous
1392	COSMIC	HCC1806	GSTCD	79807	4	106640364	106640364	+	c.313G>C	p.D105H	Substitution - Missense	Missense	Heterozygous
1393	COSMIC	HCC1806	PIGZ	80235	3	196674866	196674866	-	c.902T>G	p.L301R	Substitution - Missense	Missense	Heterozygous
1394	COSMIC	HCC1806	HEATR5B	54497	2	37259926	37259926	-	c.3217-10T>C	p.?	Unknown	Unknown	Heterozygous
1395	COSMIC	HCC1806	BIRC6	57448	2	32656012	32656012	+	c.3102G>A	p.L1034L	Substitution - coding silent	Silent	Heterozygous
1396	COSMIC	HCC1395	GPR124	25960	8	37688981	37688981	+	c.973G>C	p.E325Q	Substitution - Missense	Missense	Heterozygous
1397	COSMIC	HCC38	ANK1	286	8	41557052	41557052	-	c.2476A>C	p.S826R	Substitution - Missense	Missense	Heterozygous
1398	COSMIC	HCC1395	GOT1L1	137362	8	37794535	37794535	-	c.560T>G	p.I187S	Substitution - Missense	Missense	Heterozygous
1399	COSMIC	HCC70	LEF1	51176	4	109084762	109084762	-	c.376A>G	p.M126V	Substitution - Missense	Missense	Heterozygous
1400	COSMIC	HCC1395	OSTC	58505	4	109588412	109588412	+	c.441G>A	p.L147L	Substitution - coding silent	Silent	Heterozygous
1401	COSMIC	HCC1806	CXorf22	170063	23	35985764	35985764	+	c.1629G>A	p.T543T	Substitution - coding silent	Silent	Homozygous
1402	COSMIC	HCC38	KCNU1	157855	8	36663816	36663816	+	c.498C>G	p.F166L	Substitution - Missense	Missense	Heterozygous
1403	COSMIC	HCC1806	PRKDC	5591	8	48748975	48748975	-	c.7875C>T	p.L2625L	Substitution - coding silent	Silent	Heterozygous
1404	COSMIC	HCC70	SOX9	6662	17	70118976	70118976	+	c.548A>G	p.K183R	Substitution - Missense	Missense	Homozygous
1405	COSMIC	HCC38	C2orf29	55571	2	101874245	101874245	+	c.515-8G>A	p.?	Unknown	Unknown	Heterozygous
1406	COSMIC	HCC1806	ZNF211	10520	19	58152450	58152450	+	c.635G>C	p.R212T	Substitution - Missense	Missense	Heterozygous
1407	COSMIC	HCC1806	CACNA1F	778	23	49079229	49079229	-	c.2187C>T	p.F729F	Substitution - coding silent	Silent	Homozygous
1408	COSMIC	HCC1143	FBXO39	162517	17	6683197	6683197	+	c.10G>A	p.E4K	Substitution - Missense	Missense	Heterozygous
1409	COSMIC	HCC1806	ABCA8	10351	17	66878827	66878827	-	c.3621delT	p.P1208fs*16	Deletion - Frameshift	Frame_Shift	Heterozygous
1410	COSMIC	HCC1806	A1BG	1	19	58863869	58863869	-	c.393C>T	p.P131P	Substitution - coding silent	Silent	Heterozygous
1411	COSMIC	HCC70	ZNF547	284306	19	57888674	57888674	+	c.330C>T	p.P110P	Substitution - coding silent	Silent	Heterozygous
1412	COSMIC	HCC70	ZNF547	284306	19	57888872	57888872	+	c.528A>G	p.K176K	Substitution - coding silent	Silent	Heterozygous
1413	COSMIC	HCC70	ABCA9	10350	17	66982308	66982308	-	c.4205C>T	p.T1402I	Substitution - Missense	Missense	Homozygous
1414	COSMIC	HCC70	PORCN	64840	23	48372922	48372922	+	c.855G>A	p.T285T	Substitution - coding silent	Silent	Heterozygous
1415	COSMIC	HCC70	SDK2	54549	17	71410891	71410891	-	c.2376G>C	p.T792T	Substitution - coding silent	Silent	Homozygous
1416	COSMIC	HCC1806	GCC2	9648	2	109100628	109100628	+	c.3474G>A	p.M1158I	Substitution - Missense	Missense	Heterozygous
1417	COSMIC	HCC70	TMPPE	643853	3	33134977	33134977	-	c.711A>G	p.E237E	Substitution - coding silent	Silent	Heterozygous
1418	COSMIC	HCC38	TMPPE	643853	3	33135494	33135494	-	c.194G>A	p.R65H	Substitution - Missense	Missense	Heterozygous
1419	COSMIC	HCC1395	ACOXL	55289	2	111691074	111691074	+	c.914G>A	p.G305E	Substitution - Missense	Missense	Homozygous
1420	COSMIC	HCC1143	ST6GAL2	84620	2	107460340	107460340	-	c.94G>A	p.D32N	Substitution - Missense	Missense	Heterozygous
1421	COSMIC	HCC70	ZNF860	344787	3	32031495	32031495	+	c.924T>C	p.H308H	Substitution - coding silent	Silent	Heterozygous
1422	COSMIC	HCC70	SCN5A	6331	3	38592534	38592534	-	c.5329G>A	p.V1777M	Substitution - Missense	Missense	Heterozygous
1423	COSMIC	HCC38	CCDC138	165055	2	109415009	109415009	+	c.702A>G	p.E234E	Substitution - coding silent	Silent	Heterozygous
1424	COSMIC	HCC70	CNOT10	25904	3	32767071	32767071	+	c.992G>C	p.S331T	Substitution - Missense	Missense	Heterozygous
1425	COSMIC	HCC1806	KBTBD5	131377	3	42727489	42727489	+	c.379C>G	p.R127G	Substitution - Missense	Missense	Homozygous
1426	COSMIC	HCC1806	LOXL3	84695	2	74761055	74761055	-	c.2142C>T	p.N714N	Substitution - coding silent	Silent	Homozygous
1427	COSMIC	HCC1806	LOXL3	84695	2	74779459	74779459	-	c.303C>A	p.G101G	Substitution - coding silent	Silent	Heterozygous
1428	COSMIC	HCC70	CCDC135	84229	16	57758605	57758605	+	c.1616T>C	p.M539T	Substitution - Missense	Missense	Heterozygous
1429	COSMIC	HCC1395	DYNC1LI2	1783	16	66764069	66764069	-	c.987C>T	p.T329T	Substitution - coding silent	Silent	Heterozygous
1430	COSMIC	HCC1806	NOTO	344022	2	73438043	73438043	+	c.742G>C	p.G248R	Substitution - Missense	Missense	Homozygous
1431	COSMIC	HCC70	SOLH	6650	16	599053	599053	+	c.1510G>A	p.A504T	Substitution - Missense	Missense	Heterozygous
1432	COSMIC	HCC1395	FHOD1	29109	16	67273286	67273314	-	c.245_273del29	p.L82fs*9	Deletion - Frameshift	Frame_Shift	Heterozygous
1433	COSMIC	HCC1806	CES2	8824	16	66975710	66975710	+	c.1288G>T	p.E430*	Substitution - Nonsense	Nonsense	Heterozygous
1434	COSMIC	HCC70	DNAH6	1768	2	84811293	84811293	+	c.2400C>A	p.S800R	Substitution - Missense	Missense	Heterozygous
1435	COSMIC	HCC1806	SLC12A4	6560	16	67985747	67985747	-	c.1111G>A	p.A371T	Substitution - Missense	Missense	Heterozygous
1436	COSMIC	HCC1806	GPR97	222487	16	57714469	57714469	+	c.821C>A	p.A274E	Substitution - Missense	Missense	Heterozygous
1437	COSMIC	HCC1806	GPR97	222487	16	57714470	57714470	+	c.822G>T	p.A274A	Substitution - coding silent	Silent	Heterozygous
1438	COSMIC	HCC38	C5orf60	285679	5	179070016	179070016	-	c.537G>A	p.P179P	Substitution - coding silent	Silent	Homozygous
1439	COSMIC	HCC1395	PRDM9	56979	5	23521163	23521163	+	c.383C>G	p.S128C	Substitution - Missense	Missense	Heterozygous
1440	COSMIC	HCC1806	TRAM1L1	133022	4	118005591	118005591	-	c.959T>G	p.L320R	Substitution - Missense	Missense	Homozygous
1441	COSMIC	HCC38	NDST3	9348	4	118975456	118975456	+	c.391A>G	p.I131V	Substitution - Missense	Missense	Heterozygous
1442	COSMIC	HCC1806	ELF2	1998	4	139980355	139980355	-	c.1528C>G	p.P510A	Substitution - Missense	Missense	Heterozygous
1443	COSMIC	HCC70	PRSS12	8492	4	119239595	119239595	-	c.1088C>T	p.S363F	Substitution - Missense	Missense	Heterozygous
1444	COSMIC	HCC1395	SEC24D	9871	4	119661818	119661818	-	c.2238G>A	p.Q746Q	Substitution - coding silent	Silent	Heterozygous
1445	COSMIC	HCC1395	PCDH10	57575	4	134076183	134076183	+	c.2797+5G>T	p.?	Unknown	Unknown	Heterozygous
1446	COSMIC	HCC38	ANK2	287	4	114277273	114277273	+	c.7499C>G	p.T2500R	Substitution - Missense	Missense	Heterozygous
1447	COSMIC	HCC1806	ADAMTS12	81792	5	33596149	33596149	-	c.2544T>G	p.T848T	Substitution - coding silent	Silent	Heterozygous
1448	COSMIC	HCC1806	FUCA2	2519	6	143825122	143825122	-	c.680C>T	p.S227L	Substitution - Missense	Missense	Homozygous
1449	COSMIC	HCC1143	SYNE1	23345	6	152804318	152804318	-	c.1252C>T	p.L418L	Substitution - coding silent	Silent	Heterozygous
1450	COSMIC	HCC1806	FTSJ2	29960	7	2274874	2274874	-	c.624G>C	p.L208L	Substitution - coding silent	Silent	Heterozygous
1451	COSMIC	HCC1143	ZBTB2	57621	6	151687554	151687554	-	c.647C>T	p.P216L	Substitution - Missense	Missense	Heterozygous
1452	COSMIC	HCC1143	ZBTB2	57621	6	151687555	151687555	-	c.646C>T	p.P216S	Substitution - Missense	Missense	Heterozygous
1453	COSMIC	HCC1395	SYNE1	23345	6	152647424	152647424	-	c.15293+7C>T	p.?	Unknown	Unknown	Homozygous
1454	COSMIC	HCC38	FAM126A	84668	7	23004121	23004121	-	c.656A>T	p.H219L	Substitution - Missense	Missense	Heterozygous
1455	COSMIC	HCC1806	FAM126A	84668	7	23023643	23023643	-	c.73C>T	p.P25S	Substitution - Missense	Missense	Heterozygous
1456	COSMIC	HCC1395	PCLO	27445	7	82538299	82538299	-	c.13331G>C	p.W4444S	Substitution - Missense	Missense	Heterozygous
1457	COSMIC	HCC1806	ARSH	347527	23	2931220	2931220	+	c.340+7C>T	p.?	Unknown	Unknown	Homozygous
1458	COSMIC	HCC1806	HEATR2	54919	7	813732	813732	+	c.1979C>A	p.P660H	Substitution - Missense	Missense	Heterozygous
1459	COSMIC	HCC70	PCLO	27445	7	82580027	82580027	-	c.9877C>T	p.L3293F	Substitution - Missense	Missense	Heterozygous
1460	COSMIC	HCC70	PCLO	27445	7	82580535	82580535	-	c.9369G>A	p.T3123T	Substitution - coding silent	Silent	Heterozygous
1461	COSMIC	HCC70	KIAA1324L	222223	7	86522332	86522332	-	c.2050G>A	p.V684I	Substitution - Missense	Missense	Heterozygous
1462	COSMIC	HCC1806	ZC3H6	376940	2	113060887	113060888	+	c.295_296insA	p.R99fs*9	Insertion - Frameshift	Frame_Shift	Heterozygous
1463	COSMIC	HCC1806	ABCB4	5244	7	87031497	87031497	-	c.3755A>C	p.E1252A	Substitution - Missense	Missense	Heterozygous
1464	COSMIC	HCC70	STEAP4	79689	7	87912447	87912447	-	c.493A>G	p.R165G	Substitution - Missense	Missense	Heterozygous
1465	COSMIC	HCC1143	SUN1	23353	7	883074	883074	+	c.425C>T	p.S142F	Substitution - Missense	Missense	Heterozygous
1466	COSMIC	HCC1395	MLPH	79083	2	238457832	238457900	+	c.1618-32_1654del69	p.?	Unknown	Unknown	Heterozygous
1467	COSMIC	HCC1395	IQCA1	79781	2	237300654	237300654	-	c.1378G>A	p.E460K	Substitution - Missense	Missense	Heterozygous
1468	COSMIC	HCC38	CLASP1	23332	2	122182726	122182726	-	c.2201G>A	p.R734Q	Substitution - Missense	Missense	Heterozygous
1469	COSMIC	HCC1395	DOCK10	55619	2	225635368	225635368	-	c.6199-6C>T	p.?	Unknown	Unknown	Heterozygous
1470	COSMIC	HCC1143	COL6A3	1293	2	238243501	238243501	-	c.8997G>A	p.E2999E	Substitution - coding silent	Silent	Heterozygous
1471	COSMIC	HCC1806	COL6A3	1293	2	238249791	238249791	-	c.7768A>G	p.I2590V	Substitution - Missense	Missense	Homozygous
1472	COSMIC	HCC38	CCDC14	64770	3	123666099	123666099	-	c.416A>G	p.D139G	Substitution - Missense	Missense	Heterozygous
1473	COSMIC	HCC1806	ZNF148	7707	3	124952202	124952202	-	c.1368A>G	p.K456K	Substitution - coding silent	Silent	Heterozygous
1474	COSMIC	HCC1806	SCUBE1	80274	22	43606113	43606113	-	c.2517G>A	p.V839V	Substitution - coding silent	Silent	Homozygous
1475	COSMIC	HCC70	PKDREJ	10343	22	46656246	46656246	-	c.2974A>T	p.T992S	Substitution - Missense	Missense	Homozygous
1476	COSMIC	HCC1395	TMEM18	129787	2	669670	669670	-	c.333G>A	p.M111I	Substitution - Missense	Missense	Heterozygous
1477	COSMIC	HCC1806	ABTB1	80325	3	127395908	127395908	+	c.625G>C	p.E209Q	Substitution - Missense	Missense	Heterozygous
1478	COSMIC	HCC1143	PLEK	5341	2	68613823	68613823	+	c.657+5G>T	p.?	Unknown	Unknown	Heterozygous
1479	COSMIC	HCC1143	PLEK	5341	2	68613824	68613824	+	c.657+6A>G	p.?	Unknown	Unknown	Heterozygous
1480	COSMIC	HCC1395	RSAD2	91543	2	7023515	7023515	+	c.360C>T	p.I120I	Substitution - coding silent	Silent	Heterozygous
1481	COSMIC	HCC1806	GRAMD4	23151	22	47071377	47071377	+	c.1491C>T	p.F497F	Substitution - coding silent	Silent	Heterozygous
1482	COSMIC	HCC1806	MYLK	4638	3	123419219	123419219	-	c.3096T>C	p.A1032A	Substitution - coding silent	Silent	Heterozygous
1483	COSMIC	HCC1395	UROC1	131669	3	126216985	126216985	-	c.1347C>T	p.F449F	Substitution - coding silent	Silent	Heterozygous
1484	COSMIC	HCC70	RTN4	57142	2	55214759	55214759	-	c.2471C>T	p.S824L	Substitution - Missense	Missense	Heterozygous
1485	COSMIC	HCC70	WBSCR28	135886	7	73279467	73279468	+	c.217_218insC	p.L73fs*95	Insertion - Frameshift	Frame_Shift	Heterozygous
1486	COSMIC	HCC1806	SLC12A9	56996	7	100459139	100459139	+	c.1469C>T	p.A490V	Substitution - Missense	Missense	Heterozygous
1487	COSMIC	HCC38	PMS2	5395	7	6026656	6026656	-	c.1740A>G	p.K580K	Substitution - coding silent	Silent	Heterozygous
1488	COSMIC	HCC1806	SRRT	51593	7	100479431	100479431	+	c.398+5G>A	p.?	Unknown	Unknown	Heterozygous
1489	COSMIC	HCC1806	MUC12	10071	7	100643199	100643199	+	c.9355C>T	p.L3119F	Substitution - Missense	Missense	Heterozygous
1490	COSMIC	HCC70	GUSB	2990	7	65444843	65444843	-	c.452C>A	p.A151D	Substitution - Missense	Missense	Heterozygous
1491	COSMIC	HCC1806	CUL7	9820	6	43006325	43006325	-	c.4546G>A	p.E1516K	Substitution - Missense	Missense	Heterozygous
1492	COSMIC	HCC70	PRPF4B	8899	6	4044220	4044220	+	c.291A>G	p.K97K	Substitution - coding silent	Silent	Heterozygous
1493	COSMIC	HCC1395	SH2B2	10603	7	101957723	101957723	+	c.1367A>G	p.H456R	Substitution - Missense	Missense	Heterozygous
1494	COSMIC	HCC70	PTK7	5754	6	43126607	43126607	+	c.2774G>A	p.R925H	Substitution - Missense	Missense	Heterozygous
1495	COSMIC	HCC70	UBR2	23304	6	42627439	42627439	+	c.3288A>G	p.Q1096Q	Substitution - coding silent	Silent	Heterozygous
1496	COSMIC	HCC1806	FUT1	2523	19	49253578	49253578	-	c.961G>A	p.D321N	Substitution - Missense	Missense	Homozygous
1497	COSMIC	HCC1143	AP3D1	8943	19	2129383	2129383	-	c.666C>A	p.A222A	Substitution - coding silent	Silent	Heterozygous
1498	COSMIC	HCC1806	DHX34	9704	19	47884591	47884591	+	c.3298+10G>T	p.?	Unknown	Unknown	Heterozygous
1499	COSMIC	HCC1395	STX4	6810	16	31045653	31045653	+	c.232+7G>T	p.?	Unknown	Unknown	Heterozygous
1500	COSMIC	HCC1143	SLC8A2	6543	19	47933608	47933608	-	c.2504C>A	p.S835Y	Substitution - Missense	Missense	Heterozygous
1501	COSMIC	HCC70	PPP1R15A	23645	19	49376953	49376953	+	c.463G>C	p.D155H	Substitution - Missense	Missense	Heterozygous
1502	COSMIC	HCC1806	GRWD1	83743	19	48953686	48953686	+	c.585C>A	p.A195A	Substitution - coding silent	Silent	Homozygous
1503	COSMIC	HCC70	SRCAP	10847	16	30749690	30749690	+	c.8329C>T	p.L2777L	Substitution - coding silent	Silent	Heterozygous
1504	COSMIC	HCC70	RNF40	9810	16	30774794	30774794	+	c.356C>G	p.S119C	Substitution - Missense	Missense	Heterozygous
1505	COSMIC	HCC70	FAM123C	205147	2	131520459	131520459	+	c.814C>T	p.P272S	Substitution - Missense	Missense	Heterozygous
1506	COSMIC	HCC1806	FBXO40	51725	3	121341107	121341107	+	c.831C>T	p.D277D	Substitution - coding silent	Silent	Heterozygous
1507	COSMIC	HCC70	KY	339855	3	134362186	134362186	-	c.234C>T	p.P78P	Substitution - coding silent	Silent	Heterozygous
1508	COSMIC	HCC1806	INPP4B	8821	4	143003285	143003285	-	c.2541C>G	p.D847E	Substitution - Missense	Missense	Heterozygous
1509	COSMIC	HCC1806	PHLDB2	90102	3	111603079	111603079	+	c.155A>T	p.N52I	Substitution - Missense	Missense	Heterozygous
1510	COSMIC	HCC70	PPP2R3A	5523	3	135863909	135863910	+	c.3354_3355insTGAC	p.P1119fs*1	Insertion - Frameshift	Frame_Shift	Heterozygous
1511	COSMIC	HCC1395	TRPC1	7220	3	142503641	142503641	+	c.954G>T	p.M318I	Substitution - Missense	Missense	Heterozygous
1512	COSMIC	HCC1395	DENND4C	55667	9	19300233	19300233	+	c.507T>C	p.C169C	Substitution - coding silent	Silent	Heterozygous
1513	COSMIC	HCC1806	HDX	139324	23	83576990	83576990	-	c.1980G>A	p.E660E	Substitution - coding silent	Silent	Homozygous
1514	COSMIC	HCC70	HDX	139324	23	83724494	83724494	-	c.237C>T	p.D79D	Substitution - coding silent	Silent	Heterozygous
1515	COSMIC	HCC1806	FAM104B	90736	23	55172689	55172689	-	c.179C>T	p.A60V	Substitution - Missense	Missense	Heterozygous
1516	COSMIC	HCC1395	ATP7A	538	23	77271360	77271360	+	c.2608G>C	p.D870H	Substitution - Missense	Missense	Homozygous
1517	COSMIC	HCC70	FOXR2	139628	23	55650809	55650809	+	c.665C>T	p.T222I	Substitution - Missense	Missense	Heterozygous
1518	COSMIC	HCC1395	MAU2	23383	19	19446967	19446967	+	c.331A>C	p.S111R	Substitution - Missense	Missense	Heterozygous
1519	COSMIC	HCC1806	FAM108A1	81926	19	1881519	1881519	-	c.47C>G	p.P16R	Substitution - Missense	Missense	Heterozygous
1520	COSMIC	HCC1806	ANAPC2	29882	9	140078250	140078250	-	c.1049-7C>G	p.?	Unknown	Unknown	Heterozygous
1521	COSMIC	HCC1143	OPHN1	4983	23	67454356	67454356	-	c.459A>G	p.S153S	Substitution - coding silent	Silent	Heterozygous
1522	COSMIC	HCC70	ZNF486	90649	19	20307894	20307894	+	c.348C>G	p.G116G	Substitution - coding silent	Silent	Heterozygous
1523	COSMIC	HCC38	KIAA1797	54914	9	20781917	20781917	+	c.1186G>T	p.D396Y	Substitution - Missense	Missense	Heterozygous
1524	COSMIC	HCC1806	NLGN4X	57502	23	5811646	5811646	-	c.1663G>C	p.E555Q	Substitution - Missense	Missense	Homozygous
1525	COSMIC	HCC1806	UPRT	139596	23	74520773	74520773	+	c.796C>T	p.L266L	Substitution - coding silent	Silent	Homozygous
1526	COSMIC	HCC1395	TAF1	6872	23	70598132	70598137	+	c.978_983delAGATAT	p.I328_D329delID	Deletion - In frame	In_Frame	Heterozygous
1527	COSMIC	HCC1143	BRWD3	254065	23	79932390	79932390	-	c.5127A>C	p.R1709S	Substitution - Missense	Missense	Heterozygous
1528	COSMIC	HCC70	MAGEE2	139599	23	75004667	75004667	-	c.220G>A	p.E74K	Substitution - Missense	Missense	Heterozygous
1529	COSMIC	HCC70	MKNK2	2872	19	2046177	2046177	-	c.339+8C>T	p.?	Unknown	Unknown	Heterozygous
1530	COSMIC	HCC70	C9orf93	203238	9	15623319	15623319	+	c.730G>C	p.E244Q	Substitution - Missense	Missense	Heterozygous
1531	COSMIC	HCC1143	ZNF737	100129842	19	20728048	20728048	-	c.958G>A	p.A320T	Substitution - Missense	Missense	Homozygous
1532	COSMIC	HCC70	ATP13A1	57130	19	19763418	19763418	-	c.2212A>T	p.N738Y	Substitution - Missense	Missense	Heterozygous
1533	COSMIC	HCC70	GDPD2	54857	23	69652235	69652235	+	c.1386A>T	p.A462A	Substitution - coding silent	Silent	Heterozygous
1534	COSMIC	HCC1395	ENTPD8	377841	9	140330524	140330524	-	c.991G>A	p.G331S	Substitution - Missense	Missense	Heterozygous
1535	COSMIC	HCC70	ALAS2	212	23	55051230	55051230	-	c.225G>A	p.S75S	Substitution - coding silent	Silent	Heterozygous
1536	COSMIC	HCC1143	CPT1B	1375	22	51013010	51013010	-	c.797A>T	p.N266I	Substitution - Missense	Missense	Heterozygous
1537	COSMIC	HCC1806	CPT1B	1375	22	51014491	51014491	-	c.750C>T	p.L250L	Substitution - coding silent	Silent	Heterozygous
1538	COSMIC	HCC1806	SLC6A20	54716	3	45807204	45807204	-	c.1017C>T	p.I339I	Substitution - coding silent	Silent	Homozygous
1539	COSMIC	HCC70	RPL10A	4736	6	35438104	35438104	+	c.459C>G	p.S153S	Substitution - coding silent	Silent	Heterozygous
1540	COSMIC	HCC1395	TUBGCP6	85378	22	50682230	50682230	-	c.659A>G	p.H220R	Substitution - Missense	Missense	Heterozygous
1541	COSMIC	HCC1395	MAP1B	4131	5	71493612	71493612	+	c.4430A>C	p.K1477T	Substitution - Missense	Missense	Heterozygous
1542	COSMIC	HCC70	SETD2	29072	3	47125458	47125458	-	c.4303G>A	p.V1435I	Substitution - Missense	Missense	Heterozygous
1543	COSMIC	HCC1143	OCLN	100506658	5	68805337	68805337	+	c.420C>T	p.F140F	Substitution - coding silent	Silent	Heterozygous
1544	COSMIC	HCC38	GCNT4	51301	5	74324761	74324761	-	c.1102C>G	p.L368V	Substitution - Missense	Missense	Heterozygous
1545	COSMIC	HCC70	ZNF35	7584	3	44701084	44701084	+	c.1229G>A	p.R410K	Substitution - Missense	Missense	Heterozygous
1546	COSMIC	HCC70	SETD2	29072	3	47163676	47163676	-	c.941T>C	p.M314T	Substitution - Missense	Missense	Heterozygous
1547	COSMIC	HCC1395	COL7A1	1294	3	48622336	48622336	-	c.4011+7T>A	p.?	Unknown	Unknown	Homozygous
1548	COSMIC	HCC70	FGD2	221472	6	36981809	36981809	+	c.756C>T	p.Y252Y	Substitution - coding silent	Silent	Heterozygous
1549	COSMIC	HCC1395	MTRR	4552	5	7886793	7886793	+	c.1204G>C	p.E402Q	Substitution - Missense	Missense	Heterozygous
1550	COSMIC	HCC1806	RNF8	9025	6	37336721	37336721	+	c.702G>A	p.Q234Q	Substitution - coding silent	Silent	Heterozygous
1551	COSMIC	HCC1395	SBF1	6305	22	50899058	50899058	-	c.3051G>C	p.P1017P	Substitution - coding silent	Silent	Heterozygous
1552	COSMIC	HCC38	LARS2	23395	3	45518052	45518052	+	c.951C>G	p.S317R	Substitution - Missense	Missense	Heterozygous
1553	COSMIC	HCC1395	MDGA1	266727	6	37622075	37622075	-	c.957G>A	p.K319K	Substitution - coding silent	Silent	Heterozygous
1554	COSMIC	HCC70	ITPR1	3708	3	4699936	4699936	+	c.1080G>A	p.L360L	Substitution - coding silent	Silent	Heterozygous
1555	COSMIC	HCC1395	VCAN	1462	5	82868334	82868334	+	c.9835G>A	p.V3279I	Substitution - Missense	Missense	Heterozygous
1556	COSMIC	HCC1806	SEMA5A	9037	5	9237986	9237986	-	c.287G>C	p.C96S	Substitution - Missense	Missense	Homozygous
1557	COSMIC	HCC70	CTDP1	9150	18	77477861	77477861	+	c.2262C>T	p.A754A	Substitution - coding silent	Silent	Heterozygous
1558	COSMIC	HCC1806	FAM172A	83989	5	93294577	93294577	-	c.472G>A	p.G158S	Substitution - Missense	Missense	Homozygous
1559	COSMIC	HCC1143	ZNF516	9658	18	74153263	74153263	-	c.1748C>T	p.S583F	Substitution - Missense	Missense	Heterozygous
1560	COSMIC	HCC70	SIM1	6492	6	100868713	100868713	-	c.1120C>T	p.R374W	Substitution - Missense	Missense	Heterozygous
1561	COSMIC	HCC1806	CD226	10666	18	67563063	67563063	-	c.601C>G	p.H201D	Substitution - Missense	Missense	Homozygous
1562	COSMIC	HCC70	CCDC165	23255	18	8824916	8824916	+	c.3408C>T	p.T1136T	Substitution - coding silent	Silent	Heterozygous
1563	COSMIC	HCC70	RTTN	25914	18	67788864	67788864	-	c.3456A>G	p.K1152K	Substitution - coding silent	Silent	Heterozygous
1564	COSMIC	HCC1395	TRPC7	57113	5	135610387	135610387	-	c.1102G>A	p.A368T	Substitution - Missense	Missense	Heterozygous
1565	COSMIC	HCC70	LAMA1	284217	18	6942214	6942214	-	c.9092G>A	p.R3031H	Substitution - Missense	Missense	Heterozygous
1566	COSMIC	HCC1806	VCAN	1462	5	82815456	82815456	+	c.1331C>G	p.S444*	Substitution - Nonsense	Nonsense	Heterozygous
1567	COSMIC	HCC1806	NCF4	4689	22	37272064	37272064	+	c.759-7C>A	p.?	Unknown	Unknown	Homozygous
1568	COSMIC	HCC70	QRSL1	55278	6	107088762	107088762	+	c.249C>T	p.G83G	Substitution - coding silent	Silent	Heterozygous
1569	COSMIC	HCC1395	TFAP2A	7020	6	10398668	10398668	-	c.1278G>A	p.E426E	Substitution - coding silent	Silent	Heterozygous
1570	COSMIC	HCC70	APOBEC3B	9582	22	39382087	39382088	+	c.445_446insG	p.D149fs*3	Insertion - Frameshift	Frame_Shift	Homozygous
1571	COSMIC	HCC70	APOBEC3F	200316	22	39441215	39441216	+	c.441_442insG	p.D148fs*3	Insertion - Frameshift	Frame_Shift	Heterozygous
1572	COSMIC	HCC70	APOL2	23780	22	36623495	36623495	-	c.969delT	p.L324fs*>14	Deletion - Frameshift	Frame_Shift	Heterozygous
1573	COSMIC	HCC1395	ELFN2	114794	22	37771018	37771018	-	c.557C>T	p.P186L	Substitution - Missense	Missense	Heterozygous
1574	COSMIC	HCC1806	CARD10	29775	22	37906259	37906259	-	c.869T>C	p.L290P	Substitution - Missense	Missense	Heterozygous
1575	COSMIC	HCC1806	ROS1	6098	6	117718158	117718158	-	c.699C>A	p.I233I	Substitution - coding silent	Silent	Heterozygous
1576	COSMIC	HCC1806	COL19A1	1310	6	70866226	70866226	+	c.2203G>C	p.G735R	Substitution - Missense	Missense	Homozygous
1577	COSMIC	HCC1395	GCM2	9247	6	10877398	10877398	-	c.318C>T	p.C106C	Substitution - coding silent	Silent	Heterozygous
1578	COSMIC	HCC1806	COL14A1	7373	8	121237434	121237434	+	c.1845G>C	p.L615L	Substitution - coding silent	Silent	Heterozygous
1579	COSMIC	HCC1143	ATAD2	29028	8	124368709	124368709	-	c.1566G>C	p.Q522H	Substitution - Missense	Missense	Heterozygous
1580	COSMIC	HCC38	SVEP1	79987	9	113149563	113149563	-	c.10060+2T>C	p.?	Unknown	Unknown	Homozygous
1581	COSMIC	HCC1806	C9orf84	158401	9	114500674	114500674	-	c.994C>G	p.L332V	Substitution - Missense	Missense	Heterozygous
1582	COSMIC	HCC1395	CEP85L	387119	6	118812937	118812937	-	c.1358C>T	p.S453F	Substitution - Missense	Missense	Heterozygous
1583	COSMIC	HCC38	CLVS2	134829	6	123377109	123377109	+	c.834A>G	p.V278V	Substitution - coding silent	Silent	Homozygous
1584	COSMIC	HCC1806	MTBP	27085	8	121518973	121518974	+	c.1755_1756insCAGT	p.L587fs*19	Insertion - Frameshift	Frame_Shift	Heterozygous
1585	COSMIC	HCC70	RIOK1	83732	6	7411597	7411597	+	c.1302G>A	p.L434L	Substitution - coding silent	Silent	Heterozygous
1586	COSMIC	HCC70	RIOK1	83732	6	7411598	7411598	+	c.1303A>T	p.N435Y	Substitution - Missense	Missense	Heterozygous
1587	COSMIC	HCC1395	C8orf76	84933	8	124232461	124232462	-	c.1024_1025insGTAGCCC	p.L342fs*15	Insertion - Frameshift	Frame_Shift	Heterozygous
1588	COSMIC	HCC1395	C8orf76	84933	8	124232487	124232487	-	c.999G>T	p.E333D	Substitution - Missense	Missense	Heterozygous
1589	COSMIC	HCC38	TDH	157739	8	11219313	11219313	+	c.663A>T	p.G221G	Substitution - coding silent	Silent	Heterozygous
1590	COSMIC	HCC1806	ZNF608	57507	5	123983341	123983341	-	c.2736G>A	p.G912G	Substitution - coding silent	Silent	Heterozygous
1591	COSMIC	HCC70	EDNRA	1909	4	148407181	148407181	+	c.348C>T	p.N116N	Substitution - coding silent	Silent	Heterozygous
1592	COSMIC	HCC1806	SLC6A18	348932	5	1243740	1243740	+	c.1202T>C	p.V401A	Substitution - Missense	Missense	Homozygous
1593	COSMIC	HCC70	LRP2BP	55805	4	186298060	186298061	-	c.216+2_216+3insT	p.?	Unknown	Unknown	Heterozygous
1594	COSMIC	HCC1806	FAT1	2195	4	187539216	187539216	-	c.8524G>T	p.G2842C	Substitution - Missense	Missense	Homozygous
1595	COSMIC	HCC1395	SLC34A2	10568	4	25678275	25678275	+	c.1977C>G	p.V659V	Substitution - coding silent	Silent	Heterozygous
1596	COSMIC	HCC70	SNCAIP	9627	5	121787144	121787144	+	c.2602A>G	p.M868V	Substitution - Missense	Missense	Heterozygous
1597	COSMIC	HCC38	LRBA	987	4	151392823	151392823	-	c.6653G>C	p.R2218T	Substitution - Missense	Missense	Heterozygous
1598	COSMIC	HCC70	RBM46	166863	4	155720400	155720400	+	c.1086G>A	p.P362P	Substitution - coding silent	Silent	Heterozygous
1599	COSMIC	HCC1806	FBXL5	26234	4	15607421	15613886	-	c.1999+3_2001del6466	p.?	Unknown	Unknown	Heterozygous
1600	COSMIC	HCC70	MAP9	79884	4	156273810	156273810	-	c.1759C>A	p.L587M	Substitution - Missense	Missense	Heterozygous
1601	COSMIC	HCC1806	FBXL5	26234	4	15627601	15628495	-	c.1124+1_1125-1del895	p.?	Unknown	Unknown	Heterozygous
1602	COSMIC	HCC70	PPARGC1A	10891	4	23886419	23886419	-	c.190A>G	p.I64V	Substitution - Missense	Missense	Heterozygous
1603	COSMIC	HCC1806	FBXL5	26234	4	15629657	15632288	-	c.892+1_893-1del2632	p.?	Unknown	Unknown	Heterozygous
1604	COSMIC	HCC1806	FBXL5	26234	4	15632413	15638114	-	c.766+3_768del5702	p.?	Unknown	Unknown	Heterozygous
1605	COSMIC	HCC1806	FBXL5	26234	4	15638300	15640130	-	c.583+1_584-1del1831	p.?	Unknown	Unknown	Heterozygous
1606	COSMIC	HCC1806	FBXL5	26234	4	15640316	15642408	-	c.396+3_398del2093	p.?	Unknown	Unknown	Heterozygous
1607	COSMIC	HCC70	MLF1IP	79682	4	185616468	185616468	-	c.1231T>G	p.L411V	Substitution - Missense	Missense	Heterozygous
1608	COSMIC	HCC1395	MSH6	2956	2	48033459	48033459	+	c.3763G>A	p.D1255N	Substitution - Missense	Missense	Heterozygous
1609	COSMIC	HCC1395	SIX2	10736	2	45233351	45233351	-	c.834C>T	p.I278I	Substitution - coding silent	Silent	Heterozygous
1610	COSMIC	HCC1806	ZNF594	84622	17	5085245	5085245	-	c.2307C>T	p.T769T	Substitution - coding silent	Silent	Heterozygous
1611	COSMIC	HCC1806	ZNF594	84622	17	5085247	5085247	-	c.2305A>G	p.T769A	Substitution - Missense	Missense	Heterozygous
1612	COSMIC	HCC1395	KIF1C	10749	17	4910342	4910342	+	c.1298C>T	p.S433F	Substitution - Missense	Missense	Heterozygous
1613	COSMIC	HCC1806	GALM	130589	2	38958896	38958896	+	c.796G>A	p.G266R	Substitution - Missense	Missense	Heterozygous
1614	COSMIC	HCC1395	FSHR	2492	2	49247298	49247298	-	c.226G>A	p.E76K	Substitution - Missense	Missense	Heterozygous
1615	COSMIC	HCC1395	TMEM100	55273	17	53798177	53798177	-	c.255C>T	p.I85I	Substitution - coding silent	Silent	Homozygous
1616	COSMIC	HCC1806	PTPRD	5789	9	8465514	8465514	-	c.3666T>G	p.G1222G	Substitution - coding silent	Silent	Homozygous
1617	COSMIC	HCC70	NTNG2	84628	9	135073676	135073676	+	c.537C>T	p.A179A	Substitution - coding silent	Silent	Homozygous
1618	COSMIC	HCC70	TRPM6	140803	9	77386761	77386761	-	c.3404-10A>C	p.?	Unknown	Unknown	Heterozygous
1619	COSMIC	HCC1395	SHC3	53358	9	91680436	91680436	-	c.835+8G>A	p.?	Unknown	Unknown	Heterozygous
1620	COSMIC	HCC1806	SURF6	6838	9	136201332	136201332	-	c.200C>A	p.A67D	Substitution - Missense	Missense	Homozygous
1621	COSMIC	HCC1395	MED22	6837	9	136211147	136211147	-	c.246C>G	p.L82L	Substitution - coding silent	Silent	Heterozygous
1622	COSMIC	HCC1806	INPP5E	56623	9	139327607	139327608	-	c.1158_1159ins18	p.S386_E387insGGRGWR	Insertion - In frame	In_Frame	Heterozygous
1623	COSMIC	HCC70	PLAC8L1	153770	5	145477836	145477836	-	c.139G>A	p.A47T	Substitution - Missense	Missense	Heterozygous
1624	COSMIC	HCC70	SYK	6850	9	93639846	93639846	+	c.1113-7C>A	p.?	Unknown	Unknown	Homozygous
1625	COSMIC	HCC70	RBM27	54439	5	145631319	145631319	+	c.1325G>A	p.R442Q	Substitution - Missense	Missense	Heterozygous
1626	COSMIC	HCC70	SH3TC2	79628	5	148407641	148407641	-	c.1654G>A	p.E552K	Substitution - Missense	Missense	Heterozygous
1627	COSMIC	HCC1806	PDGFRB	5159	5	149499081	149499081	-	c.2747C>T	p.A916V	Substitution - Missense	Missense	Homozygous
1628	COSMIC	HCC70	UBAC1	10422	9	138837010	138837010	-	c.740C>T	p.P247L	Substitution - Missense	Missense	Homozygous
1629	COSMIC	HCC1395	FAM75D4	389761	9	84607138	84607138	+	c.1753C>G	p.Q585E	Substitution - Missense	Missense	Heterozygous
1630	COSMIC	HCC1395	FAM75D1	389763	9	84607138	84607138	+	c.1753C>G	p.Q585E	Substitution - Missense	Missense	Heterozygous
1631	COSMIC	HCC70	ZNF792	126375	19	35451886	35451886	-	c.46T>A	p.F16I	Substitution - Missense	Missense	Heterozygous
1632	COSMIC	HCC1806	HAUS5	23354	19	36111142	36111144	+	c.1564_1566delCTT	p.L525delL	Deletion - In frame	In_Frame	Heterozygous
1633	COSMIC	HCC38	SLITRK3	22865	3	164907922	164907922	-	c.697C>A	p.P233T	Substitution - Missense	Missense	Heterozygous
1634	COSMIC	HCC1806	ZNF607	84775	19	38190745	38190745	-	c.287G>T	p.R96M	Substitution - Missense	Missense	Heterozygous
1635	COSMIC	HCC38	IGFLR1	79713	19	36230618	36230618	-	c.714G>C	p.L238L	Substitution - coding silent	Silent	Heterozygous
1636	COSMIC	HCC38	OTOL1	131149	3	161221448	161221448	+	c.1152T>C	p.I384I	Substitution - coding silent	Silent	Heterozygous
1637	COSMIC	HCC1395	PCDHGB1	56104	5	140731444	140731444	+	c.1617C>T	p.S539S	Substitution - coding silent	Silent	Heterozygous
1638	COSMIC	HCC70	OXNAD1	92106	3	16343271	16343271	+	c.571G>A	p.A191T	Substitution - Missense	Missense	Heterozygous
1639	COSMIC	HCC70	TMEM212	389177	3	171571450	171571450	+	c.353T>C	p.L118P	Substitution - Missense	Missense	Heterozygous
1640	COSMIC	HCC1806	PCDHGC3	5098	5	140857963	140857963	+	c.2280G>T	p.V760V	Substitution - coding silent	Silent	Homozygous
1641	COSMIC	HCC38	ACACA	31	17	35445967	35445967	-	c.6649G>A	p.E2217K	Substitution - Missense	Missense	Heterozygous
1642	COSMIC	HCC70	RNGTT	8732	6	89563379	89563379	-	c.1001G>A	p.R334H	Substitution - Missense	Missense	Heterozygous
1643	COSMIC	HCC70	OR1G1	8390	17	3030414	3030414	-	c.432C>G	p.L144L	Substitution - coding silent	Silent	Homozygous
1644	COSMIC	HCC1806	C2orf56	55471	2	37459332	37459332	+	c.139C>G	p.L47V	Substitution - Missense	Missense	Heterozygous
1645	COSMIC	HCC1806	BACH2	60468	6	90660077	90660077	-	c.1748A>G	p.Q583R	Substitution - Missense	Missense	Homozygous
1646	COSMIC	HCC1806	CCL4L1	9560	17	34539882	34539882	+	c.192-2G>A	p.?	Unknown	Unknown	Heterozygous
1647	COSMIC	HCC1395	PRSS35	167681	6	84233415	84233415	+	c.255G>A	p.E85E	Substitution - coding silent	Silent	Heterozygous
1648	COSMIC	HCC70	ZNF292	23036	6	87967565	87967565	+	c.3783C>A	p.A1261A	Substitution - coding silent	Silent	Heterozygous
1649	COSMIC	HCC1395	DSP	1832	6	7585691	7585691	+	c.8196C>T	p.L2732L	Substitution - coding silent	Silent	Heterozygous
1650	COSMIC	HCC1806	MDN1	23195	6	90353795	90353795	-	c.16720G>A	p.A5574T	Substitution - Missense	Missense	Homozygous
1651	COSMIC	HCC70	MDN1	23195	6	90398378	90398378	-	c.11173C>T	p.R3725W	Substitution - Missense	Missense	Heterozygous
1652	COSMIC	HCC1806	MYO19	80179	17	34881165	34881165	-	c.308A>T	p.K103M	Substitution - Missense	Missense	Heterozygous
1653	COSMIC	HCC70	SLFN12	55106	17	33738416	33738416	-	c.1678A>G	p.I560V	Substitution - Missense	Missense	Homozygous
1654	COSMIC	HCC1806	PNMA5	114824	23	152159065	152159065	-	c.1078G>T	p.A360S	Substitution - Missense	Missense	Homozygous
1655	COSMIC	HCC1806	ANKHD1-EIF4EBP3	404734	5	139903819	139903819	+	c.4486G>A	p.E1496K	Substitution - Missense	Missense	Heterozygous
1656	COSMIC	HCC1806	ANKHD1	54882	5	139903819	139903819	+	c.4486G>A	p.E1496K	Substitution - Missense	Missense	Heterozygous
1657	COSMIC	HCC1806	PCDHA6	56142	5	140209394	140209394	+	c.1718C>T	p.T573I	Substitution - Missense	Missense	Homozygous
1658	COSMIC	HCC1806	PCDHA6	56142	5	140209395	140209395	+	c.1719T>C	p.T573T	Substitution - coding silent	Silent	Homozygous
1659	COSMIC	HCC1395	PCDHB4	56131	5	140503275	140503275	+	c.1695G>C	p.Q565H	Substitution - Missense	Missense	Heterozygous
1660	COSMIC	HCC1806	PCDHB5	26167	5	140516167	140516167	+	c.1151T>A	p.I384N	Substitution - Missense	Missense	Homozygous
1661	COSMIC	HCC1395	LSM11	134353	5	157170922	157170922	+	c.164A>C	p.N55T	Substitution - Missense	Missense	Heterozygous
1662	COSMIC	HCC1395	SLC6A7	6534	5	149584148	149584148	+	c.1386G>C	p.L462L	Substitution - coding silent	Silent	Heterozygous
1663	COSMIC	HCC1143	PCDHA11	56138	5	140248791	140248791	+	c.103G>A	p.V35I	Substitution - Missense	Missense	Heterozygous
1664	COSMIC	HCC1143	PCDHA11	56138	5	140250476	140250476	+	c.1788G>C	p.V596V	Substitution - coding silent	Silent	Heterozygous
1665	COSMIC	HCC1395	PCDHA2	56146	5	140175283	140175283	+	c.734C>G	p.S245*	Substitution - Nonsense	Nonsense	Heterozygous
1666	COSMIC	HCC1806	PCDHB18	54660	5	140615552	140615555	+	c.1267_1270delACAG	p.D424fs*64	Deletion - Frameshift	Frame_Shift	Heterozygous
1667	COSMIC	HCC1806	PCDHB18	54660	5	140616210	140616210	+	c.1925C>T	p.A642V	Substitution - Missense	Missense	Homozygous
1668	COSMIC	HCC70	NACAD	23148	7	45120286	45120286	-	c.4627G>A	p.V1543M	Substitution - Missense	Missense	Heterozygous
1669	COSMIC	HCC1395	LANCL2	55915	7	55467674	55467674	+	c.555T>G	p.V185V	Substitution - coding silent	Silent	Heterozygous
1670	COSMIC	HCC38	C8orf74	203076	8	10532149	10532149	+	c.49-7C>G	p.?	Unknown	Unknown	Heterozygous
1671	COSMIC	HCC1806	NUDCD3	23386	7	44524708	44524708	-	c.368A>T	p.E123V	Substitution - Missense	Missense	Heterozygous
1672	COSMIC	HCC1806	C7orf72	100130988	7	50198759	50198759	+	c.1311C>G	p.D437E	Substitution - Missense	Missense	Heterozygous
1673	COSMIC	HCC1806	CIRH1A	84916	16	69202739	69202739	+	c.1960G>T	p.D654Y	Substitution - Missense	Missense	Heterozygous
1674	COSMIC	HCC1806	CIRH1A	84916	16	69202740	69202740	+	c.1961A>T	p.D654V	Substitution - Missense	Missense	Heterozygous
1675	COSMIC	HCC1806	VPS13B	157680	8	100568761	100568761	+	c.4904A>G	p.N1635S	Substitution - Missense	Missense	Heterozygous
1676	COSMIC	HCC1806	TMEM74	157753	8	109796614	109796614	-	c.714C>A	p.L238L	Substitution - coding silent	Silent	Heterozygous
1677	COSMIC	HCC1806	VAC14	55697	16	70778424	70778424	-	c.1430C>T	p.T477M	Substitution - Missense	Missense	Heterozygous
1678	COSMIC	HCC1143	DDC	1644	7	50547514	50547514	-	c.992C>G	p.T331S	Substitution - Missense	Missense	Heterozygous
1679	COSMIC	HCC1395	PKD1L1	168507	7	47872693	47872693	-	c.6332C>T	p.T2111I	Substitution - Missense	Missense	Heterozygous
1680	COSMIC	HCC1806	RP1L1	94137	8	10470612	10470612	-	c.996C>T	p.V332V	Substitution - coding silent	Silent	Heterozygous
1681	COSMIC	HCC70	RIMS2	9699	8	104928672	104928672	+	c.1367T>A	p.L456Q	Substitution - Missense	Missense	Heterozygous
1682	COSMIC	HCC38	OR2F2	135948	7	143632711	143632711	+	c.386G>A	p.R129H	Substitution - Missense	Missense	Heterozygous
1683	COSMIC	HCC1806	HLA-C	3107	6	31238983	31238983	-	c.486C>A	p.T162T	Substitution - coding silent	Silent	Heterozygous
1684	COSMIC	HCC1806	FLOT1	10211	6	30697793	30697793	-	c.1254+6G>A	p.?	Unknown	Unknown	Heterozygous
1685	COSMIC	HCC70	DOCK4	9732	7	111428737	111428737	-	c.3346C>T	p.R1116C	Substitution - Missense	Missense	Heterozygous
1686	COSMIC	HCC70	OR2A1	346528	7	144015343	144015343	+	c.126G>C	p.G42G	Substitution - coding silent	Silent	Heterozygous
1687	COSMIC	HCC38	GABRA6	2559	5	161113333	161113333	+	c.136C>A	p.R46R	Substitution - coding silent	Silent	Heterozygous
1688	COSMIC	HCC1806	ARHGEF5	7984	7	144060361	144060361	+	c.599A>T	p.E200V	Substitution - Missense	Missense	Heterozygous
1689	COSMIC	HCC1806	ARHGEF5	7984	7	144070382	144070382	+	c.4140+5G>C	p.?	Unknown	Unknown	Heterozygous
1690	COSMIC	HCC1806	BCAP29	55973	7	107236391	107236391	+	c.424G>A	p.E142K	Substitution - Missense	Missense	Heterozygous
1691	COSMIC	HCC70	HLA-G	3135	6	29797212	29797212	+	c.637G>A	p.V213M	Substitution - Missense	Missense	Heterozygous
1692	COSMIC	HCC70	CLCN1	1180	7	143048939	143048939	+	c.2848G>A	p.E950K	Substitution - Missense	Missense	Heterozygous
1693	COSMIC	HCC1806	HLA-A	3105	6	29910562	29910562	+	c.102A>T	p.T34T	Substitution - coding silent	Silent	Heterozygous
1694	COSMIC	HCC1806	KCND2	3751	7	119915400	119915400	+	c.714G>T	p.M238I	Substitution - Missense	Missense	Heterozygous
1695	COSMIC	HCC1806	CDSN	1041	6	31084968	31084968	-	c.424G>A	p.G142R	Substitution - Missense	Missense	Heterozygous
1696	COSMIC	HCC70	RIPK1	8737	6	3111131	3111131	+	c.1671A>G	p.L557L	Substitution - coding silent	Silent	Heterozygous
1697	COSMIC	HCC1395	C7orf60	154743	7	112462040	112462040	-	c.977C>A	p.T326K	Substitution - Missense	Missense	Heterozygous
1698	COSMIC	HCC1806	SLU7	10569	5	159832096	159832096	-	c.1334G>A	p.C445Y	Substitution - Missense	Missense	Heterozygous
1699	COSMIC	HCC1395	OR2J2	26707	6	29141903	29141903	+	c.491C>T	p.T164I	Substitution - Missense	Missense	Heterozygous
1700	COSMIC	HCC1806	DLD	1738	7	107559543	107559543	+	c.1463C>T	p.P488L	Substitution - Missense	Missense	Heterozygous
1701	COSMIC	HCC1806	AVL9	23080	7	32598630	32598630	+	c.769T>C	p.C257R	Substitution - Missense	Missense	Heterozygous
1702	COSMIC	HCC70	BRS3	680	23	135572349	135572350	+	c.492_493delTT	p.V166fs*16	Deletion - Frameshift	Frame_Shift	Heterozygous
1703	COSMIC	HCC70	ARHGEF6	9459	23	135863021	135863021	-	c.21C>T	p.I7I	Substitution - coding silent	Silent	Heterozygous
1704	COSMIC	HCC1395	LGALS4	3960	19	39292739	39292739	-	c.718C>T	p.R240C	Substitution - Missense	Missense	Homozygous
1705	COSMIC	HCC1806	FMR1NB	158521	23	147106391	147106391	+	c.639G>A	p.P213P	Substitution - coding silent	Silent	Heterozygous
1706	COSMIC	HCC1806	NEUROD6	63974	7	31378300	31378300	-	c.583G>C	p.E195Q	Substitution - Missense	Missense	Heterozygous
1707	COSMIC	HCC70	C7orf44	55744	7	43687212	43687212	-	c.37A>G	p.M13V	Substitution - Missense	Missense	Heterozygous
1708	COSMIC	HCC1395	POU6F2	11281	7	39379338	39379338	+	c.609G>C	p.Q203H	Substitution - Missense	Missense	Heterozygous
1709	COSMIC	HCC1806	C19orf47	126526	19	40828143	40828143	-	c.714C>T	p.A238A	Substitution - coding silent	Silent	Heterozygous
1710	COSMIC	HCC1806	HIPK4	147746	19	40886549	40886549	-	c.1124T>C	p.V375A	Substitution - Missense	Missense	Heterozygous
1711	COSMIC	HCC1806	GPR112	139378	23	135488048	135488048	+	c.8852T>C	p.L2951P	Substitution - Missense	Missense	Homozygous
1712	COSMIC	HCC1806	KIAA1671	85379	22	25435078	25435078	+	c.1981G>A	p.D661N	Substitution - Missense	Missense	Homozygous
1713	COSMIC	HCC1143	PRPS1L1	221823	7	18066877	18066877	-	c.529A>C	p.R177R	Substitution - coding silent	Silent	Heterozygous
1714	COSMIC	HCC1806	TMEM184A	202915	7	1590591	1590591	-	c.247G>T	p.V83L	Substitution - Missense	Missense	Heterozygous
1715	COSMIC	HCC1806	CLOCK	9575	4	56329917	56329917	-	c.494A>C	p.E165A	Substitution - Missense	Missense	Heterozygous
1716	COSMIC	HCC38	MACC1	346389	7	20199492	20199492	-	c.492A>G	p.L164L	Substitution - coding silent	Silent	Homozygous
1717	COSMIC	HCC1806	CEP135	9662	4	56847545	56847545	+	c.1779G>C	p.E593D	Substitution - Missense	Missense	Heterozygous
1718	COSMIC	HCC1395	EN2	2020	7	155255171	155255171	+	c.791A>G	p.Q264R	Substitution - Missense	Missense	Heterozygous
1719	COSMIC	HCC1806	KIAA1211	57482	4	57180591	57180592	+	c.923_924insGAGGGAGCG	p.R308_E309insRER	Insertion - In frame	In_Frame	Heterozygous
1720	COSMIC	HCC1395	PIGT	51604	20	44050198	44050198	+	c.1209C>T	p.T403T	Substitution - coding silent	Silent	Heterozygous
1721	COSMIC	HCC1806	ZNF227	7770	19	44738851	44738851	+	c.272-4A>G	p.?	Unknown	Unknown	Homozygous
1722	COSMIC	HCC38	WDSUB1	151525	2	160138901	160139204	-	c.377_398+282del304	p.?	Unknown	Unknown	Heterozygous
1723	COSMIC	HCC1143	PSG5	5673	19	43689309	43689309	-	c.65-10C>T	p.?	Unknown	Unknown	Heterozygous
1724	COSMIC	HCC70	GPD2	2820	2	157426011	157426011	+	c.1437C>G	p.L479L	Substitution - coding silent	Silent	Heterozygous
1725	COSMIC	HCC1806	ZNF334	55713	20	45132855	45132855	-	c.239C>G	p.P80R	Substitution - Missense	Missense	Heterozygous
1726	COSMIC	HCC70	NEB	4703	2	152359316	152359316	-	c.18816C>A	p.N6272K	Substitution - Missense	Missense	Heterozygous
1727	COSMIC	HCC1395	PLCG1	5335	20	39792654	39792654	+	c.1096+8G>C	p.?	Unknown	Unknown	Heterozygous
1728	COSMIC	HCC1806	C20orf27	54976	20	3740705	3740705	-	c.43G>T	p.G15*	Substitution - Nonsense	Nonsense	Heterozygous
1729	COSMIC	HCC1395	ITGB6	3694	2	160964273	160964273	-	c.2185A>T	p.I729F	Substitution - Missense	Missense	Heterozygous
1730	COSMIC	HCC70	PPP1R16B	26051	20	37547206	37547206	+	c.1601C>T	p.S534L	Substitution - Missense	Missense	Heterozygous
1731	COSMIC	HCC1143	MEGF8	1954	19	42875565	42875565	+	c.7200G>A	p.Q2400Q	Substitution - coding silent	Silent	Heterozygous
1732	COSMIC	HCC1806	PHLPP2	23035	16	71683476	71683476	-	c.3289G>A	p.A1097T	Substitution - Missense	Missense	Heterozygous
1733	COSMIC	HCC70	C19orf57	79173	19	14000394	14000394	-	c.1275C>T	p.S425S	Substitution - coding silent	Silent	Heterozygous
1734	COSMIC	HCC1806	USHBP1	83878	19	17370699	17370699	-	c.768+7G>A	p.?	Unknown	Unknown	Homozygous
1735	COSMIC	HCC1806	DNAJB1	3337	19	14627529	14627529	-	c.541A>G	p.K181E	Substitution - Missense	Missense	Heterozygous
1736	COSMIC	HCC1395	TRAF7	84231	16	2225292	2225292	+	c.1387-10C>T	p.?	Unknown	Unknown	Heterozygous
1737	COSMIC	HCC1395	IL27RA	9466	19	14160007	14160007	+	c.1283C>T	p.A428V	Substitution - Missense	Missense	Heterozygous
1738	COSMIC	HCC1806	OR10H1	26539	19	15918647	15918647	-	c.201C>T	p.S67S	Substitution - coding silent	Silent	Homozygous
1739	COSMIC	HCC70	EEF2K	29904	16	22274431	22274431	+	c.1300G>T	p.E434*	Substitution - Nonsense	Nonsense	Heterozygous
1740	COSMIC	HCC1806	HYDIN	54768	16	71171058	71171058	-	c.1039T>C	p.Y347H	Substitution - Missense	Missense	Heterozygous
1741	COSMIC	HCC1806	HYDIN	54768	16	71171231	71171231	-	c.866A>G	p.Y289C	Substitution - Missense	Missense	Heterozygous
1742	COSMIC	HCC1395	OTOA	146183	16	21716511	21716511	+	c.1002C>T	p.F334F	Substitution - coding silent	Silent	Heterozygous
1743	COSMIC	HCC1806	CPAMD8	27151	19	17036006	17036006	-	c.3688G>C	p.G1230R	Substitution - Missense	Missense	Homozygous
1744	COSMIC	HCC1806	ZNF333	84449	19	14829301	14829301	+	c.1162C>T	p.H388Y	Substitution - Missense	Missense	Heterozygous
1745	COSMIC	HCC38	TSC2	7249	16	2126093	2126093	+	c.2664G>A	p.L888L	Substitution - coding silent	Silent	Heterozygous
1746	COSMIC	HCC1395	HAUS8	93323	19	17163652	17163652	-	c.912G>C	p.K304N	Substitution - Missense	Missense	Heterozygous
1747	COSMIC	HCC1395	AQP8	343	16	25232844	25232844	+	c.327G>C	p.M109I	Substitution - Missense	Missense	Heterozygous
1748	COSMIC	HCC1395	EPS15L1	58513	19	16472593	16472593	-	c.2583C>T	p.T861T	Substitution - coding silent	Silent	Heterozygous
1749	COSMIC	HCC1395	GPR116	221395	6	46851871	46851871	-	c.466G>A	p.E156K	Substitution - Missense	Missense	Heterozygous
1750	COSMIC	HCC1395	GPR110	266977	6	46968009	46968009	-	c.2683G>A	p.G895R	Substitution - Missense	Missense	Heterozygous
1751	COSMIC	HCC38	TNXB	7148	6	32010287	32010287	-	c.1442G>C	p.R481P	Substitution - Missense	Missense	Homozygous
1752	COSMIC	HCC1806	RUNX2	860	6	45390367	45390367	+	c.96C>G	p.S32R	Substitution - Missense	Missense	Heterozygous
1753	COSMIC	HCC1806	GTPBP2	54676	6	43594085	43594085	-	c.276G>A	p.R92R	Substitution - coding silent	Silent	Heterozygous
1754	COSMIC	HCC1806	ENPP5	59084	6	46135748	46135749	-	c.251_252delTT	p.F84fs*10	Deletion - Frameshift	Frame_Shift	Heterozygous
1755	COSMIC	HCC1395	SLC25A27	9481	6	46630189	46630189	+	c.460C>G	p.Q154E	Substitution - Missense	Missense	Heterozygous
1756	COSMIC	HCC1806	GLYATL3	389396	6	49483473	49483473	+	c.186G>A	p.E62E	Substitution - coding silent	Silent	Heterozygous
1757	COSMIC	HCC1806	SLC22A23	63027	6	3290101	3290101	-	c.368-1G>C	p.?	Unknown	Unknown	Heterozygous
1758	COSMIC	HCC1395	CAPN11	11131	6	44148986	44148988	+	c.1870-3_1870-1CAG>AT	p.?	Unknown	Unknown	Heterozygous
1759	COSMIC	HCC1806	SLC34A1	6569	5	176825050	176825050	+	c.1683G>T	p.L561L	Substitution - coding silent	Silent	Heterozygous
1760	COSMIC	HCC1143	RANBP17	64901	5	170632587	170632587	+	c.2202G>T	p.K734N	Substitution - Missense	Missense	Heterozygous
1761	COSMIC	HCC38	EMB	133418	5	49707046	49707046	-	c.368T>A	p.L123*	Substitution - Nonsense	Nonsense	Heterozygous
1762	COSMIC	HCC70	VARS	7407	6	31749326	31749326	-	c.2476C>G	p.L826V	Substitution - Missense	Missense	Heterozygous
1763	COSMIC	HCC1806	WWC2	80014	4	184210599	184210599	+	c.3195A>C	p.T1065T	Substitution - coding silent	Silent	Homozygous
1764	COSMIC	HCC70	ERBB2IP	55914	5	65307929	65307929	+	c.360G>A	p.V120V	Substitution - coding silent	Silent	Heterozygous
1765	COSMIC	HCC1395	WDR17	116966	4	177041203	177041203	+	c.565G>A	p.V189I	Substitution - Missense	Missense	Heterozygous
1766	COSMIC	HCC70	RNF44	22838	5	175956364	175956364	-	c.1161C>T	p.F387F	Substitution - coding silent	Silent	Heterozygous
1767	COSMIC	HCC70	STXBP1	6812	9	130442440	130442440	+	c.1466C>T	p.T489I	Substitution - Missense	Missense	Homozygous
1768	COSMIC	HCC1806	GOLGA2	2801	9	131030243	131030243	-	c.390C>G	p.L130L	Substitution - coding silent	Silent	Heterozygous
1769	COSMIC	HCC1395	CLCN2	1181	3	184075756	184075756	-	c.609C>T	p.G203G	Substitution - coding silent	Silent	Heterozygous
1770	COSMIC	HCC70	PIP5KL1	138429	9	130687385	130687385	-	c.308+1G>C	p.?	Unknown	Unknown	Heterozygous
1771	COSMIC	HCC1395	HES1	3280	3	193855461	193855492	+	c.293-11_313del32	p.?	Unknown	Unknown	Heterozygous
1772	COSMIC	HCC1806	HES1	3280	3	193855750	193855770	+	c.571_591del21	p.A195_A201delAPPPGGA	Deletion - In frame	In_Frame	Heterozygous
1773	COSMIC	HCC70	CLCN3	1182	4	170625277	170625277	+	c.1692C>T	p.V564V	Substitution - coding silent	Silent	Heterozygous
1774	COSMIC	HCC1806	AKNA	80709	9	117121864	117121864	-	c.2492+10T>G	p.?	Unknown	Unknown	Heterozygous
1775	COSMIC	HCC1806	ADCY8	114	8	131964142	131964142	-	c.1213A>G	p.I405V	Substitution - Missense	Missense	Heterozygous
1776	COSMIC	HCC1806	AKNA	80709	9	117121887	117121888	-	c.2478_2479ins23	p.E832fs*1	Insertion - Frameshift	Frame_Shift	Heterozygous
1777	COSMIC	HCC1395	TRIB1	10221	8	126448613	126448613	+	c.1019C>T	p.S340F	Substitution - Missense	Missense	Heterozygous
1778	COSMIC	HCC1395	TRIB1	10221	8	126448614	126448614	+	c.1020C>T	p.S340S	Substitution - coding silent	Silent	Heterozygous
1779	COSMIC	HCC1806	OC90	729330	8	133036728	133036728	-	c.1356G>T	p.*452Y	Nonstop extension		Heterozygous
1780	COSMIC	HCC1143	WDR38	401551	9	127618753	127618753	+	c.492C>T	p.T164T	Substitution - coding silent	Silent	Heterozygous
1781	COSMIC	HCC1395	LRP2	4036	2	170127414	170127414	-	c.2320G>T	p.G774*	Substitution - Nonsense	Nonsense	Heterozygous
1782	COSMIC	HCC1395	KCNQ3	3786	8	133153490	133153490	-	c.1351G>C	p.D451H	Substitution - Missense	Missense	Heterozygous
1783	COSMIC	HCC1806	LOC440925	440925	2	171570744	171570746	-	c.208_210delTGT	p.C70delC	Deletion - In frame	In_Frame	Heterozygous
1784	COSMIC	HCC1806	ASAP1	50807	8	131149231	131149231	-	c.1134T>A	p.N378K	Substitution - Missense	Missense	Heterozygous
1785	COSMIC	HCC1395	OR8K5	219453	11	55927515	55927515	-	c.279C>T	p.S93S	Substitution - coding silent	Silent	Heterozygous
1786	COSMIC	HCC1806	MKI67	4288	10	129905652	129905652	-	c.4452G>A	p.T1484T	Substitution - coding silent	Silent	Heterozygous
1787	COSMIC	HCC38	SGMS1	259230	10	52103826	52103826	-	c.49C>G	p.L17V	Substitution - Missense	Missense	Heterozygous
1788	COSMIC	HCC1143	OR8H3	390152	11	55890060	55890060	+	c.212A>G	p.D71G	Substitution - Missense	Missense	Heterozygous
1789	COSMIC	HCC1806	OR5T3	390154	11	56020623	56020623	+	c.948T>C	p.N316N	Substitution - coding silent	Silent	Heterozygous
1790	COSMIC	HCC1806	SLC43A1	8501	11	57268664	57268664	-	c.293T>A	p.M98K	Substitution - Missense	Missense	Heterozygous
1791	COSMIC	HCC70	OR52N4	390072	11	5776209	5776209	+	c.239T>C	p.I80T	Substitution - Missense	Missense	Homozygous
1792	COSMIC	HCC1395	OR9Q2	219957	11	57957989	57957989	+	c.27G>A	p.V9V	Substitution - coding silent	Silent	Heterozygous
1793	COSMIC	HCC1143	LRRC55	219527	11	56950063	56950063	+	c.696G>A	p.V232V	Substitution - coding silent	Silent	Heterozygous
1794	COSMIC	HCC1806	COL4A2	1284	13	111109745	111109745	+	c.1395C>T	p.P465P	Substitution - coding silent	Silent	Heterozygous
1795	COSMIC	HCC38	PTPRF	5792	1	44064421	44064421	+	c.2150T>G	p.V717G	Substitution - Missense	Missense	Heterozygous
1796	COSMIC	HCC38	PFKFB2	5208	1	207243653	207243653	+	c.1121A>G	p.E374G	Substitution - Missense	Missense	Heterozygous
1797	COSMIC	HCC38	CAMSAP2	23271	1	200801459	200801459	+	c.810C>A	p.V270V	Substitution - coding silent	Silent	Heterozygous
1798	COSMIC	HCC38	STK11IP	114790	2	220474125	220474125	+	c.2000G>C	p.R667P	Substitution - Missense	Missense	Heterozygous
1799	COSMIC	HCC1395	MIR7-3HG	284424	19	4772193	4772193	+	c.264C>A	p.L88L	Substitution - coding silent	Silent	Homozygous
1800	COSMIC	HCC70	NEFH	4744	22	29885603	29885603	+	c.1974A>G	p.E658E	Substitution - coding silent	Silent	Heterozygous
1801	COSMIC	HCC1806	MYLK	4638	3	123419203	123419203	-	c.3112A>G	p.M1038V	Substitution - Missense	Missense	Heterozygous
1802	COSMIC	HCC1806	MYLK	4638	3	123419204	123419204	-	c.3111A>C	p.P1037P	Substitution - coding silent	Silent	Heterozygous
1803	COSMIC	HCC1806	PCDHB14	56122	5	140604688	140604688	+	c.1611G>C	p.G537G	Substitution - coding silent	Silent	Homozygous
1804	COSMIC	HCC1806	MFHAS1	9258	8	8748451	8748451	-	c.2118C>T	p.Y706Y	Substitution - coding silent	Silent	Heterozygous
1805	COSMIC	HCC1395	PTBP3	9991	9	115038267	115038267	-	c.163A>G	p.K55E	Substitution - Missense	Missense	Heterozygous
1806	CCLE	HCC70	CABC1	56997	1	227171585	227171585	+			Intron
1807	CCLE	HCC1395	CABC1	56997	1	227171585	227171585	+			Intron
1808	CCLE	HCC1806	MYST4	23522	10	76781906	76781908	+	c.3289_3291delGAA	p.E1104del	In_Frame_Del	In_Frame
1809	CCLE	HCC70	MYST4	23522	10	76781906	76781908	+	c.3289_3291delGAA	p.E1104del	In_Frame_Del	In_Frame
1810	CCLE	HCC38	MYST4	23522	10	76788660	76788668	+	c.4078_4086delGAAGAGGAA	p.EEE1366del	In_Frame_Del	In_Frame
1811	CCLE	HCC1143	MYST2	11143	17	47892946	47892946	+			Intron
1812	CCLE	HCC1143	KIAA0802	23255	18	8825434	8825434	+	c.3926G>A	p.C1309Y	Missense_Mutation	Missense
1813	CCLE	HCC1143	MCM3APAS	114044	21	47671275	47671276	+			3'UTR
1814	CCLE	HCC38	MYST3	7994	8	41806877	41806877	+	c.1603C>T	p.P535S	Missense_Mutation	Missense
1815	CCLE	HCC1143	CEP110	11064	9	123874803	123874803	+	c.1069G>A	p.A357T	Missense_Mutation	Missense
1816	COSMIC	HCC1395	C6orf145	221749	6	3723942	3723942	-	c.607G>C	p.E203Q	Substitution - Missense	Missense	Heterozygous
1817	COSMIC	HCC1395	C20orf177	63939	20	58519281	58519281	+	c.283A>G	p.S95G	Substitution - Missense	Missense	Heterozygous
1818	COSMIC	HCC1395	C6orf204	387119	6	118812937	118812937	-	c.1349C>T	p.S450F	Substitution - Missense	Missense	Heterozygous
1819	COSMIC	HCC1395	FRMPD3	84443	23	106844616	106844616	+	c.3593G>T	p.S1198I	Substitution - Missense	Missense	Heterozygous
1820	COSMIC	HCC70	MOSC1	64757	1	220969991	220969991	+	c.456C>T	p.H152H	Substitution - coding silent	Silent	Heterozygous
1821	COSMIC	HCC70	PHC1B	653441	12	55805997	55805997	-	c.2524delA	p.M842fs*1	Deletion - Frameshift	Frame_Shift	Heterozygous
1822	COSMIC	HCC1806	C11orf66	220004	11	61249892	61249892	+	c.219G>A	p.P73P	Substitution - coding silent	Silent	Heterozygous
1823	COSMIC	HCC1806	OTOG	340990	11	17632396	17632396	+	c.5366C>G	p.P1789R	Substitution - Missense	Missense	Heterozygous
1824	COSMIC	HCC1395	CBARA1	10367	10	74135638	74135638	-	c.1181-8T>G	p.?	Unknown	Unknown	Heterozygous
1825	COSMIC	HCC38	CAMSAP1L1	23271	1	200801459	200801459	+	c.777C>A	p.V259V	Substitution - coding silent	Silent	Heterozygous
1826	COSMIC	HCC38	C14orf104	55172	14	50092649	50092649	-	c.598G>A	p.D200N	Substitution - Missense	Missense	Heterozygous
1827	COSMIC	HCC38	C14orf50	145376	14	65053980	65053980	+	c.780A>G	p.E260E	Substitution - coding silent	Silent	Heterozygous
1828	COSMIC	HCC70	FAM27E1	158318	9	46386952	46386952	-	c.51G>A	p.G17G	Substitution - coding silent	Silent	Heterozygous
1829	COSMIC	HCC38	C17orf55	284185	17	79278984	79278984	-	c.181G>A	p.V61I	Substitution - Missense	Missense	Heterozygous
1830	COSMIC	HCC1806	ANKRD56	345079	4	77817071	77817071	-	c.1932C>G	p.L644L	Substitution - coding silent	Silent	Heterozygous
1831	COSMIC	HCC38	C18orf19	125228	18	13681696	13681696	-	c.381G>A	p.K127K	Substitution - coding silent	Silent	Heterozygous
1832	COSMIC	HCC70	NHEDC1	150159	4	103831680	103831680	-	c.1002C>T	p.S334S	Substitution - coding silent	Silent	Heterozygous
1833	COSMIC	HCC1806	ZSCAN5C	649137	19	56720258	56720258	+	c.1180A>T	p.M394L	Substitution - Missense	Missense	Heterozygous
1834	COSMIC	HCC70	DNHL1	284944	2	84811293	84811293	+	c.1137C>A	p.S379R	Substitution - Missense	Missense	Heterozygous
1835	COSMIC	HCC1806	C7orf51	222950	7	100084717	100084717	+	c.342C>A	p.P114P	Substitution - coding silent	Silent	Heterozygous
1836	COSMIC	HCC1806	C7orf28B	221960	7	6859551	6859551	-	c.544C>T	p.Q182*	Substitution - Nonsense	Nonsense	Heterozygous
1837	COSMIC	HCC1806	MUC3B	57876	7	100609848	100609848	+	c.2488G>A	p.E830K	Substitution - Missense	Missense	Heterozygous
1838	COSMIC	HCC1806	MUC3A	4584	7	100609848	100609848	+	c.2488G>A	p.E830K	Substitution - Missense	Missense	Heterozygous
1839	COSMIC	HCC1806	C3orf31	132001	3	11880706	11880706	-	c.401T>A	p.L134H	Substitution - Missense	Missense	Heterozygous
1840	COSMIC	HCC1806	BMP2KL	347359	23	73406638	73406638	+	c.884T>C	p.I295T	Substitution - Missense	Missense	Homozygous
1841	COSMIC	HCC70	ZNF852	285346	3	44541902	44541902	-	c.367A>G	p.K123E	Substitution - Missense	Missense	Heterozygous
1842	COSMIC	HCC1395	ROD1	9991	9	115038267	115038267	-	c.145A>G	p.K49E	Substitution - Missense	Missense	Heterozygous
1843	COSMIC	HCC1143	C9orf107	414319	9	105340659	105340659	+	c.13G>T	p.D5Y	Substitution - Missense	Missense	Heterozygous
1844	COSMIC	HCC1806	PLEKHS1	79949	10	115537319	115537319	+	c.1318C>T	p.P440S	Substitution - Missense	Missense	Heterozygous
1845	COSMIC	HCC70	SZRD1	26099	1	16719852	16719852	+	c.171C>T	p.S57S	Substitution - coding silent	Silent	Heterozygous
1846	COSMIC	HCC70	SMCO2	341346	12	27625779	27625779	+	c.205G>A	p.E69K	Substitution - Missense	Missense	Heterozygous
1847	COSMIC	HCC38	PRKAA1	5562	5	40765055	40765055	-	c.1152G>T	p.R384R	Substitution - coding silent	Silent	Heterozygous
1848	COSMIC	HCC70	LOC342541	342541	17	61549015	61549015	+	c.66C>T	p.H22H	Substitution - coding silent	Silent	Heterozygous
1849	COSMIC	HCC1806	SLC35G4	646000	18	11610231	11610231	+	c.520C>G	p.L174V	Substitution - Missense	Missense	Heterozygous
1850	COSMIC	HCC38	CYP4F31P	107403068	2	132044773	132044773	+	c.92A>C	p.Q31P	Substitution - Missense	Missense	Heterozygous
1851	COSMIC	HCC1143	PCDH19	57526	23	99661809	99661809	-	c.290A>T	p.D97V	Substitution - Missense	Missense	Heterozygous
1852	COSMIC	HCC70	KMT2C	58508	7	151927118	151927118	-	c.2872-6C>A	p.?	Unknown	Unknown	Heterozygous
1853	COSMIC	HCC1806	KMT2C	58508	7	151962168	151962168	-	c.1139G>A	p.R380H	Substitution - Missense	Missense	Heterozygous
1854	COSMIC	HCC70	RTCA	8634	1	100736222	100736222	+	c.439G>T	p.D147Y	Substitution - Missense	Missense	Heterozygous
1855	COSMIC	HCC1806	FAM227A	646851	22	38995831	38995831	-	c.1038C>T	p.A346A	Substitution - coding silent	Silent	Homozygous
1856	COSMIC	HCC1395	TIF1	NA	7	138268672	138268672	+	c.2769C>T	p.S923S	Substitution - coding silent	Silent	Heterozygous
1857	COSMIC	HCC38	C6orf213	NA	6	123377109	123377109	+	c.834A>G	p.V278V	Substitution - coding silent	Silent	Homozygous
1858	COSMIC	HCC1395	NAG6	NA	7	128455930	128455930	+	c.3656C>G	p.S1219C	Substitution - Missense	Missense	Heterozygous
1859	COSMIC	HCC1806	FLJ20584	NA	1	1019598	1019598	-	c.367C>A	p.P123T	Substitution - Missense	Missense	Heterozygous
1860	COSMIC	HCC1806	RP11-578F21.5	NA	15	28947425	28947425	-	c.1658C>T	p.S553F	Substitution - Missense	Missense	Heterozygous
1861	COSMIC	HCC1143	CCDC35	NA	11	6568657	6568657	+	c.2462C>A	p.S821Y	Substitution - Missense	Missense	Heterozygous
1862	COSMIC	HCC70	Q6ZVS6_HUMAN	NA	11	64856081	64856081	-	c.154C>G	p.L52V	Substitution - Missense	Missense	Homozygous
1863	COSMIC	HCC1395	O95431_HUMAN	NA	14	75758836	75758836	-	c.375G>A	p.M125I	Substitution - Missense	Missense	Heterozygous
1864	COSMIC	HCC1395	Q6ZU04_HUMAN	NA	11	31149070	31149070	-	c.288A>G	p.Q96Q	Substitution - coding silent	Silent	Homozygous
1865	COSMIC	HCC1143	Q6YL47_HUMAN	NA	12	2690777	2690777	+	c.522C>G	p.N174K	Substitution - Missense	Missense	Homozygous
1866	COSMIC	HCC70	INOC1	NA	15	41348835	41348835	-	c.2055G>A	p.Q685Q	Substitution - coding silent	Silent	Heterozygous
1867	COSMIC	HCC1806	RP1-241P17_4	NA	23	114953507	114953507	-	c.43A>G	p.N15D	Substitution - Missense	Missense	Homozygous
1868	COSMIC	HCC1806	ENSG00000228157	NA	17	18996861	18996861	+	c.199C>T	p.L67F	Substitution - Missense	Missense	Heterozygous
1869	COSMIC	HCC1143	NAG6	NA	7	128452789	128452789	+	c.2917C>G	p.L973V	Substitution - Missense	Missense	Heterozygous
1870	COSMIC	HCC1806	Q8N1G8_HUMAN	NA	8	19456820	19456820	-	c.104G>A	p.C35Y	Substitution - Missense	Missense	Homozygous
1871	COSMIC	HCC1395	ENSG00000125964	NA	20	31108697	31108697	-	c.272G>C	p.R91T	Substitution - Missense	Missense	Heterozygous
1872	COSMIC	HCC1806	Q9BSD4_HUMAN	NA	16	90036768	90036768	-	c.115G>C	p.D39H	Substitution - Missense	Missense	Heterozygous
1873	COSMIC	HCC1395	LOC165186	NA	2	29268362	29268362	+	c.702T>C	p.Y234Y	Substitution - coding silent	Silent	Heterozygous
1874	COSMIC	HCC1806	ENSG00000121031	NA	8	48748975	48748975	-	c.7872C>T	p.L2624L	Substitution - coding silent	Silent	Heterozygous
1875	COSMIC	HCC1806	T183B_HUMAN	NA	3	149700657	149700657	-	c.447C>T	p.D149D	Substitution - coding silent	Silent	Heterozygous
1876	COSMIC	HCC70	Q9Y6V0-3	NA	7	82580027	82580027	-	c.9670C>T	p.L3224F	Substitution - Missense	Missense	Heterozygous
1877	COSMIC	HCC70	Q9Y6V0-3	NA	7	82580535	82580535	-	c.9162G>A	p.T3054T	Substitution - coding silent	Silent	Heterozygous
1878	COSMIC	HCC70	Q6ZMS4_HUMAN	NA	3	44541902	44541902	-	c.217A>G	p.K73E	Substitution - Missense	Missense	Heterozygous
1879	COSMIC	HCC1395	ENSG00000254809	NA	5	135610387	135610387	-	c.1102G>A	p.A368T	Substitution - Missense	Missense	Heterozygous
1880	COSMIC	HCC1143	SMC2L1	NA	9	106874063	106874063	+	c.1222G>A	p.D408N	Substitution - Missense	Missense	Heterozygous
1881	COSMIC	HCC1806	FAT	NA	4	187539216	187539216	-	c.8524G>T	p.G2842C	Substitution - Missense	Missense	Homozygous
1882	COSMIC	HCC1395	Q15202_HUMAN	NA	5	118309547	118309547	+	c.57G>C	p.E19D	Substitution - Missense	Missense	Homozygous
1883	COSMIC	HCC1395	SURF5	NA	9	136211147	136211147	-	c.246C>G	p.L82L	Substitution - coding silent	Silent	Heterozygous
1884	COSMIC	HCC1395	LOC652153	NA	16	70955073	70955073	-	c.7059G>A	p.R2353R	Substitution - coding silent	Silent	Heterozygous
1885	COSMIC	HCC1395	LOC652737	NA	16	70955073	70955073	-	c.96G>A	p.R32R	Substitution - coding silent	Silent	Heterozygous
1886	COSMIC	HCC70	LOC652153	NA	16	70902609	70902609	-	c.11027G>A	p.R3676Q	Substitution - Missense	Missense	Heterozygous
1887	COSMIC	HCC1143	EGFL4	NA	19	42875565	42875565	+	c.5823G>A	p.Q1941Q	Substitution - coding silent	Silent	Heterozygous
1888	COSMIC	HCC1806	LOC652153	NA	16	71171058	71171058	-	c.1039T>C	p.Y347H	Substitution - Missense	Missense	Heterozygous
1889	COSMIC	HCC1806	LOC652153	NA	16	71171231	71171231	-	c.866A>G	p.Y289C	Substitution - Missense	Missense	Heterozygous
1890	COSMIC	HCC1806	YV009_HUMAN	NA	22	38995831	38995831	-	c.1299C>T	p.A433A	Substitution - coding silent	Silent	Homozygous
1891	COSMIC	HCC70	SOGA2	NA	18	8824916	8824916	+	c.1383C>T	p.T461T	Substitution - coding silent	Silent	Heterozygous
1892	COSMIC	HCC38	TENM1	NA	23	123805675	123805675	-	c.1026G>C	p.L342F	Substitution - Missense	Missense	Heterozygous
1893	COSMIC	HCC70	ENSG00000183059	NA	9	33624828	33624828	+	c.557T>G	p.I186S	Substitution - Missense	Missense	Heterozygous
Supplementary Table 7 PRMT5 mutations of TNBC cells
