# Supplementary material for: Interferon‐Driven Biomarkers and Synergistic Therapy for PRMT5 Inhibition in Triple‐Negative Breast Cancer
Source: Adv Sci (Weinh). 2025 Nov 19;13(6):e05787. doi: 10.1002/advs.202505787 (PMC12866763; doi:10.1002/advs.202505787)
Supplement: Supplementary file 10 — Supplemental Table 9 [file ADVS-13-e05787-s005.xlsx]

## Sheet: Supplementary Table 9
Animal Name	WBC	RBC	HGB	MCV	PLT	NEU%	LYM%	MON%	EOS%	BAS%	NEU#	LYM#	MON#	EOS#	BAS#	HCT	MCH	MCHC	RDW-CV	RDW-SD	MPV	PCT	PDW	P-LCR	P-LCC
LLY-283+ Olaprib 5	5.8	8.05	141	40	972	61.8	32.1	5	0.8	0.3	3.58	1.86	0.29	0.05	0.02	32.2	17.5	438	9.4	24.3	12.4	1.205	12.1	0.293	285
LLY-283+ Olaprib 4	6.88	6.86	123	41.4	576	53.6	39.8	6.4	0.1	0.1	3.68	2.74	0.44	0.01	0.01	28.4	17.9	433	8.7	24.3	11.1	0.639	10.2	0.241	139
LLY-283+ Olaprib 3	6.36	6.7	122	43.2	575	56	36.9	6.7	0.3	0.1	3.55	2.35	0.43	0.02	0.01	28.9	18.2	422	9.3	25.1	10.6	0.609	12.2	0.253	145
LLY-283+ Olaprib 2	4.46	7.4	128	41.7	458	64.3	28.5	6.6	0.4	0.2	2.87	1.27	0.29	0.02	0.01	30.9	17.3	414	8.7	24.3	11.6	0.531	11.3	0.272	125
LLY-283+ Olaprib 1	2.56	4.56	79	41.7	152	60.5	29.4	9.8	0.2	0.1	1.55	0.75	0.25	0.01	0	19	17.3	416	8.7	24.3	12.1	0.184	16.4	0.414	63
LLY-283 5	6.05	7.34	133	38.3	790	62.3	29.6	6	1.5	0.6	3.77	1.79	0.36	0.09	0.04	28.1	18.1	473	9.1	22.8	12.4	0.98	11.2	0.291	230
LLY-283 4	5.27	7.37	130	40.1	559	39.7	53.3	6.1	0.6	0.3	2.09	2.81	0.32	0.03	0.02	29.6	17.6	439	8.2	23.5	12.2	0.682	11.2	0.285	159
LLY-283 3	11.43	7.18	121	44.3	514	49.9	43.1	4.5	1.6	0.9	5.71	4.93	0.51	0.18	0.1	31.8	16.9	381	8.2	25.1	11.3	0.581	15.3	0.314	161
LLY-283 2	11.81	6	107	41.6	174	28.7	63.8	6	0.6	0.9	3.39	7.53	0.71	0.07	0.11	25	17.8	428	8.7	24.3	12.8	0.223	16.3	0.443	77
LLY-283 1	7.08	7.48	129	41.3	723	42.7	49.7	6.8	0.7	0.1	3.02	3.52	0.48	0.05	0.01	30.9	17.2	417	8.5	24.3	11.3	0.817	10.6	0.25	181
LLY-283 + Olaparib + anti-PD-1 5	6.41	5.72	104	41.5	185	59	32.1	7	1.1	0.8	3.78	2.06	0.45	0.07	0.05	23.7	18.2	439	8.7	24.3	12.8	0.237	16.3	0.436	81
LLY-283 + Olaparib + anti-PD-1 4	6.71	6.9	122	41.3	576	58.3	32.3	8.6	0.6	0.2	3.91	2.17	0.58	0.04	0.01	28.5	17.7	428	9	24.3	11.7	0.674	15.5	0.304	175
LLY-283 + Olaparib + anti-PD-1 3	6.15	7.31	132	43.1	509	58.2	34.1	7.3	0.2	0.2	3.58	2.1	0.45	0.01	0.01	31.5	18.1	419	9	25.1	10.9	0.555	10.8	0.243	124
LLY-283 + Olaparib + anti-PD-1 2	6.32	6.69	114	44.5	514	58.2	35.9	4	1.7	0.2	3.68	2.27	0.25	0.11	0.01	29.8	17	383	9	25.1	12.2	0.627	15.7	0.394	203
LLY-283 + Olaparib + anti-PD-1 1	6.08	6.65	120	44.4	298	61.4	31	7.2	0.4	0	3.74	1.88	0.44	0.02	0	29.5	18	407	8.7	25.1	11.1	0.331	15.2	0.296	88
PBS 5	9.15	7.04	130	42.8	525	52.6	41.2	6.1	0.1	0	4.81	3.77	0.56	0.01	0	30.1	18.5	432	9	25.1	11	0.578	11.5	0.256	134
PBS 4	4.4	7.98	135	41.3	131	42.9	45.2	9.4	1.7	0.8	1.89	1.99	0.41	0.07	0.04	33	16.9	409	8.5	24.3	16.5	0.216	16.2	0.588	77
PBS 3	7.08	7.28	137	39.6	395	48.3	40.3	9.9	0.8	0.7	3.42	2.85	0.7	0.06	0.05	28.8	18.8	476	8.5	22.8	13.9	0.549	15.9	0.379	150
PBS 2	2	6.02	97	39.6	154	47.5	43.5	7.7	1	0.3	0.95	0.87	0.15	0.02	0.01	23.8	16.1	408	8.5	22.8	11.7	0.18	16	0.32	49
PBS 1	2.73	5.86	94	39.7	167	54.3	37.6	7.5	0.5	0.1	1.49	1.03	0.2	0.01	0	23.3	16	403	8.5	22.8	13.1	0.219	16.1	0.418	70
Olaparib 5	8.43	7.18	132	39.8	124	37.4	47.8	10.6	3.4	0.8	3.15	4.03	0.89	0.29	0.07	28.6	18.4	462	8.2	22.8	16	0.198	16.3	0.608	75
Olaparib 4	5.24	7.83	136	42.4	414	64	27.2	7.5	0.9	0.4	3.35	1.43	0.39	0.05	0.02	33.2	17.4	410	9.6	24.3	12.1	0.501	12	0.294	122
Olaparib 3	6.38	7.81	142	43.1	526	59.4	30.6	8.8	0.9	0.3	3.79	1.95	0.56	0.06	0.02	33.7	18.2	421	8.2	25.1	11.2	0.589	14.7	0.277	146
Olaparib 2	3.84	7.12	121	40	328	51.6	42	6.1	0.3	0	1.99	1.61	0.23	0.01	0	28.5	17	425	8.2	23.5	13.5	0.443	16	0.382	125
Olaparib 1	12.4	7.84	147	44.2	653	63.8	26.1	8.5	1.4	0.2	7.92	3.24	1.05	0.17	0.02	34.7	18.8	424	9	25.8	11.4	0.744	11.8	0.271	177
Supplementary Table 9 Blood test for mice with treatment
