# Supplementary material for: Interferon‐Driven Biomarkers and Synergistic Therapy for PRMT5 Inhibition in Triple‐Negative Breast Cancer
Source: Adv Sci (Weinh). 2025 Nov 19;13(6):e05787. doi: 10.1002/advs.202505787 (PMC12866763; doi:10.1002/advs.202505787)
Supplement: Supplementary file 11 — Supplemental Table 10 [file ADVS-13-e05787-s016.xlsx]

## Sheet: Supplementary Table 10
Patient number	IHC staining
PDC-W-1	ER (+++, 90%), PR(+++, 35%), AR(+~++,15%), HER2 (BC) (2+), Ki-67 (+, 30%)
PDC-W-2	ER (+++, 95%), PR (+++, 95%), AR (+++, 95%), HER2-4B5 (1+)
PDC-W-3	ER (-), PR (-), AR (-), Her2 (BC) (0), Ki67 (40%)
PDC-W-4	ER (Clone: SP1): (+80%, strong), PR (Clone1E2): (-)，Her2 BC (4B5) (3+)，Ki-67 (+30%)
Supplementary Table10 Patient clinical classification for PDCs
