# Supplementary material for: Interferon‐Driven Biomarkers and Synergistic Therapy for PRMT5 Inhibition in Triple‐Negative Breast Cancer
Source: Adv Sci (Weinh). 2025 Nov 19;13(6):e05787. doi: 10.1002/advs.202505787 (PMC12866763; doi:10.1002/advs.202505787)
Supplement: Supplementary file 12 — Supplemental Table 11 [file ADVS-13-e05787-s014.xlsx]

## Sheet: Supplementary Table 11
Gene name	Sequence
IFNG	forward: 5’-AACAATGGCAGATGCCTCCA-3’
	reverse: 5’-GGATGCTTGGTGGAGTGTGA-3’
IFNA1	forward: 5’-AATGACAGAATTCATGAAAGCGT-3’
	reverse: 5’-AAGTGACTGTATCACGCCTG-3’
GAPDH	forward: 5’-TTCCAGGAGCGAGATCCCT-3’
	reverse: 5’-GGCTGTTGTCATACCTTCTCATGG-3’
STAT1	forward: 5’- GCTTCTTGGTCCTAACGC-3’
	reverse: 5’-TCTCGCTCCTTGCTGATG-3’
IRF9	forward: 5’- AAGTACCATCAAAGCGACAG-3’
	reverse: 5’-GGAGCACAGAGGGACTGA-3’
Supplementary Table 11 Primer sequences used for real-time RT-PCR
