# Supplementary material for: Interferon‐Driven Biomarkers and Synergistic Therapy for PRMT5 Inhibition in Triple‐Negative Breast Cancer
Source: Adv Sci (Weinh). 2025 Nov 19;13(6):e05787. doi: 10.1002/advs.202505787 (PMC12866763; doi:10.1002/advs.202505787)
Supplement: Supplementary file 13 — Supplemental Table 12 [file ADVS-13-e05787-s010.xlsx]

## Sheet: Supplementary Table 12
Gene	Sequences
	sense（5'-3'）	antisense（5'-3'）
hSTAT1-2376	CCCUGAAGUAUCUGUAUCCAATT	UUGGAUACAGAUACUUCAGGGTT
hSTAT1-1238	GAACAGAAAUACACCUACGAATT	UUCGUAGGUGUAUUUCUGUUCTT
hSTING1-776	GCAUCAAGGAUCGGGUUUATT	UAAACCCGAUCCUUGAUGCTT
hSTING1-547	GGGCUGGCAUGGUCAUAUUTT	AAUAUGACCAUGCCAGCCCTT
hIRF9-334	GCACUCAACAAGAGUUCUGAATT	UUCAGAACUCUUGUUGAGUGCTT
hIRF9-735	GCUGCUCACCUUCAUCUACAATT	UUGUAGAUGAAGGUGAGCAGCTT
Supplementary Table 12 siRNA sequences used in this paper
