# Supplementary material for: Interferon‐Driven Biomarkers and Synergistic Therapy for PRMT5 Inhibition in Triple‐Negative Breast Cancer
Source: Adv Sci (Weinh). 2025 Nov 19;13(6):e05787. doi: 10.1002/advs.202505787 (PMC12866763; doi:10.1002/advs.202505787)
Supplement: Supplementary file 14 — Supplemental Table 13 [file ADVS-13-e05787-s002.xlsx]

## Sheet: Supplementary Table 13
Name	Fluorescence	Channel	REF
Fixable viability stain 780	Fixable viability stain 780	R763-APCA750-A / R780-APC-Cy7-H	BD Pharmingen (#565388)
Ms CD45	BV510	V525-KrO-A / V525-AmCyan-H	BD Pharmingen (#563891)
Ms CD3e	BV421	V450-PB-A / V445-Pacific Blue- H	BD Pharmingen (#562600)
Ms CD8a	FITC	B525-FITC-A	BD Pharmingen (#553030)
Ms CD4	BV786	V763-A	BD Pharmingen (#563331)
Ms CD8	PE-Cy7	Y780-PE-Cy7-H	BD Pharmingen (#552877)
Ms TIM-3	RB705	B695-PerCP-Cy5.5-H	BD Pharmingen (#570933)
Ms IFN-γ	PE	Y586-PE-H	BD Pharmingen (#554412)
Supplementary Table 13 Antibodies used for flow cytometry
