# Supplementary material for: Interferon‐Driven Biomarkers and Synergistic Therapy for PRMT5 Inhibition in Triple‐Negative Breast Cancer
Source: Adv Sci (Weinh). 2025 Nov 19;13(6):e05787. doi: 10.1002/advs.202505787 (PMC12866763; doi:10.1002/advs.202505787)
Supplement: Supplementary file 15 — Supplemental Table 14 [file ADVS-13-e05787-s007.xlsx]

## Sheet: Supplementary Table 14
Cell type	Markers
Tumor cells	Epcam, Krt18, Krt8
Myeloid cells	Itgam, Csf1r, Itgax, Cd83, Cd86, Ccr2
Myofibroblastic cancer-associated fibroblasts (myCAFs)	Col3a1, Col5a2, Thy1, Fgf7
Neutrophils	Cd33, Csf3r
Endothelial cells	Pecam1, Flt1, Egfl7
NK&T cells	Ncr1, Cd3e, Cd3g
Supplementary Table 14 Cell type–specific gene signature lists for scRNA-seq cluster annotation
