# Supplementary material for: Interferon‐Driven Biomarkers and Synergistic Therapy for PRMT5 Inhibition in Triple‐Negative Breast Cancer
Source: Adv Sci (Weinh). 2025 Nov 19;13(6):e05787. doi: 10.1002/advs.202505787 (PMC12866763; doi:10.1002/advs.202505787)
Supplement: Supplementary file 16 — Supplemental Table 15 [file ADVS-13-e05787-s008.xlsx]

## Sheet: Supplementary Table 15
Cell type	Markers
Macrophage	Itgam, Csf1r
myCAFs	Col3a1, Col5a2, Thy1, Fgf7
Neutrophils	Cd33, Csf3r
Dendritic (DC) cells	Itgax, Cd83, Cd86
Endothelial cells	Pecam1, Flt1
Natural killer (NK) cells	Ncr1
T cells	Cd3e, Cd3g
Stromal cells	Pecam1, Cd34
Supplementary Table 15 Markers used for re-cluster annotation
